# Supplementary material for: Diversity and Co-Occurrence Patterns of Soil Bacterial and Fungal Communities of Chinese Cordyceps Habitats at Shergyla Mountain, Tibet: Implications for the Occurrence
Source: Microorganisms. 2019 Aug 22;7(9):284. doi: 10.3390/microorganisms7090284 (PMC6780579; doi:10.3390/microorganisms7090284)
Supplement: Supplementary file 1 [file microorganisms-07-00284-s001.zip]

Archive with 4 entries (4 files):
- Table S1-OTU Table.xls
- Table S2-Result of Mantel test for the test of influence of soil physicochemical properties on soil microbial community.doc
- Table S3-The relative compositions of soil bacterial community at phylum, class, order, family and general levels.xls
- Table S4-The relative compositions of soil fungal community at phylum, class, order, family and general levels.xls
