# Supplementary material for: Diversity and Co-Occurrence Patterns of Soil Bacterial and Fungal Communities of Chinese Cordyceps Habitats at Shergyla Mountain, Tibet: Implications for the Occurrence
Source: Microorganisms. 2019 Aug 22;7(9):284. doi: 10.3390/microorganisms7090284 (PMC6780579; doi:10.3390/microorganisms7090284)
Supplement: Supplementary file 1 [file microorganisms-07-00284-s001.zip › Table S1-OTU Table.xls]

## Sheet: OTU table for Fungi
# Constructed from biom file
#OTU ID	A-1	A-2	A-3	A-4	A-5	B-1	B-2	B-3	B-4	B-5	C-1	C-2	C-3	C-4	C-5	taxonomy
OTU_5	6302	3326	9858	2564	3845	5	4	5	5	3	125	4	233	13	17	k__Fungi
OTU_14	10338	6	5	2	3	7	0	4	2	4	6	4	3	12	2	k__Fungi; p__Ascomycota; c__Archaeorhizomycetes; o__Archaeorhizomycetales; f__Archaeorhizomycetaceae; g__Archaeorhizomyces; s__Archaeorhizomyces sp
OTU_18	22	6	13	10	14	4045	156	4857	7	18	18	7	6	16	12	k__Fungi; p__Ascomycota; c__Dothideomycetes; o__Minutisphaerales; f__Minutisphaeraceae; g__Minutisphaera; s__Minutisphaera japonica
OTU_44	4394	26	6	686	891	12	8	10	8	12	12	10	5	1	6	k__Fungi
OTU_34	13	14	11	5071	21	18	4	14	11	12	7	0	11	13	13	k__Fungi; p__Ascomycota; c__Sordariomycetes
OTU_41	4362	8	12	11	7	10	7	7	4	9	3	1	3	11	7	k__Fungi; p__Basidiomycota; c__Agaricomycetes; o__Agaricales
OTU_23	13	10	12	52	18	213	186	92	1680	1543	23	18	68	123	69	k__Fungi; p__Ascomycota; c__Leotiomycetes
OTU_59	7	3	6	21	6	173	31	27	8	14	3009	100	9	257	130	k__Fungi; p__Ascomycota; c__Leotiomycetes; o__Helotiales; f__Incertae sedis
OTU_67	13	11	2886	9	8	9	4	5	3	5	1	1	1	11	2	k__Fungi; p__Basidiomycota; c__Agaricomycetes; o__Agaricales; f__Clavariaceae; g__Clavulinopsis; s__Clavulinopsis sp
OTU_80	5	2	3	7	3	6	4	5	5	4	3	1	3	2865	1	k__Fungi; p__Basidiomycota; c__Agaricomycetes; o__Sebacinales; f__Sebacinaceae; g__Sebacina; s__Sebacina sp Rr35
OTU_72	6	3	4	9	6	8	6	3	0	16	2	1	2	2562	4	k__Fungi; p__Basidiomycota; c__Agaricomycetes; o__Agaricales; f__Strophariaceae; g__Hebeloma; s__Hebeloma sp ME12_A3
OTU_58	10	6	9	11	11	67	6	19	8	2407	8	3	4	14	6	k__Fungi; p__Basidiomycota; c__Agaricomycetes; o__Agaricales; f__Psathyrellaceae; g__Coprinopsis; s__Coprinopsis semitalis
OTU_77	8	2154	196	65	14	5	2	3	3	2	4	2	0	2	3	k__Fungi; p__Basidiomycota; c__Agaricomycetes; o__Agaricales; f__Clavariaceae; g__Ramariopsis; s__Ramariopsis flavescens
OTU_112	1	4	5	3	9	6	0	4	4	4	1	4	2	2379	1	k__Fungi; p__Basidiomycota; c__Agaricomycetes; o__Agaricales; f__Inocybaceae; g__Inocybe; s__Inocybe acutoides
OTU_90	14	1	5	6	3	4	1	3	1	1	2	2	2	2373	6	k__Fungi; p__Basidiomycota; c__Agaricomycetes; o__Thelephorales; f__Thelephoraceae; g__Tomentella; s__Tomentella bryophila
OTU_255	5	1	1	8	3	13	4	6	4	8	14	13	1170	3	1018	k__Fungi; p__Ascomycota; c__Sordariomycetes; o__Sordariales; f__Lasiosphaeriaceae
OTU_4401	0	5	4	2	7	178	7	179	938	676	10	3	1	10	163	k__Fungi
OTU_87	1937	5	17	11	38	6	4	4	4	4	5	0	4	3	5	k__Fungi; p__Ascomycota; c__Leotiomycetes; o__Helotiales; f__Incertae sedis; g__Cadophora; s__Cadophora sp 29d
OTU_92	7	4	6	4	5	8	2	4	6	6	5	1469	35	7	431	k__Fungi; p__Basidiomycota; c__Agaricomycetes; o__Agaricales; f__Entolomataceae; g__Entoloma
OTU_74	2	1941	0	3	2	0	1	1	1	2	0	0	0	1	1	k__Fungi; p__Ascomycota; c__Lecanoromycetes; o__Peltigerales; f__Peltigeraceae; g__Peltigera; s__Peltigera sp SW330
OTU_85	92	127	175	132	161	78	25	133	179	38	100	203	46	24	383	k__Fungi; p__Ascomycota; c__Incertae sedis; o__Incertae sedis; f__Incertae sedis; g__Ypsilina; s__Ypsilina graminea
OTU_133	6	3	7	7	4	10	4	6	9	4	3	3	7	1805	3	k__Fungi; p__Ascomycota; c__Leotiomycetes; o__Helotiales; f__Incertae sedis; g__Cadophora; s__Cadophora finlandica
OTU_193	980	68	383	135	68	45	2	3	126	3	2	0	1	6	2	k__Fungi; p__Ascomycota
OTU_88	5	8	3	7	6	48	53	200	2	1357	18	2	2	12	2	k__Fungi; p__Ascomycota; c__Pezizomycetes; o__Pezizales; f__Pyronemataceae; g__Scutellinia; s__Scutellinia torrentis
OTU_132	1	0	0	0	0	0	3	0	2	1	293	2	1422	1	0	k__Fungi
OTU_100	3	7	1586	3	1	6	1	3	2	4	3	2	2	1	2	k__Fungi; p__Ascomycota; c__Geoglossomycetes; o__Geoglossales; f__Geoglossaceae; g__Geoglossum; s__Geoglossum fallax
OTU_182	1	3	2	83	462	802	6	45	185	7	2	3	2	0	3	k__Fungi
OTU_144	6	2	0	2	2	4	0	3	2	4	2	4	4	1478	3	k__Fungi; p__Ascomycota; c__Dothideomycetes; o__Hysteriales; f__Gloniaceae; g__Cenococcum; s__Cenococcum geophilum
OTU_177	2	2	1	2	4	7	2	2	5	5	0	3	1351	3	120	k__Fungi; p__Ascomycota; c__Sordariomycetes; o__Sordariales; f__Lasiosphaeriaceae; g__Cercophora; s__Cercophora sp
OTU_130	1424	1	1	2	3	12	4	3	3	7	2	2	3	6	1	k__Fungi; p__Ascomycota; c__Leotiomycetes; o__Helotiales; f__Hyaloscyphaceae; g__Hyphodiscus; s__Hyphodiscus sp
OTU_95	20	17	187	50	59	251	498	234	40	17	1	1	3	2	5	k__Fungi; p__Ascomycota; c__Sordariomycetes; o__Sordariales; f__Chaetomiaceae; g__Humicola; s__Humicola fuscoatra var fuscoatra
OTU_82	38	4	133	17	49	32	35	22	5	9	230	153	349	21	245	k__Fungi; p__Ascomycota; c__Leotiomycetes; o__Helotiales; f__Incertae sedis; g__Tetracladium; s__Tetracladium sp
OTU_104	4	3	5	8	7	22	2	135	3	1115	0	5	9	10	8	k__Fungi; p__Ascomycota; c__Sordariomycetes; o__Sordariales; f__Chaetomiaceae
OTU_284	0	2	3	3	5	1	1	7	0	2	41	3	902	2	346	k__Fungi; p__Ascomycota; c__Dothideomycetes; o__Pleosporales; f__Phaeosphaeriaceae
OTU_123	61	5	2	18	6	44	219	390	101	10	116	1	59	55	207	k__Fungi; p__Ascomycota; c__Sordariomycetes; o__Coniochaetales; f__Coniochaetaceae; g__Lecythophora; s__Lecythophora sp
OTU_8	62	45	56	161	375	89	46	70	39	115	46	19	44	56	52	k__Fungi; p__Ascomycota; c__Dothideomycetes; o__Capnodiales; f__Cladosporiaceae; g__Cladosporium; s__Cladosporium cladosporioides
OTU_602	1	1	2	3	6	1	2	0	2	1	2	0	3	1196	3	k__Fungi; p__Ascomycota; c__Dothideomycetes; o__Hysteriales; f__Gloniaceae; g__Cenococcum
OTU_266	2	1	1	2	2	3	69	493	184	36	44	123	144	5	102	k__Fungi
OTU_91	6	2	4	36	6	168	244	620	35	48	4	5	0	10	3	k__Fungi; p__Zygomycota; c__Incertae sedis; o__Mortierellales; f__Mortierellaceae; g__Mortierella
OTU_253	2	1	4	143	4	334	55	319	7	7	17	7	2	76	212	k__Fungi; p__Ascomycota; c__Leotiomycetes; o__Helotiales; f__Hyaloscyphaceae
OTU_53	5	4	6	4	4	76	69	72	13	912	3	2	1	3	3	k__Fungi; p__Ascomycota; c__Leotiomycetes
OTU_66	395	6	24	90	101	187	270	31	22	8	6	5	3	16	9	k__Fungi; p__Ascomycota; c__Leotiomycetes; o__Helotiales
OTU_49	2	1	1	1	4	78	795	8	3	73	3	146	2	1	2	k__Fungi
OTU_147	8	3	3	6	9	570	145	36	256	31	0	5	0	9	3	k__Fungi; p__Ascomycota; c__Leotiomycetes
OTU_10457	1	0	2	0	2	164	0	35	602	275	2	0	0	0	0	Unclassified
OTU_51	88	12	78	29	62	55	57	69	56	26	60	103	168	12	195	k__Fungi; p__Ascomycota; c__Leotiomycetes; o__Helotiales; f__Incertae sedis; g__Tetracladium; s__Tetracladium sp
OTU_225	39	2	40	26	25	557	73	40	28	35	3	12	4	34	70	k__Fungi; p__Zygomycota; c__Incertae sedis; o__Mortierellales; f__Mortierellaceae; g__Mortierella; s__Mortierella sp 04M 158
OTU_21	0	1	1	4	941	5	0	13	1	1	0	2	1	2	6	k__Fungi; p__Ascomycota; c__Dothideomycetes; o__Venturiales; f__Venturiaceae; g__Venturia; s__Venturia atriseda
OTU_1	97	92	46	55	77	61	66	84	68	57	60	45	64	42	62	k__Fungi
OTU_434	4	5	1	7	3	315	269	62	174	22	4	5	1	25	73	k__Fungi; p__Ascomycota; c__Sordariomycetes; o__Coniochaetales; f__Coniochaetaceae; g__Lecythophora; s__Lecythophora sp
OTU_15251	1	1	2	2	2	3	2	3	1	3	868	49	1	3	29	k__Fungi; p__Ascomycota; c__Leotiomycetes; o__Helotiales; f__Incertae sedis; g__Chalara
OTU_97	2	3	4	6	6	262	41	106	99	3	36	106	48	157	87	k__Fungi; p__Ascomycota; c__Sordariomycetes; o__Hypocreales; f__Nectriaceae; g__Ilyonectria; s__Ilyonectria macrodidyma
OTU_191	2	2	0	6	9	74	115	119	26	575	2	7	2	11	5	k__Fungi; p__Ascomycota; c__Incertae sedis; o__Incertae sedis; f__Incertae sedis; g__Triscelophorus; s__Triscelophorus cf acuminatus UMB_55810
OTU_219	3	2	1	20	1	430	28	25	14	392	5	2	10	7	14	k__Fungi; p__Ascomycota; c__Dothideomycetes; o__Pleosporales; f__Sporormiaceae; g__Preussia; s__Preussia flanaganii
OTU_192	1	1	0	0	1	0	0	0	1	1	888	0	57	1	3	k__Fungi
OTU_277	5	1	2	0	8	4	0	0	1	4	0	0	1	892	2	Unclassified
OTU_230	1	116	208	428	76	65	0	2	0	1	0	4	1	4	14	k__Fungi; p__Ascomycota; c__Sordariomycetes
OTU_5780	0	0	1	0	0	161	2	235	397	6	1	3	0	0	108	k__Fungi
OTU_126	14	7	10	38	24	39	60	10	46	190	14	45	55	34	298	k__Fungi; p__Ascomycota; c__Eurotiomycetes; o__Chaetothyriales; f__Herpotrichiellaceae; g__Exophiala
OTU_297	0	6	2	1	3	2	2	2	1	163	221	2	426	6	38	k__Fungi; p__Ascomycota; c__Sordariomycetes; o__Sordariales; f__Lasiosphaeriaceae; g__Schizothecium; s__Schizothecium glutinans
OTU_6	55	62	52	68	69	86	37	65	43	76	53	27	58	72	44	k__Fungi; p__Ascomycota; c__Eurotiomycetes; o__Eurotiales; f__Trichocomaceae; g__Penicillium; s__Penicillium polonicum
OTU_165	2	1	1	1	1	2	26	63	539	3	1	1	3	215	4	k__Fungi; p__Ascomycota; c__Sordariomycetes; o__Sordariales; f__Lasiosphaeriaceae
OTU_35	5	2	3	7	765	5	3	13	1	9	3	0	2	22	1	k__Fungi; p__Ascomycota; c__Leotiomycetes; o__Leotiales; f__Leotiaceae; g__Pezoloma; s__Pezoloma ciliifera
OTU_166	1	3	3	0	1	2	662	154	1	0	1	1	1	1	0	k__Fungi; p__Ascomycota
OTU_160	19	9	20	77	38	38	135	61	25	7	19	2	48	206	115	k__Fungi; p__Ascomycota; c__Sordariomycetes; o__Hypocreales; f__Nectriaceae; g__Fusicolla; s__Fusicolla violacea
OTU_229	0	1	2	4	2	12	1	2	4	3	747	15	15	1	2	k__Fungi; p__Ascomycota; c__Dothideomycetes; o__Pleosporales; f__Phaeosphaeriaceae; g__Stagonospora; s__Stagonospora perfecta
OTU_183	3	0	2	721	57	3	1	0	2	4	0	0	1	4	2	k__Fungi; p__Ascomycota; c__Leotiomycetes; o__Helotiales
OTU_196	3	39	5	298	9	155	9	124	96	9	7	4	12	21	5	k__Fungi; p__Ascomycota; c__Leotiomycetes; o__Helotiales; f__Incertae sedis; g__Chalara; s__Chalara pseudoaffinis
OTU_184	104	0	0	2	1	144	446	26	59	3	1	1	1	4	2	k__Fungi; p__Ascomycota; c__Sordariomycetes; o__Magnaporthales; f__Magnaporthaceae; g__Pseudophialophora; s__Pseudophialophora schizachyrii
OTU_269	4	14	77	241	26	43	3	1	361	2	3	1	2	5	3	k__Fungi; p__Ascomycota; c__Leotiomycetes; o__Helotiales; f__Incertae sedis
OTU_185	343	91	138	102	72	1	0	1	1	1	0	0	0	1	0	k__Fungi; p__Chytridiomycota; c__Chytridiomycetes; o__Rhizophydiales
OTU_745	3	1	1	0	1	20	2	1	35	21	11	15	530	98	4	k__Fungi; p__Glomeromycota; c__Glomeromycetes; o__Glomerales; f__Glomeraceae; g__Glomus; s__Glomus sp 7 SUN_2011
OTU_207	3	1	2	3	3	5	2	1	3	0	0	16	2	1	698	k__Fungi; p__Ascomycota; c__Leotiomycetes; o__Incertae sedis; f__Incertae sedis; g__Leohumicola
OTU_181	20	27	73	29	32	34	76	22	3	34	47	70	180	54	23	k__Fungi; p__Ascomycota; c__Dothideomycetes; o__Pleosporales; f__Phaeosphaeriaceae; g__Ophiosphaerella
OTU_4079	8	8	6	14	28	48	41	11	34	73	125	75	113	51	88	k__Fungi; p__Ascomycota; c__Leotiomycetes; o__Helotiales; f__Incertae sedis; g__Cadophora; s__Cadophora sp
OTU_153	0	0	2	5	2	6	0	7	4	685	1	2	1	1	0	k__Fungi; p__Ascomycota; c__Sordariomycetes
OTU_111	492	94	0	0	126	0	0	2	0	0	0	0	1	0	0	k__Fungi; p__Ascomycota
OTU_240	1	1	2	1	0	5	1	0	0	2	684	0	1	3	1	k__Fungi; p__Ascomycota; c__Dothideomycetes; o__Pleosporales; f__Incertae sedis; g__Massariosphaeria; s__Massariosphaeria sp FAEII23a
OTU_2298	6	3	0	1	2	538	35	59	12	2	2	2	2	6	27	k__Fungi; p__Ascomycota; c__Sordariomycetes; o__Sordariales; f__Chaetomiaceae; g__Humicola; s__Humicola nigrescens
OTU_159	16	1	3	8	14	563	2	13	5	1	2	2	6	3	43	k__Fungi; p__Ascomycota; c__Sordariomycetes; o__Hypocreales; f__Nectriaceae; g__Nectria; s__Nectria ramulariae
OTU_236	75	13	32	276	130	12	12	2	2	5	18	63	2	6	30	k__Fungi; p__Ascomycota; c__Leotiomycetes; o__Helotiales; f__Incertae sedis; g__Mastigosporium; s__Mastigosporium album
OTU_204	0	5	0	1	0	138	30	121	89	5	2	5	0	0	281	k__Fungi; p__Basidiomycota; c__Agaricomycetes
OTU_243	2	0	3	1	3	3	2	2	2	4	102	23	220	38	271	k__Fungi; p__Ascomycota; c__Leotiomycetes; o__Helotiales
OTU_256	0	1	0	664	3	2	1	0	0	0	2	0	0	2	1	k__Fungi
OTU_155	50	22	26	134	53	199	48	12	33	50	5	8	2	9	21	k__Fungi; p__Ascomycota; c__Leotiomycetes; o__Incertae sedis
OTU_162	28	10	57	81	146	220	17	41	31	1	8	13	0	7	1	k__Fungi; p__Ascomycota; c__Leotiomycetes; o__Helotiales; f__Hyaloscyphaceae
OTU_4014	6	7	0	2	34	369	84	41	8	7	3	2	10	16	59	k__Fungi; p__Ascomycota; c__Leotiomycetes; o__Incertae sedis; f__Pseudeurotiaceae; g__Pseudeurotium; s__Pseudeurotium hygrophilum
OTU_6624	2	2	2	1	1	2	4	2	0	3	39	344	193	1	40	k__Fungi; p__Ascomycota; c__Leotiomycetes; o__Helotiales; f__Incertae sedis; g__Tetracladium; s__Tetracladium sp
OTU_324	2	3	2	582	0	9	0	1	4	1	1	0	3	2	2	k__Fungi; p__Basidiomycota; c__Agaricomycetes; o__Russulales; f__Podoscyphaceae; g__Cotylidia; s__Cotylidia undulata
OTU_187	4	0	2	8	4	3	1	80	2	1	32	4	429	7	25	k__Fungi; p__Ascomycota; c__Leotiomycetes; o__Helotiales; f__Helotiaceae; g__Bisporella; s__Bisporella citrina
OTU_152	8	1	2	7	5	19	3	6	2	533	0	1	2	7	4	k__Fungi; p__Ascomycota; c__Leotiomycetes; o__Incertae sedis; f__Pseudeurotiaceae; g__Pseudeurotium; s__Pseudeurotium hygrophilum
OTU_121	0	1	1	1	2	18	197	308	5	39	2	2	1	2	19	k__Fungi; p__Ascomycota
OTU_222	0	1	1	2	588	1	0	0	0	1	1	0	0	0	1	k__Fungi; p__Ascomycota; c__Leotiomycetes; o__Incertae sedis; f__Incertae sedis; g__Eleutheromyces; s__Eleutheromyces subulatus
OTU_148	1	2	2	0	4	62	0	9	2	20	6	52	236	94	104	k__Fungi; p__Ascomycota; c__Dothideomycetes; o__Pleosporales; f__Leptosphaeriaceae; g__Leptosphaeria
OTU_195	2	0	1	8	9	7	50	252	15	240	2	1	0	1	1	k__Fungi; p__Ascomycota; c__Sordariomycetes; o__Sordariales; f__Chaetomiaceae; g__Chaetomium
OTU_176	0	10	1	8	28	1	257	8	12	8	3	18	4	161	69	k__Fungi; p__Ascomycota; c__Pezizomycetes; o__Pezizales; f__Ascobolaceae; g__Ascobolus; s__Ascobolus sp
OTU_2830	296	6	1	92	76	29	1	9	8	5	1	2	0	6	52	k__Fungi; p__Basidiomycota; c__Agaricomycetes
OTU_244	2	2	6	51	3	23	22	25	82	251	1	19	54	16	15	k__Fungi; p__Ascomycota; c__Sordariomycetes; o__Sordariales; f__Lasiosphaeriaceae; g__Apodus; s__Apodus sp
OTU_198	0	3	0	12	2	5	4	2	5	506	7	1	9	6	5	k__Fungi; p__Ascomycota; c__Sordariomycetes; o__Sordariales; f__Lasiosphaeriaceae; g__Schizothecium; s__Schizothecium carpinicola
OTU_137	10	0	0	3	5	505	0	11	2	2	1	0	0	21	2	k__Fungi; p__Ascomycota; c__Pezizomycetes; o__Pezizales; f__Pyronemataceae
OTU_276	2	2	0	2	2	134	142	84	11	35	52	48	1	15	22	k__Fungi; p__Ascomycota; c__Leotiomycetes; o__Helotiales; f__Vibrisseaceae; g__Phialocephala; s__Phialocephala hiberna
OTU_9001	0	1	0	1	2	72	0	111	258	11	1	8	0	1	83	k__Fungi
OTU_173	191	28	92	88	51	25	0	8	1	3	8	1	9	14	14	k__Fungi; p__Ascomycota; c__Sordariomycetes; o__Hypocreales; f__Nectriaceae; g__Ilyonectria; s__Ilyonectria radicicola
OTU_110	3	1	0	102	2	29	55	21	9	49	4	35	12	124	77	k__Fungi; p__Ascomycota; c__Sordariomycetes; o__Sordariales; f__Incertae sedis; g__Ramophialophora; s__Ramophialophora sp FMR 9523
OTU_811	11	6	2	2	3	158	43	9	2	2	0	8	2	270	1	k__Fungi
OTU_12382	6	4	1	6	1	2	0	1	2	3	26	235	194	1	31	k__Fungi; p__Ascomycota; c__Leotiomycetes; o__Helotiales; f__Incertae sedis; g__Tetracladium; s__Tetracladium sp
OTU_271	500	0	1	0	1	0	1	1	0	1	2	1	0	3	0	k__Fungi; p__Basidiomycota; c__Agaricomycetes; o__Agaricales; f__Clavariaceae; g__Clavaria; s__Clavaria fumosa
OTU_393	487	1	3	0	4	1	1	1	0	2	1	0	0	2	0	k__Fungi; p__Basidiomycota; c__Agaricomycetes; o__Agaricales; f__Clavariaceae; g__Ramariopsis; s__Ramariopsis sp TENN046761
OTU_25	12	27	11	26	19	17	130	25	18	180	5	8	7	5	12	k__Fungi; p__Ascomycota; c__Dothideomycetes; o__Pleosporales; f__Didymellaceae; g__Phoma; s__Phoma sp UASWS0872
OTU_180	54	16	81	10	27	49	56	53	5	8	13	17	93	13	7	k__Fungi; p__Ascomycota; c__Leotiomycetes; o__Incertae sedis; f__Pseudeurotiaceae; g__Pseudogymnoascus; s__Pseudogymnoascus roseus
OTU_331	14	16	40	47	11	45	46	47	69	5	1	19	5	58	73	k__Fungi; p__Ascomycota; c__Sordariomycetes; o__Coniochaetales; f__Coniochaetaceae; g__Lecythophora; s__Lecythophora sp
OTU_81	6	3	10	5	9	81	3	4	1	8	8	4	287	32	32	k__Fungi; p__Ascomycota; c__Dothideomycetes; o__Pleosporales; f__Cucurbitariaceae; g__Pyrenochaeta; s__Pyrenochaeta sp
OTU_415	0	0	1	1	1	1	1	3	5	1	1	0	376	0	99	k__Fungi; p__Ascomycota; c__Sordariomycetes
OTU_460	2	1	0	2	1	39	1	1	3	7	215	94	22	18	76	k__Fungi; p__Ascomycota; c__Leotiomycetes; o__Helotiales
OTU_418	1	4	1	2	3	0	0	0	0	1	440	0	0	12	4	k__Fungi
OTU_202	73	1	58	139	188	0	1	3	1	0	0	0	0	1	0	k__Fungi
OTU_2566	11	4	19	24	32	91	104	12	8	3	10	35	44	23	35	k__Fungi; p__Ascomycota; c__Sordariomycetes; o__Hypocreales; f__Nectriaceae; g__Nectria; s__Nectria ramulariae
OTU_897	0	0	2	1	1	1	1	0	0	12	0	264	155	2	13	k__Fungi; p__Ascomycota; c__Pezizomycetes; o__Pezizales; f__Ascobolaceae; g__Ascobolus; s__Ascobolus sp
OTU_286	4	1	1	4	3	3	56	14	75	0	38	13	75	4	160	k__Fungi; p__Ascomycota; c__Leotiomycetes
OTU_233	24	11	13	5	65	88	38	46	13	18	3	8	7	82	15	k__Fungi; p__Ascomycota; c__Dothideomycetes; o__Pleosporales; f__Pleomassariaceae; g__Prosthemium; s__Prosthemium stellare
OTU_389	0	0	0	0	0	0	0	0	0	1	100	1	329	3	0	k__Fungi
OTU_99	16	1	0	8	2	4	98	31	1	0	66	78	4	9	111	k__Fungi; p__Basidiomycota
OTU_445	2	0	0	0	2	2	0	1	0	1	0	1	408	2	1	k__Fungi; p__Ascomycota; c__Pezizomycetes; o__Pezizales; f__Pyronemataceae; g__Pulvinula
OTU_302	1	1	1	3	2	3	0	1	0	0	162	139	62	3	41	k__Fungi; p__Ascomycota; c__Sordariomycetes; o__Hypocreales
OTU_288	1	0	1	1	2	4	1	53	129	3	177	0	0	25	14	k__Fungi; p__Ascomycota
OTU_294	0	2	393	3	3	2	0	1	0	0	2	0	1	0	0	k__Fungi; p__Ascomycota; c__Dothideomycetes; o__Pleosporales; f__Didymosphaeriaceae; g__Didymosphaeria; s__Didymosphaeria sp
OTU_386	15	5	1	1	6	1	1	1	0	1	0	0	1	373	0	k__Fungi; p__Ascomycota
OTU_465	1	0	237	162	1	1	0	1	0	0	0	0	0	0	1	k__Fungi; p__Chytridiomycota; c__Chytridiomycetes; o__Spizellomycetales; f__Spizellomycetaceae
OTU_10	32	25	25	25	21	28	16	37	27	25	40	19	15	41	24	k__Fungi; p__Ascomycota; c__Eurotiomycetes; o__Eurotiales; f__Trichocomaceae; g__Aspergillus; s__Aspergillus conicus
OTU_451	238	0	154	0	0	2	0	1	0	0	0	1	0	0	0	k__Fungi; p__Ascomycota; c__Eurotiomycetes; o__Chaetothyriales; f__Herpotrichiellaceae
OTU_329	1	0	0	1	1	3	0	1	2	0	45	0	218	0	120	k__Fungi
OTU_524	244	2	27	79	24	0	1	1	1	0	2	1	0	0	0	k__Fungi; p__Basidiomycota; c__Agaricomycetes; o__Agaricales; f__Clavariaceae; g__Clavaria; s__Clavaria sp
OTU_343	0	0	3	9	1	6	0	49	10	0	0	6	0	285	10	Unclassified
OTU_5513	27	8	130	9	49	62	15	2	13	4	3	6	20	4	13	k__Fungi; p__Ascomycota; c__Leotiomycetes; o__Incertae sedis; f__Pseudeurotiaceae; g__Pseudogymnoascus; s__Pseudogymnoascus roseus
OTU_317	141	2	105	22	39	21	8	4	4	6	2	6	0	4	1	k__Fungi; p__Basidiomycota; c__Tremellomycetes; o__Filobasidiales; f__Filobasidiaceae; g__Cryptococcus; s__Cryptococcus terricola
OTU_247	1	2	3	79	1	7	0	2	10	0	221	1	16	6	16	k__Fungi; p__Ascomycota; c__Dothideomycetes; o__Pleosporales; f__Cucurbitariaceae; g__Pyrenochaetopsis; s__Pyrenochaetopsis pratorum
OTU_316	1	0	2	0	0	6	32	319	3	0	0	0	1	0	0	k__Fungi; p__Ascomycota; c__Leotiomycetes; o__Helotiales; f__Hyaloscyphaceae; g__Lachnum
OTU_9541	79	36	162	34	48	0	0	0	0	0	1	0	0	0	0	k__Fungi
OTU_362	0	0	0	2	0	2	0	56	1	3	61	13	156	1	62	k__Fungi; p__Ascomycota; c__Dothideomycetes; o__Pleosporales; f__Incertae sedis; g__Massariosphaeria; s__Massariosphaeria sp FAEII23a
OTU_281	0	1	147	2	204	0	0	0	0	0	1	0	1	0	0	k__Fungi; p__Ascomycota
OTU_308	2	0	1	186	2	29	2	0	8	103	1	7	4	3	1	k__Fungi; p__Ascomycota; c__Dothideomycetes; o__Pleosporales; f__Sporormiaceae
OTU_1175	29	4	34	106	13	5	0	9	143	0	1	0	0	0	0	k__Fungi; p__Ascomycota
OTU_376	2	0	0	2	1	1	0	1	0	3	3	0	1	257	65	k__Fungi; p__Ascomycota; c__Sordariomycetes; o__Sordariales; f__Chaetomiaceae; g__Chaetomium; s__Chaetomium sp
OTU_199	2	1	1	196	44	10	1	7	2	8	12	18	3	1	26	k__Fungi; p__Ascomycota; c__Leotiomycetes; o__Helotiales
OTU_200	1	0	0	0	0	0	27	45	20	0	0	0	0	235	0	k__Fungi; p__Ascomycota
OTU_582	0	3	4	1	20	11	5	1	1	279	1	0	1	1	0	k__Fungi; p__Basidiomycota; c__Agaricomycetes; o__Agaricales; f__Mycenaceae; g__Mycena
OTU_879	0	0	0	0	1	0	0	0	0	0	1	0	322	0	0	k__Fungi; p__Glomeromycota; c__Glomeromycetes; o__Glomerales; f__Glomeraceae; g__Glomus
OTU_12	20	12	16	25	34	37	18	16	13	34	20	12	24	23	18	k__Fungi; p__Ascomycota; c__Lecanoromycetes; o__Lecanorales; f__Parmeliaceae; g__Bryoria
OTU_339	3	315	0	0	0	0	1	0	0	2	0	0	0	1	0	k__Fungi; p__Basidiomycota; c__Agaricomycetes; o__Agaricales; f__Clavariaceae; g__Clavaria; s__Clavaria sp
OTU_33	11	7	102	28	47	22	9	18	16	16	6	2	10	17	8	k__Fungi; p__Ascomycota; c__Leotiomycetes; o__Helotiales; f__Sclerotiniaceae; g__Botrytis; s__Botrytis caroliniana
OTU_380	1	0	2	294	2	8	1	0	1	0	1	0	1	4	4	k__Fungi; p__Ascomycota; c__Sordariomycetes; o__Sordariales; f__Lasiosphaeriaceae; g__Podospora; s__Podospora longicollis
OTU_4772	0	0	0	0	3	41	0	49	5	212	3	0	1	4	0	k__Fungi; p__Ascomycota; c__Leotiomycetes; o__Helotiales
OTU_298	0	3	2	290	3	0	0	0	4	2	0	0	0	0	4	k__Fungi; p__Basidiomycota; c__Pucciniomycetes; o__Platygloeales; f__Eocronartiaceae; g__Eocronartium; s__Eocronartium sp
OTU_562	0	0	0	3	4	2	0	2	282	0	2	2	0	1	3	k__Fungi
OTU_644	0	1	0	0	4	3	1	0	0	2	2	2	250	2	31	k__Fungi; p__Zygomycota; c__Incertae sedis; o__Mortierellales; f__Mortierellaceae; g__Mortierella; s__Mortierella amoeboidea
OTU_517	6	4	4	97	15	24	0	33	19	8	14	5	18	16	34	k__Fungi
OTU_486	1	0	0	0	0	0	0	0	0	0	0	0	0	294	0	k__Fungi; p__Basidiomycota; c__Agaricomycetes
OTU_293	0	0	0	0	1	18	0	1	5	265	0	0	1	0	0	k__Fungi; p__Ascomycota; c__Dothideomycetes; o__Pleosporales; f__Sporormiaceae; g__Sporormiella; s__Sporormiella sp
OTU_7090	2	0	0	1	0	7	1	20	1	1	152	9	17	1	77	k__Fungi; p__Ascomycota; c__Dothideomycetes; o__Pleosporales; f__Incertae sedis; g__Massariosphaeria; s__Massariosphaeria sp FAEII23a
OTU_348	1	7	3	35	242	0	1	0	0	0	0	0	0	0	0	Unclassified
OTU_4	20	21	22	11	32	19	24	29	12	22	13	9	16	22	14	k__Fungi
OTU_683	1	0	1	1	8	2	0	3	0	2	1	0	242	14	8	k__Fungi; p__Ascomycota; c__Sordariomycetes; o__Magnaporthales; f__Magnaporthaceae; g__Slopeiomyces; s__Slopeiomyces cylindrosporus
OTU_356	60	1	164	19	27	2	0	1	2	0	1	0	1	1	0	k__Fungi; p__Zygomycota; c__Incertae sedis; o__Mortierellales; f__Mortierellaceae; g__Mortierella; s__Mortierella humilis
OTU_613	0	2	0	1	0	1	0	0	0	0	0	0	0	270	1	k__Fungi; p__Basidiomycota; c__Agaricomycetes; o__Agaricales; f__Clavariaceae; g__Clavaria; s__Clavaria acuta
OTU_483	0	0	0	0	1	1	0	2	3	0	94	0	102	0	71	k__Fungi
OTU_13837	0	0	0	0	1	1	0	2	0	0	0	0	269	0	1	k__Fungi; p__Ascomycota; c__Leotiomycetes; o__Helotiales; f__Incertae sedis; g__Tetracladium; s__Tetracladium sp
OTU_3908	1	17	27	109	19	17	10	10	6	6	7	2	2	16	21	k__Fungi; p__Ascomycota; c__Dothideomycetes; o__Pleosporales; f__Leptosphaeriaceae; g__Acicuseptoria; s__Acicuseptoria rumicis
OTU_414	2	0	22	3	3	74	1	2	0	0	145	5	1	9	2	k__Fungi; p__Ascomycota; c__Leotiomycetes; o__Helotiales; f__Incertae sedis
OTU_9557	0	1	0	0	0	46	1	25	105	56	4	0	0	2	28	k__Fungi
OTU_487	0	0	0	0	0	234	1	0	1	28	1	0	0	2	0	k__Fungi; p__Ascomycota; c__Sordariomycetes; o__Sordariales; f__Lasiosphaeriaceae; g__Schizothecium; s__Schizothecium dakotense
OTU_564	34	1	203	0	18	2	0	1	0	4	1	0	1	1	0	k__Fungi; p__Ascomycota; c__Leotiomycetes; o__Helotiales; f__Hyaloscyphaceae
OTU_322	0	0	0	3	0	14	37	105	1	1	75	4	6	12	6	k__Fungi; p__Ascomycota; c__Dothideomycetes; o__Pleosporales; f__Incertae sedis; g__Massariosphaeria; s__Massariosphaeria sp FAEII23a
OTU_338	0	0	0	12	5	27	28	123	9	4	4	1	4	15	28	k__Fungi
OTU_442	1	0	0	2	0	0	0	0	0	1	1	2	171	2	78	k__Fungi; p__Ascomycota; c__Sordariomycetes
OTU_399	1	2	1	0	2	74	51	56	31	6	1	7	0	26	0	k__Fungi; p__Ascomycota; c__Leotiomycetes; o__Helotiales; f__Hyaloscyphaceae
OTU_280	0	1	0	2	24	4	0	28	10	187	0	0	0	0	1	k__Fungi; p__Ascomycota; c__Eurotiomycetes; o__Verrucariales; f__Verrucariaceae
OTU_400	2	0	1	1	1	244	0	0	1	0	1	4	0	1	0	k__Fungi; p__Ascomycota; c__Leotiomycetes; o__Helotiales; f__Helotiaceae; g__Neobulgaria; s__Neobulgaria sp
OTU_216	2	1	22	6	90	14	1	0	1	10	0	71	9	1	25	k__Fungi; p__Ascomycota
OTU_319	0	0	1	1	2	51	1	7	2	181	1	0	1	2	2	k__Fungi; p__Ascomycota; c__Dothideomycetes; o__Pleosporales; f__Sporormiaceae
OTU_304	1	0	0	16	5	65	0	91	49	10	0	0	0	1	12	k__Fungi; p__Ascomycota; c__Leotiomycetes; o__Helotiales
OTU_27	0	3	0	201	26	1	2	2	0	2	0	0	0	4	1	k__Fungi; p__Ascomycota; c__Dothideomycetes; o__Pleosporales; f__Leptosphaeriaceae; g__Subplenodomus; s__Subplenodomus apiicola
OTU_11535	1	1	0	0	0	2	0	0	0	1	0	0	236	1	0	k__Fungi; p__Ascomycota; c__Sordariomycetes
OTU_341	0	0	0	0	0	0	0	240	0	0	0	0	0	0	1	k__Fungi; p__Ascomycota
OTU_310	0	0	2	3	4	70	27	102	18	7	0	0	1	4	0	k__Fungi
OTU_163	0	2	8	80	50	59	0	4	20	5	0	0	0	6	1	k__Fungi; p__Ascomycota; c__Dothideomycetes; o__Pleosporales
OTU_427	2	0	1	0	0	13	0	0	212	3	0	0	0	0	0	k__Fungi; p__Ascomycota; c__Dothideomycetes; o__Pleosporales; f__Phaeosphaeriaceae; g__Ophiosphaerella; s__Ophiosphaerella sp
OTU_2366	0	1	2	0	217	0	0	2	0	0	0	0	1	0	1	k__Fungi; p__Ascomycota; c__Dothideomycetes; o__Venturiales; f__Venturiaceae; g__Venturia; s__Venturia atriseda
OTU_116	2	0	9	67	16	25	18	12	2	34	6	27	0	2	2	k__Fungi; p__Ascomycota; c__Leotiomycetes; o__Helotiales; f__Helotiaceae; g__Articulospora; s__Articulospora proliferata
OTU_3378	2	1	0	2	4	2	11	4	6	7	1	1	163	4	14	k__Fungi; p__Ascomycota; c__Incertae sedis; o__Incertae sedis; f__Incertae sedis
OTU_525	0	0	0	0	218	0	1	2	0	0	0	0	0	0	0	k__Fungi; p__Basidiomycota; c__Agaricomycetes; o__Agaricales; f__Strophariaceae
OTU_674	0	0	0	0	0	0	0	0	0	0	77	3	94	0	43	k__Fungi
OTU_353	4	8	0	62	18	41	0	0	13	21	7	11	2	7	22	k__Fungi; p__Ascomycota; c__Eurotiomycetes; o__Chaetothyriales; f__Herpotrichiellaceae; g__Exophiala; s__Exophiala opportunistica
OTU_921	3	1	0	1	21	20	50	38	14	1	19	11	0	4	30	k__Fungi; p__Ascomycota; c__Leotiomycetes; o__Helotiales
OTU_325	0	1	0	3	2	6	2	3	4	183	1	1	2	1	3	k__Fungi; p__Ascomycota; c__Sordariomycetes; o__Sordariales; f__Lasiosphaeriaceae; g__Schizothecium; s__Schizothecium carpinicola
OTU_12917	1	0	2	1	1	1	0	0	1	1	91	18	41	2	51	k__Fungi; p__Ascomycota; c__Leotiomycetes; o__Helotiales
OTU_231	7	3	0	6	9	14	27	77	20	1	12	4	1	11	17	k__Fungi; p__Ascomycota; c__Leotiomycetes; o__Helotiales; f__Helotiaceae; g__Geniculospora; s__Geniculospora grandis
OTU_480	0	1	0	9	2	0	0	32	3	159	1	0	0	2	0	k__Fungi; p__Basidiomycota; c__Agaricomycetes; o__Sebacinales; f__Sebacinales Group B; g__Piriformospora; s__Piriformospora indica
OTU_391	4	3	5	14	6	52	0	1	4	0	96	2	1	18	3	k__Fungi; p__Ascomycota; c__Sordariomycetes; o__Xylariales; f__Amphisphaeriaceae; g__Bartalinia; s__Bartalinia robillardoides
OTU_48	13	8	14	18	10	29	37	23	10	16	4	2	8	8	8	k__Fungi; p__Basidiomycota; c__Tremellomycetes; o__Filobasidiales; f__Filobasidiaceae; g__Cryptococcus; s__Cryptococcus victoriae
OTU_254	0	8	0	1	2	52	19	4	5	91	1	3	0	4	17	k__Fungi; p__Glomeromycota; c__Glomeromycetes; o__Diversisporales; f__Acaulosporaceae; g__Entrophospora; s__Entrophospora sp
OTU_175	1	0	71	30	9	16	1	7	9	19	4	1	2	25	8	k__Fungi; p__Ascomycota; c__Sordariomycetes; o__Hypocreales; f__Nectriaceae; g__Fusarium; s__Fusarium tricinctum
OTU_257	1	0	0	30	164	1	0	0	0	0	0	0	1	0	2	k__Fungi; p__Ascomycota; c__Dothideomycetes; o__Pleosporales; f__Leptosphaeriaceae
OTU_548	39	56	0	44	2	11	1	2	0	1	35	0	0	1	5	k__Fungi; p__Ascomycota; c__Sordariomycetes; o__Sordariales
OTU_15767	54	19	88	12	19	0	0	0	0	0	1	0	0	0	0	k__Fungi
OTU_479	0	0	0	1	0	0	0	1	0	188	2	0	0	1	0	k__Fungi; p__Ascomycota; c__Lecanoromycetes; o__Peltigerales; f__Peltigeraceae; g__Peltigera; s__Peltigera didactyla
OTU_642	4	8	20	111	44	0	1	0	1	0	0	1	0	0	0	k__Fungi; p__Ascomycota; c__Dothideomycetes; o__Venturiales; f__Venturiaceae; g__Venturia; s__Venturia atriseda
OTU_11268	0	0	1	1	1	0	0	0	2	0	0	0	0	183	1	k__Fungi; p__Ascomycota; c__Dothideomycetes; o__Hysteriales; f__Gloniaceae; g__Cenococcum; s__Cenococcum geophilum
OTU_505	0	0	0	0	0	0	0	0	0	0	2	0	0	0	187	Unclassified
OTU_865	0	0	2	2	0	6	0	1	20	1	4	1	1	150	0	k__Fungi; p__Glomeromycota; c__Glomeromycetes; o__Glomerales; f__Glomeraceae; g__Glomus; s__Glomus sp 7 SUN_2011
OTU_2227	2	0	0	2	0	2	0	0	2	1	56	20	73	0	29	k__Fungi; p__Ascomycota; c__Dothideomycetes; o__Pleosporales
OTU_543	46	0	83	2	51	0	0	0	0	1	1	1	0	1	0	k__Fungi; p__Basidiomycota; c__Agaricomycetes; o__Agaricales; f__Clavariaceae; g__Clavaria; s__Clavaria californica
OTU_568	0	0	0	0	0	5	3	5	1	0	0	0	1	0	166	k__Fungi
OTU_258	0	0	0	15	7	29	12	35	27	0	0	0	0	55	0	Unclassified
OTU_752	0	0	0	106	1	6	0	1	0	0	39	5	0	2	20	k__Fungi; p__Ascomycota; c__Sordariomycetes; o__Sordariales; f__Lasiosphaeriaceae; g__Schizothecium; s__Schizothecium glutinans
OTU_489	83	22	1	45	3	17	1	7	0	1	0	0	0	0	0	k__Fungi; p__Ascomycota; c__Dothideomycetes; o__Pleosporales; f__Pleosporaceae; g__Drechslera; s__Drechslera sp BAFC 3419
OTU_621	2	1	1	0	1	1	147	17	4	1	0	0	0	1	0	k__Fungi; p__Basidiomycota; c__Agaricomycetes; o__Agaricales
OTU_242	0	17	2	15	21	27	40	1	7	32	1	7	0	0	2	k__Fungi; p__Ascomycota; c__Leotiomycetes; o__Leotiales; f__Leotiaceae; g__Alatospora
OTU_1420	8	1	2	2	2	66	45	16	2	1	0	5	0	21	0	k__Fungi
OTU_383	0	0	0	6	1	95	0	2	47	4	1	0	0	9	2	k__Fungi; p__Ascomycota; c__Sordariomycetes; o__Coniochaetales; f__Coniochaetaceae; g__Lecythophora; s__Lecythophora luteoviridis
OTU_490	1	0	0	0	0	73	0	22	3	64	1	3	0	0	0	k__Fungi; p__Ascomycota
OTU_717	0	0	5	153	5	1	1	1	1	0	0	0	0	0	0	k__Fungi; p__Ascomycota; c__Sordariomycetes; o__Xylariales; f__Amphisphaeriaceae
OTU_519	2	0	0	0	0	1	0	0	0	0	162	0	0	0	0	k__Fungi; p__Ascomycota; c__Leotiomycetes; o__Helotiales; f__Vibrisseaceae
OTU_8263	1	0	0	1	0	1	0	1	39	0	10	0	2	0	109	k__Fungi; p__Ascomycota; c__Sordariomycetes; o__Coniochaetales; f__Coniochaetaceae; g__Lecythophora
OTU_589	1	1	1	59	0	30	0	5	19	13	0	24	2	3	5	k__Fungi; p__Ascomycota; c__Dothideomycetes; o__Pleosporales; f__Sporormiaceae; g__Preussia
OTU_528	0	0	0	106	4	6	37	6	0	1	0	0	0	1	0	k__Fungi; p__Ascomycota; c__Sordariomycetes; o__Myrmecridiales; f__Myrmecridiaceae; g__Myrmecridium; s__Myrmecridium schulzeri
OTU_515	0	0	1	0	0	0	0	0	0	0	0	0	0	0	160	k__Fungi
OTU_428	0	11	0	139	4	1	0	2	0	0	0	0	2	1	0	k__Fungi; p__Ascomycota; c__Sordariomycetes
OTU_1969	20	7	112	3	8	0	0	0	5	1	0	0	1	2	1	k__Fungi; p__Ascomycota
OTU_3859	2	0	0	0	0	1	2	0	1	1	85	0	24	0	42	k__Fungi; p__Ascomycota; c__Leotiomycetes; o__Helotiales
OTU_520	0	0	0	0	0	0	0	0	0	0	0	0	0	154	0	k__Fungi; p__Basidiomycota
OTU_3967	32	0	117	1	1	0	0	0	0	0	0	0	0	1	0	k__Fungi; p__Basidiomycota; c__Agaricomycetes; o__Agaricales; f__Clavariaceae; g__Clavaria; s__Clavaria sp
OTU_32	11	11	21	11	8	24	10	4	5	11	5	5	7	7	9	k__Fungi; p__Ascomycota; c__Saccharomycetes; o__Saccharomycetales; f__Debaryomycetaceae; g__Candida; s__Candida metapsilosis
OTU_628	0	0	0	0	0	50	0	24	0	67	1	0	1	2	3	k__Fungi; p__Ascomycota
OTU_560	1	0	0	0	145	1	0	0	0	0	0	0	0	0	0	k__Fungi; p__Ascomycota
OTU_342	5	0	35	0	1	19	48	0	5	1	17	6	5	1	3	k__Fungi
OTU_2926	2	2	97	1	33	2	0	0	0	0	2	2	0	1	1	k__Fungi; p__Ascomycota; c__Leotiomycetes; o__Helotiales; f__Sclerotiniaceae
OTU_675	1	0	0	1	137	0	0	0	0	1	0	0	1	2	0	k__Fungi; p__Ascomycota; c__Leotiomycetes; o__Helotiales
OTU_36	8	7	2	14	16	29	6	9	7	12	10	5	4	8	5	k__Fungi; p__Ascomycota; c__Dothideomycetes; o__Pleosporales; f__Phaeosphaeriaceae
OTU_245	0	0	0	2	138	0	0	0	0	0	1	0	0	0	0	k__Fungi
OTU_237	0	1	1	5	129	1	0	0	0	0	2	0	0	1	0	k__Fungi; p__Ascomycota; c__Dothideomycetes; o__Capnodiales; f__Cladosporiaceae; g__Rachicladosporium; s__Rachicladosporium cboliae
OTU_54	5	1	1	2	1	9	31	10	12	49	0	8	1	5	4	k__Fungi; p__Ascomycota; c__Leotiomycetes; o__Helotiales; f__Incertae sedis; g__Tetracladium; s__Tetracladium sp
OTU_194	2	1	4	11	112	2	1	0	0	2	0	0	1	2	1	k__Fungi; p__Ascomycota; c__Dothideomycetes; o__Capnodiales; f__Teratosphaeriaceae; g__Oleoguttula; s__Oleoguttula mirabilis
OTU_500	0	0	1	133	2	0	0	1	0	0	0	0	0	1	0	k__Fungi; p__Ascomycota; c__Leotiomycetes; o__Helotiales; f__Helotiaceae; g__Meliniomyces
OTU_2626	53	0	67	0	13	0	0	0	1	0	0	0	2	0	2	k__Fungi; p__Basidiomycota; c__Agaricomycetes; o__Agaricales; f__Mycenaceae; g__Mycena; s__Mycena cinerella
OTU_22	6	7	6	18	12	16	4	12	7	7	12	3	8	10	10	k__Fungi; p__Ascomycota
OTU_7337	0	0	0	136	0	0	0	0	0	0	0	0	0	1	1	k__Fungi; p__Ascomycota; c__Sordariomycetes; o__Xylariales; f__Xylariaceae; g__Coniolariella; s__Coniolariella ershadii
OTU_210	0	0	0	0	37	1	0	1	0	10	9	30	0	22	26	k__Fungi; p__Basidiomycota; c__Agaricomycetes; o__Auriculariales; f__Auriculariaceae; g__Auricularia; s__Auricularia sp
OTU_591	5	2	75	1	2	1	1	0	1	1	8	35	2	0	0	k__Fungi; p__Ascomycota; c__Leotiomycetes; o__Helotiales; f__Incertae sedis; g__Cystodendron; s__Cystodendron sp EXP0561F
OTU_38	8	5	4	7	10	5	34	11	9	4	9	3	9	11	5	k__Fungi; p__Ascomycota; c__Taphrinomycetes; o__Taphrinales; f__Protomycetaceae; g__Protomyces; s__Protomyces inouyei
OTU_2730	2	12	0	3	2	2	2	0	0	2	6	5	95	1	2	k__Fungi; p__Ascomycota; c__Leotiomycetes; o__Helotiales; f__Incertae sedis; g__Tetracladium; s__Tetracladium sp
OTU_421	1	1	2	3	1	10	0	0	1	101	3	10	0	0	0	k__Fungi; p__Ascomycota; c__Dothideomycetes; o__Pleosporales; f__Didymosphaeriaceae; g__Letendraea; s__Letendraea sp
OTU_151	0	0	0	1	1	2	15	63	4	2	38	1	0	1	3	k__Fungi; p__Ascomycota; c__Dothideomycetes; o__Pleosporales; f__Leptosphaeriaceae; g__Plenodomus; s__Plenodomus agnitus
OTU_167	4	0	0	4	3	39	17	5	10	9	4	1	3	10	22	k__Fungi; p__Basidiomycota; c__Tremellomycetes; o__Holtermanniales; f__Incertae sedis; g__Holtermannia; s__Holtermannia corniformis
OTU_1459	1	0	9	0	0	19	0	94	5	1	0	0	1	0	0	k__Fungi
OTU_14207	0	0	1	0	0	0	0	0	2	0	0	0	0	127	0	Unclassified
OTU_8407	57	0	0	47	23	0	1	0	0	0	2	0	0	0	0	Unclassified
OTU_771	0	0	0	128	0	0	0	0	0	0	0	0	1	0	0	k__Fungi; p__Basidiomycota; c__Agaricomycetes; o__Russulales; f__Stephanosporaceae; g__Cristinia; s__Cristinia helvetica
OTU_1105	1	0	0	2	1	0	0	0	0	0	25	1	58	0	40	k__Fungi
OTU_952	34	86	0	5	2	0	0	0	0	0	0	0	0	1	0	k__Fungi; p__Ascomycota; c__Archaeorhizomycetes; o__Archaeorhizomycetales; f__Archaeorhizomycetaceae; g__Archaeorhizomyces; s__Archaeorhizomyces sp
OTU_653	1	1	0	1	2	1	0	2	1	1	0	0	0	118	0	k__Fungi; p__Ascomycota
OTU_615	1	1	0	2	2	0	2	113	0	0	2	0	0	4	0	k__Fungi; p__Ascomycota; c__Leotiomycetes; o__Helotiales; f__Vibrisseaceae
OTU_7	14	10	9	7	5	6	9	15	8	5	5	6	7	9	11	k__Fungi
OTU_782	2	0	71	45	6	0	0	0	0	0	0	0	0	0	1	k__Fungi; p__Ascomycota; c__Sordariomycetes; o__Sordariales; f__Cephalothecaceae; g__Cephalotheca; s__Cephalotheca sp
OTU_493	0	0	0	1	1	79	23	14	0	1	1	1	0	0	0	k__Fungi; p__Ascomycota; c__Dothideomycetes; o__Pleosporales
OTU_433	0	2	0	2	112	0	0	0	0	0	0	2	0	1	1	k__Fungi; p__Ascomycota; c__Dothideomycetes; o__Capnodiales; f__Mycosphaerellaceae
OTU_477	0	1	1	0	0	4	0	0	0	1	5	5	100	0	3	k__Fungi; p__Basidiomycota; c__Agaricomycetes; o__Agaricales; f__Psathyrellaceae
OTU_857	0	4	0	0	1	2	40	71	1	0	1	0	0	0	0	k__Fungi; p__Ascomycota; c__Dothideomycetes; o__Pleosporales; f__Didymosphaeriaceae; g__Didymosphaeria; s__Didymosphaeria sp
OTU_3924	1	0	0	1	1	0	0	0	0	2	0	10	9	1	94	k__Fungi; p__Ascomycota; c__Leotiomycetes; o__Helotiales; f__Incertae sedis; g__Tetracladium; s__Tetracladium sp
OTU_963	0	0	1	1	0	1	9	7	0	3	52	4	1	12	28	k__Fungi
OTU_1329	1	0	1	0	0	1	0	0	0	0	2	6	0	84	24	k__Fungi; p__Ascomycota; c__Leotiomycetes; o__Helotiales; f__Helotiaceae
OTU_3830	5	0	2	46	2	3	5	2	0	28	5	0	20	0	0	k__Fungi; p__Ascomycota; c__Leotiomycetes; o__Helotiales
OTU_588	6	0	56	5	3	1	0	43	0	1	1	0	0	0	0	k__Fungi; p__Ascomycota; c__Dothideomycetes; o__Pleosporales
OTU_13308	0	0	0	0	0	0	1	0	0	0	0	1	113	0	0	k__Fungi; p__Ascomycota; c__Sordariomycetes; o__Sordariales; f__Lasiosphaeriaceae; g__Schizothecium; s__Schizothecium glutinans
OTU_285	2	0	0	0	0	32	47	18	6	0	0	0	1	2	5	k__Fungi; p__Ascomycota; c__Leotiomycetes; o__Incertae sedis; f__Pseudeurotiaceae; g__Pseudogymnoascus; s__Pseudogymnoascus roseus
OTU_2014	2	21	0	10	7	8	0	0	2	0	10	48	0	0	5	k__Fungi; p__Ascomycota; c__Leotiomycetes; o__Helotiales; f__Incertae sedis; g__Cystodendron; s__Cystodendron sp EXP0561F
OTU_669	0	1	110	0	0	0	0	0	0	0	1	0	0	0	0	k__Fungi; p__Ascomycota; c__Eurotiomycetes; o__Eurotiales; f__Trichocomaceae; g__Paecilomyces; s__Paecilomyces sp CZ_2011a
OTU_120	0	3	0	3	8	37	0	5	1	2	0	7	23	19	3	k__Fungi; p__Ascomycota; c__Dothideomycetes; o__Pleosporales; f__Leptosphaeriaceae; g__Leptosphaeria
OTU_65	6	3	6	12	7	22	6	5	7	7	4	5	5	9	7	k__Fungi; p__Basidiomycota; c__Tremellomycetes; o__Filobasidiales; f__Filobasidiaceae; g__Cryptococcus; s__Cryptococcus podzolicus
OTU_397	0	4	1	0	1	103	0	1	0	0	0	0	0	0	0	k__Fungi; p__Ascomycota; c__Dothideomycetes; o__Capnodiales; f__Mycosphaerellaceae; g__Mycocentrospora; s__Mycocentrospora sp
OTU_1696	0	2	0	2	0	6	0	81	7	0	0	0	0	11	0	k__Fungi
OTU_983	0	0	10	0	0	1	0	76	10	1	0	0	0	4	6	k__Fungi; p__Ascomycota
OTU_605	0	0	0	0	0	0	86	19	0	2	0	0	0	0	1	k__Fungi; p__Ascomycota
OTU_732	0	0	0	57	36	9	0	1	0	0	1	1	0	2	0	k__Fungi; p__Ascomycota; c__Sordariomycetes
OTU_597	3	4	96	0	3	0	0	0	0	0	0	0	0	0	0	k__Fungi; p__Ascomycota; c__Dothideomycetes; o__Pleosporales
OTU_1045	1	0	0	0	0	0	0	0	1	0	1	0	103	0	0	k__Fungi; p__Ascomycota; c__Sordariomycetes; o__Hypocreales
OTU_1719	1	4	0	2	7	12	39	16	6	6	6	0	3	2	1	k__Fungi; p__Ascomycota
OTU_9640	0	0	0	2	0	0	0	0	0	0	11	4	83	0	5	k__Fungi; p__Ascomycota; c__Leotiomycetes; o__Helotiales
OTU_46	12	7	4	11	14	9	6	7	5	3	0	2	5	15	5	k__Fungi; p__Basidiomycota; c__Exobasidiomycetes; o__Exobasidiales; f__Exobasidiaceae; g__Exobasidium
OTU_592	1	0	0	2	0	15	0	2	4	58	0	21	0	1	0	k__Fungi; p__Ascomycota; c__Incertae sedis; o__Incertae sedis; f__Incertae sedis; g__Tumularia; s__Tumularia sp
OTU_320	1	1	1	4	4	12	0	2	4	1	24	32	12	3	2	k__Fungi; p__Ascomycota; c__Leotiomycetes; o__Helotiales; f__Incertae sedis; g__Cystodendron; s__Cystodendron sp EXP0561F
OTU_671	0	1	0	0	0	2	13	0	0	87	0	0	0	0	0	k__Fungi; p__Ascomycota; c__Sordariomycetes
OTU_734	100	0	0	1	0	1	0	1	0	0	0	0	0	0	0	k__Fungi; p__Ascomycota; c__Eurotiomycetes; o__Chaetothyriales; f__Herpotrichiellaceae
OTU_787	0	8	0	0	94	0	0	0	0	1	0	0	0	0	0	k__Fungi; p__Basidiomycota; c__Agaricomycetes; o__Agaricales; f__Clavariaceae; g__Clavaria; s__Clavaria sp
OTU_934	0	0	0	0	0	0	0	0	0	0	0	0	100	0	0	k__Fungi; p__Ascomycota; c__Archaeorhizomycetes; o__Archaeorhizomycetales; f__Archaeorhizomycetaceae; g__Archaeorhizomyces
OTU_13195	8	62	11	0	18	0	0	0	0	0	0	0	0	0	0	Unclassified
OTU_369	0	1	0	5	4	4	60	6	11	1	0	0	0	6	1	k__Fungi; p__Ascomycota; c__Dothideomycetes; o__Pleosporales; f__Incertae sedis; g__Phaeomycocentrospora; s__Phaeomycocentrospora cantuariensis
OTU_856	0	0	96	1	0	2	0	0	0	0	0	0	0	0	0	k__Fungi; p__Ascomycota; c__Lecanoromycetes; o__Pertusariales; f__Megasporaceae; g__Aspicilia; s__Aspicilia sp
OTU_8727	0	0	0	0	1	9	0	6	44	30	3	1	0	0	4	Unclassified
OTU_1063	0	1	0	0	3	16	38	40	0	0	0	0	0	0	0	k__Fungi
OTU_712	0	0	1	0	0	0	0	80	17	0	0	0	0	0	0	k__Fungi
OTU_4253	0	0	0	67	2	14	0	0	0	1	0	1	3	4	5	k__Fungi; p__Ascomycota; c__Dothideomycetes; o__Pleosporales; f__Sporormiaceae; g__Preussia; s__Preussia flanaganii
OTU_583	0	0	0	0	0	0	66	1	3	0	0	0	0	19	8	k__Fungi
OTU_157	2	1	2	7	3	5	4	11	4	49	1	2	3	1	1	k__Fungi; p__Ascomycota; c__Dothideomycetes; o__Pleosporales; f__Didymellaceae; g__Phoma; s__Phoma sp UASWS0872
OTU_26	5	0	3	0	2	2	79	0	1	1	1	0	1	1	0	k__Fungi; p__Ascomycota; c__Dothideomycetes; o__Dothideales; f__Dothioraceae; g__Aureobasidium; s__Aureobasidium pullulans
OTU_938	0	1	1	0	93	0	0	0	0	0	0	1	0	0	0	k__Fungi; p__Basidiomycota; c__Agaricomycetes; o__Agaricales; f__Strophariaceae
OTU_150	0	3	7	2	2	8	0	5	1	20	2	6	18	2	19	k__Fungi; p__Ascomycota; c__Dothideomycetes; o__Botryosphaeriales; f__; g__Camarosporium; s__Camarosporium sp
OTU_471	3	2	0	58	24	0	0	0	2	1	0	0	0	1	4	k__Fungi; p__Glomeromycota; c__Glomeromycetes; o__Diversisporales; f__Acaulosporaceae; g__Entrophospora; s__Entrophospora sp
OTU_575	0	0	0	0	2	20	61	3	0	1	3	2	2	0	1	k__Fungi; p__Ascomycota; c__Saccharomycetes; o__Saccharomycetales
OTU_837	45	2	3	5	1	0	36	0	2	0	1	0	0	0	0	k__Fungi; p__Zygomycota; c__Incertae sedis; o__Mortierellales; f__Mortierellaceae; g__Mortierella; s__Mortierella sp
OTU_742	0	0	0	0	0	0	0	1	0	0	0	1	9	81	3	k__Fungi; p__Ascomycota; c__Dothideomycetes; o__Pleosporales; f__Didymosphaeriaceae; g__Letendraea; s__Letendraea sp
OTU_60	9	2	3	8	8	11	3	9	6	10	8	2	5	9	2	k__Fungi; p__Ascomycota; c__Leotiomycetes; o__Helotiales; f__Hyaloscyphaceae; g__Hyalopeziza; s__Hyalopeziza pygmaea
OTU_363	0	0	0	0	0	1	1	0	1	91	0	0	0	0	0	k__Fungi; p__Basidiomycota; c__Agaricomycetes; o__Agaricales; f__Marasmiaceae; g__Calyptella; s__Calyptella capula
OTU_686	12	6	0	18	31	0	1	13	3	3	0	1	0	2	4	k__Fungi; p__Ascomycota; c__Leotiomycetes; o__Helotiales; f__Hyaloscyphaceae; g__Lachnum
OTU_750	0	42	0	1	2	4	0	1	2	0	0	4	0	1	37	k__Fungi; p__Basidiomycota; c__Agaricomycetes; o__Sebacinales; f__Sebacinaceae; g__Sebacina; s__Sebacina sp Rr35
OTU_945	0	1	0	0	0	0	0	0	0	1	78	14	0	0	0	k__Fungi; p__Basidiomycota; c__Agaricomycetes; o__Auriculariales; f__Aporpiaceae; g__Elmerina
OTU_587	0	0	0	0	1	74	0	1	17	0	0	0	0	0	0	k__Fungi
OTU_235	0	10	7	54	18	0	0	1	1	0	0	0	0	1	0	k__Fungi; p__Ascomycota; c__Dothideomycetes; o__Pleosporales; f__Leptosphaeriaceae
OTU_1234	0	0	0	1	0	5	0	9	0	2	0	5	3	0	67	k__Fungi; p__Ascomycota; c__Sordariomycetes; o__Hypocreales; f__Nectriaceae
OTU_1075	0	2	0	0	0	4	60	12	2	0	0	0	8	0	4	Unclassified
OTU_1333	0	0	1	0	2	12	43	33	0	0	0	0	0	0	0	k__Fungi
OTU_714	12	72	3	3	0	0	0	0	0	0	0	0	0	0	1	k__Fungi; p__Ascomycota; c__Sordariomycetes
OTU_530	1	0	0	33	0	12	0	19	3	11	4	2	0	2	1	k__Fungi; p__Ascomycota; c__Dothideomycetes; o__Pleosporales; f__Phaeosphaeriaceae; g__Stagonospora
OTU_4049	3	0	0	0	0	0	0	0	0	2	25	3	2	48	5	k__Fungi; p__Ascomycota; c__Leotiomycetes; o__Helotiales
OTU_824	0	0	88	0	0	0	0	0	0	0	0	0	0	0	0	k__Fungi
OTU_214	0	0	0	0	0	13	0	73	0	0	0	1	0	0	0	k__Fungi; p__Glomeromycota; c__Glomeromycetes; o__Paraglomerales; f__Paraglomeraceae; g__Paraglomus; s__Paraglomus laccatum
OTU_512	1	0	0	1	0	0	1	1	0	0	4	10	54	0	15	k__Fungi; p__Ascomycota; c__Sordariomycetes; o__Glomerellales; f__Plectosphaerellaceae; g__Acremonium; s__Acremonium sp CCF3791
OTU_3855	0	0	0	1	0	0	0	0	0	0	84	0	1	0	1	k__Fungi; p__Ascomycota; c__Dothideomycetes; o__Pleosporales; f__Incertae sedis; g__Massariosphaeria; s__Massariosphaeria sp FAEII23a
OTU_772	0	0	6	77	0	0	0	1	1	0	1	0	0	0	0	k__Fungi; p__Ascomycota; c__Leotiomycetes; o__Helotiales
OTU_62	5	6	4	6	4	14	3	5	4	9	5	2	4	12	3	k__Fungi; p__Ascomycota; c__Dothideomycetes; o__Dothideales; f__Dothideaceae; g__Endoconidioma; s__Endoconidioma populi
OTU_1128	0	0	0	0	0	0	0	0	0	0	0	0	86	0	0	k__Fungi; p__Ascomycota
OTU_687	0	0	0	26	0	11	0	0	0	16	13	11	2	0	6	k__Fungi; p__Ascomycota; c__Sordariomycetes; o__Sordariales; f__Lasiosphaeriaceae; g__Schizothecium; s__Schizothecium glutinans
OTU_882	0	0	1	0	80	0	1	0	1	0	0	0	0	0	0	k__Fungi; p__Ascomycota; c__Leotiomycetes; o__Rhytismatales; f__Rhytismataceae
OTU_1065	0	0	0	1	82	0	0	0	0	0	0	0	0	0	0	k__Fungi; p__Ascomycota; c__Dothideomycetes; o__Tubeufiales; f__Tubeufiaceae; g__Helicoma; s__Helicoma fumosum
OTU_845	0	0	0	0	1	0	0	1	79	0	0	1	1	0	0	k__Fungi; p__Ascomycota; c__Leotiomycetes
OTU_889	0	0	0	1	0	5	0	1	0	75	0	0	0	0	0	k__Fungi; p__Ascomycota; c__Dothideomycetes; o__Pleosporales; f__Sporormiaceae; g__Preussia; s__Preussia terricola
OTU_1421	0	0	1	0	0	0	0	0	0	0	0	0	81	0	0	k__Fungi; p__Ascomycota
OTU_481	1	0	0	0	1	1	0	0	6	70	0	0	1	0	1	k__Fungi; p__Ascomycota
OTU_5612	0	0	0	1	0	0	0	0	0	0	14	2	31	0	33	k__Fungi
OTU_55	8	7	6	6	7	5	5	10	3	6	5	1	3	7	2	k__Fungi; p__Ascomycota; c__Dothideomycetes; o__Pleosporales; f__Phaeosphaeriaceae; g__Ophiosphaerella
OTU_1429	0	0	0	0	0	2	0	0	0	0	0	1	0	2	76	k__Fungi; p__Basidiomycota; c__Agaricomycetes; o__Sebacinales
OTU_665	0	0	78	0	1	0	0	1	0	0	0	0	0	0	0	k__Fungi; p__Ascomycota; c__Archaeorhizomycetes; o__Archaeorhizomycetales; f__Archaeorhizomycetaceae; g__Archaeorhizomyces; s__Archaeorhizomyces sp
OTU_1098	5	0	73	0	0	0	0	1	0	0	1	0	0	0	0	k__Fungi; p__Basidiomycota; c__Agaricomycetes; o__Agaricales
OTU_3090	1	0	1	2	0	2	0	0	1	0	0	0	0	72	1	k__Fungi; p__Ascomycota; c__Leotiomycetes; o__Helotiales; f__Incertae sedis; g__Cadophora; s__Cadophora finlandica
OTU_279	1	0	0	0	0	0	0	0	0	0	78	0	0	0	0	k__Fungi; p__Basidiomycota; c__Agaricomycetes; o__Agaricales; f__Entolomataceae; g__Entoloma; s__Entoloma graphitipes f. cystidiatum
OTU_778	1	3	1	0	0	64	1	0	0	9	0	0	0	0	0	k__Fungi; p__Ascomycota
OTU_10313	0	0	0	0	0	0	0	0	0	0	1	0	77	1	0	k__Fungi; p__Basidiomycota; c__Agaricomycetes; o__Agaricales; f__Psathyrellaceae
OTU_558	0	2	0	4	0	7	0	1	1	3	26	19	0	3	11	Unclassified
OTU_135	4	3	6	23	3	20	1	4	1	6	2	3	1	0	0	k__Fungi; p__Ascomycota; c__Dothideomycetes; o__Pleosporales; f__Incertae sedis; g__Ascochyta; s__Ascochyta sp
OTU_1361	0	0	0	1	0	0	0	0	0	0	4	2	70	0	0	k__Fungi; p__Ascomycota; c__Sordariomycetes; o__Sordariales; f__Lasiosphaeriaceae; g__Cercophora; s__Cercophora sp
OTU_939	0	0	0	1	76	0	0	0	0	0	0	0	0	0	0	k__Fungi; p__Basidiomycota; c__Agaricomycetes; o__Agaricales; f__Strophariaceae
OTU_708	0	2	0	0	0	71	0	0	0	4	0	0	0	0	0	k__Fungi; p__Ascomycota; c__Sordariomycetes; o__Sordariales; f__Lasiosphaeriaceae
OTU_495	7	1	21	3	8	2	2	2	0	1	7	3	12	0	7	k__Fungi; p__Ascomycota; c__Leotiomycetes; o__Helotiales; f__Incertae sedis; g__Tetracladium; s__Tetracladium sp
OTU_241	0	0	0	0	11	0	26	2	8	2	0	0	1	25	0	k__Fungi; p__Ascomycota; c__Leotiomycetes; o__Incertae sedis; f__Pseudeurotiaceae
OTU_456	0	0	2	24	8	14	14	8	1	2	0	0	1	1	0	k__Fungi; p__Ascomycota; c__Dothideomycetes; o__Pleosporales
OTU_1714	0	0	0	2	0	5	0	16	2	0	19	4	5	3	19	k__Fungi
OTU_1922	1	0	1	1	0	1	0	1	0	2	3	0	60	2	3	k__Fungi; p__Ascomycota; c__Sordariomycetes; o__Sordariales; f__Lasiosphaeriaceae
OTU_814	1	1	0	0	0	34	0	0	1	38	0	0	0	0	0	k__Fungi; p__Ascomycota; c__Dothideomycetes; o__Pleosporales
OTU_886	0	0	0	74	0	0	0	0	0	0	0	0	0	0	0	k__Fungi
OTU_957	0	0	0	1	2	0	0	2	0	0	0	2	0	39	28	k__Fungi; p__Ascomycota; c__Sordariomycetes
OTU_677	11	0	2	0	4	11	44	1	0	0	0	0	0	0	0	k__Fungi; p__Ascomycota; c__Pezizomycetes; o__Pezizales; f__Pezizaceae
OTU_464	1	1	1	2	1	3	1	1	52	0	0	2	2	3	3	Unclassified
OTU_917	20	0	0	41	7	1	0	0	3	0	1	0	0	0	0	k__Fungi; p__Ascomycota; c__Leotiomycetes; o__Helotiales; f__Incertae sedis; g__Cystodendron; s__Cystodendron sp EXP0561F
OTU_1924	0	0	0	0	0	0	0	0	0	0	0	0	0	0	73	Unclassified
OTU_1201	0	0	73	0	0	0	0	0	0	0	0	0	0	0	0	k__Fungi; p__Ascomycota; c__Archaeorhizomycetes; o__Archaeorhizomycetales; f__Archaeorhizomycetaceae; g__Archaeorhizomyces; s__Archaeorhizomyces borealis
OTU_186	4	0	6	0	1	0	34	4	0	0	7	1	0	8	7	k__Fungi
OTU_119	5	0	4	4	5	12	2	3	2	16	4	0	8	7	0	k__Fungi; p__Ascomycota; c__Dothideomycetes; o__Pleosporales; f__Pleosporaceae
OTU_1041	70	0	0	0	1	0	0	1	0	0	0	0	0	0	0	k__Fungi; p__Basidiomycota
OTU_201	5	1	1	17	3	1	0	13	3	20	1	1	1	2	2	k__Fungi; p__Ascomycota; c__Dothideomycetes; o__Pleosporales; f__Phaeosphaeriaceae; g__Phaeosphaeria; s__Phaeosphaeria sp
OTU_658	9	13	0	6	21	0	0	0	0	0	0	5	0	15	2	k__Fungi; p__Ascomycota; c__Dothideomycetes; o__Pleosporales
OTU_888	0	0	0	0	0	0	0	0	1	70	0	0	0	0	0	k__Fungi; p__Ascomycota
OTU_1283	0	1	0	1	0	11	12	17	4	24	0	0	0	0	0	k__Fungi; p__Ascomycota; c__Sordariomycetes
OTU_1249	1	0	0	0	0	0	0	0	0	0	0	0	0	69	0	k__Fungi; p__Ascomycota; c__Pezizomycetes; o__Pezizales; f__Pezizaceae; g__Terfezia
OTU_936	0	0	0	2	0	0	0	17	1	0	47	2	0	0	1	k__Fungi; p__Ascomycota; c__Dothideomycetes; o__Pleosporales; f__Lindgomycetaceae; g__Lindgomyces; s__Lindgomyces apiculatus
OTU_7762	0	0	23	0	0	2	38	0	1	0	0	3	1	0	1	Unclassified
OTU_2074	1	3	0	17	6	7	6	9	3	5	0	0	4	2	6	k__Fungi
OTU_4876	0	1	0	0	0	4	0	5	41	17	0	1	0	0	0	Unclassified
OTU_998	0	0	0	0	0	1	0	0	0	0	0	0	0	68	0	k__Fungi; p__Ascomycota; c__Leotiomycetes; o__Helotiales; f__Incertae sedis; g__Cadophora; s__Cadophora finlandica
OTU_923	0	0	0	0	0	0	0	0	0	1	3	1	0	0	64	Unclassified
OTU_958	2	0	1	1	2	6	16	8	0	15	0	10	0	7	0	k__Fungi; p__Zygomycota; c__Incertae sedis; o__Mortierellales; f__Mortierellaceae; g__Mortierella
OTU_3132	0	0	0	0	66	0	0	0	0	1	0	0	0	1	0	k__Fungi; p__Ascomycota; c__Leotiomycetes; o__Helotiales; f__Dermateaceae; g__Naevala; s__Naevala sp
OTU_863	0	10	0	0	1	0	0	0	0	0	55	0	1	0	0	k__Fungi
OTU_730	6	0	2	0	0	2	49	5	1	1	1	0	0	0	0	k__Fungi
OTU_1147	0	0	0	0	0	0	0	0	0	0	41	0	16	0	10	k__Fungi
OTU_83	4	2	5	8	7	2	0	7	9	7	1	3	3	6	3	k__Fungi; p__Ascomycota; c__Sordariomycetes; o__Xylariales; f__Microdochiaceae; g__Microdochium; s__Microdochium bolleyi
OTU_925	0	0	10	0	1	30	0	1	3	1	8	5	0	0	7	Unclassified
OTU_127	6	1	6	6	3	4	2	3	6	10	4	0	4	10	1	k__Fungi; p__Basidiomycota; c__Agaricomycetes; o__Agaricales; f__Mycenaceae; g__Mycena
OTU_740	0	0	1	35	26	2	0	0	0	0	0	0	0	1	0	k__Fungi; p__Ascomycota; c__Sordariomycetes; o__Hypocreales; f__Hypocreaceae; g__Sphaerostilbella; s__Sphaerostilbella novae_zelandiae
OTU_785	0	2	0	62	0	0	0	0	0	0	0	0	0	1	0	k__Fungi; p__Basidiomycota; c__Agaricomycetes; o__Sebacinales; f__Sebacinales Group B; g__Serendipita; s__Serendipita herbamans
OTU_997	0	0	0	0	0	18	47	0	0	0	0	0	0	0	0	k__Fungi; p__Basidiomycota; c__Agaricomycetes; o__Agaricales; f__Strophariaceae; g__Hypholoma; s__Hypholoma sp
OTU_2175	2	2	16	0	4	5	12	4	7	1	0	0	1	8	2	k__Fungi; p__Ascomycota; c__Leotiomycetes; o__Incertae sedis; f__Pseudeurotiaceae
OTU_1190	0	0	0	1	0	54	0	6	3	0	0	0	0	0	0	k__Fungi; p__Ascomycota; c__Leotiomycetes; o__Incertae sedis; f__Pseudeurotiaceae; g__Pseudogymnoascus; s__Pseudogymnoascus roseus
OTU_907	0	0	0	0	0	0	0	0	0	1	18	0	21	0	24	k__Fungi
OTU_894	0	0	0	63	1	0	0	0	0	0	0	0	0	0	0	k__Fungi; p__Ascomycota; c__Sordariomycetes; o__Pleurotheciales; f__Pleurotheciaceae; g__Pleurotheciella; s__Pleurotheciella rivularia
OTU_1121	0	0	0	0	0	0	0	0	0	0	1	0	0	63	0	k__Fungi
OTU_1208	0	0	0	4	0	6	0	9	3	34	0	1	0	5	1	k__Fungi; p__Ascomycota; c__Dothideomycetes; o__Pleosporales; f__Sporormiaceae; g__Preussia
OTU_725	0	0	0	0	0	0	0	0	0	63	0	0	0	0	0	k__Fungi; p__Ascomycota
OTU_197	0	0	0	0	0	3	50	0	5	1	3	0	0	0	0	k__Fungi
OTU_1009	0	1	0	1	1	10	9	2	19	1	2	16	0	0	0	k__Fungi; p__Ascomycota; c__Leotiomycetes; o__Leotiales; f__Leotiaceae; g__Alatospora
OTU_1087	0	0	0	0	0	18	0	0	2	0	0	0	0	4	38	Unclassified
OTU_1146	0	1	0	61	0	0	0	0	0	0	0	0	0	0	0	k__Fungi; p__Ascomycota; c__Sordariomycetes; o__Pleurotheciales; f__Pleurotheciaceae; g__Pleurotheciella; s__Pleurotheciella rivularia
OTU_1774	0	0	0	0	1	0	6	0	1	11	4	0	6	23	10	k__Fungi; p__Ascomycota
OTU_1341	0	1	1	60	0	0	0	0	0	0	0	0	0	0	0	Unclassified
OTU_2738	1	0	0	5	0	35	0	0	16	1	0	1	0	1	1	k__Fungi; p__Glomeromycota; c__Glomeromycetes; o__Diversisporales; f__Acaulosporaceae; g__Entrophospora; s__Entrophospora sp
OTU_1397	0	0	0	0	6	9	0	46	0	0	0	0	0	0	0	k__Fungi
OTU_1559	0	0	1	9	3	10	24	14	0	0	0	0	0	0	0	k__Fungi; p__Ascomycota; c__Leotiomycetes; o__Helotiales
OTU_1019	0	0	0	0	0	9	35	1	8	7	0	0	0	1	0	k__Fungi; p__Ascomycota; c__Sordariomycetes; o__Sordariales
OTU_1057	0	7	2	30	22	0	0	0	0	0	0	0	0	0	0	k__Fungi; p__Ascomycota; c__Sordariomycetes
OTU_5976	0	0	1	2	0	0	0	0	1	0	24	1	18	0	13	k__Fungi; p__Ascomycota; c__Leotiomycetes; o__Helotiales
OTU_3864	0	20	0	0	2	1	1	1	1	1	2	19	0	0	12	k__Fungi; p__Ascomycota; c__Incertae sedis; o__Incertae sedis; f__Incertae sedis; g__Ypsilina; s__Ypsilina graminea
OTU_768	0	0	0	58	0	0	0	1	0	0	0	0	0	0	1	k__Fungi
OTU_1956	0	1	0	33	5	4	4	2	0	1	3	1	1	3	2	k__Fungi
OTU_93	3	2	2	8	7	5	3	4	5	9	3	2	1	4	2	k__Fungi; p__Ascomycota; c__Sordariomycetes; o__Hypocreales; f__Cordycipitaceae; g__Lecanicillium
OTU_1450	1	0	0	0	0	0	0	0	0	0	0	0	59	0	0	k__Fungi; p__Basidiomycota; c__Agaricomycetes; o__Agaricales; f__Entolomataceae; g__Entoloma
OTU_825	0	0	0	0	0	38	0	12	1	1	0	0	0	7	0	k__Fungi; p__Ascomycota; c__Leotiomycetes; o__Helotiales
OTU_900	0	1	0	0	0	9	0	0	0	48	0	0	0	1	0	k__Fungi; p__Ascomycota
OTU_652	6	0	39	0	0	1	0	9	0	0	1	0	0	3	0	k__Fungi; p__Ascomycota; c__Dothideomycetes; o__Pleosporales; f__Pleomassariaceae; g__Prosthemium; s__Prosthemium intermedium
OTU_547	0	0	0	1	0	19	0	4	2	1	4	14	5	1	7	k__Fungi; p__Zygomycota; c__Incertae sedis; o__Mortierellales; f__Mortierellaceae; g__Mortierella; s__Mortierella sp
OTU_788	18	0	12	17	9	0	0	0	0	0	0	0	2	0	0	k__Fungi; p__Ascomycota; c__Sordariomycetes; o__Chaetosphaeriales; f__Chaetosphaeriaceae; g__Chloridium
OTU_975	0	0	0	10	33	1	0	0	0	0	0	14	0	0	0	k__Fungi; p__Ascomycota; c__Leotiomycetes; o__Helotiales; f__Dermateaceae; g__Naevala; s__Naevala sp
OTU_1036	0	0	0	0	0	0	0	0	0	58	0	0	0	0	0	k__Fungi
OTU_3206	0	0	0	0	0	0	0	0	9	0	0	49	0	0	0	k__Fungi; p__Ascomycota
OTU_1499	0	0	0	0	0	0	0	0	0	0	5	9	39	2	3	k__Fungi
OTU_1222	0	0	0	0	0	0	0	0	0	0	0	0	0	58	0	k__Fungi; p__Basidiomycota; c__Microbotryomycetes; o__Sporidiobolales; f__Sporidiobolaceae; g__Rhodotorula; s__Rhodotorula lamellibrachiae
OTU_462	0	0	0	0	1	5	31	3	1	2	3	9	1	0	1	k__Fungi; p__Ascomycota; c__Leotiomycetes; o__Helotiales; f__Incertae sedis; g__Cadophora; s__Cadophora sp
OTU_408	0	0	0	0	0	57	0	0	0	0	0	0	0	0	0	k__Fungi; p__Ascomycota; c__Pezizomycetes; o__Pezizales; f__Pyronemataceae; g__Scutellinia
OTU_641	0	0	0	0	0	0	26	31	0	0	0	0	0	0	0	k__Fungi
OTU_1255	0	1	0	2	0	0	0	0	0	1	20	7	9	1	16	k__Fungi; p__Ascomycota; c__Leotiomycetes; o__Helotiales
OTU_789	0	0	0	0	0	8	45	1	0	3	0	0	0	0	0	k__Fungi
OTU_989	3	0	7	4	42	1	0	0	0	0	0	0	0	0	0	k__Fungi; p__Zygomycota; c__Incertae sedis; o__Mortierellales; f__Mortierellaceae; g__Mortierella; s__Mortierella sp
OTU_71	6	2	2	5	5	4	3	4	4	5	3	1	3	7	3	k__Fungi; p__Ascomycota; c__Eurotiomycetes; o__Eurotiales; f__Trichocomaceae
OTU_1077	19	3	1	0	29	0	0	0	5	0	0	0	0	0	0	k__Fungi; p__Basidiomycota
OTU_5190	1	0	0	2	15	7	1	12	0	0	0	0	0	18	0	k__Fungi; p__Ascomycota; c__Dothideomycetes; o__Minutisphaerales; f__Minutisphaeraceae; g__Minutisphaera; s__Minutisphaera japonica
OTU_1007	25	0	0	0	3	0	21	0	5	0	0	0	0	1	1	k__Fungi; p__Basidiomycota; c__Microbotryomycetes; o__Sporidiobolales; f__Sporidiobolaceae; g__Rhodotorula; s__Rhodotorula lamellibrachiae
OTU_1294	1	1	0	0	0	0	0	1	0	0	1	52	0	0	0	k__Fungi; p__Basidiomycota; c__Agaricomycetes; o__Cantharellales; f__Ceratobasidiaceae; g__Ceratobasidium
OTU_977	0	0	0	0	0	25	0	0	27	0	0	0	0	1	3	k__Fungi; p__Ascomycota; c__Sordariomycetes; o__Coniochaetales; f__Coniochaetaceae; g__Coniochaeta; s__Coniochaeta canina
OTU_63	3	2	1	5	6	4	3	3	1	9	4	1	1	8	5	k__Fungi; p__Ascomycota; c__Eurotiomycetes; o__Eurotiales; f__Trichocomaceae; g__Penicillium; s__Penicillium bialowiezense
OTU_1046	0	0	4	1	50	0	1	0	0	0	0	0	0	0	0	Unclassified
OTU_1959	0	0	8	4	29	3	0	0	10	0	0	0	1	0	0	k__Fungi; p__Ascomycota; c__Dothideomycetes; o__Capnodiales; f__Teratosphaeriaceae; g__Oleoguttula; s__Oleoguttula mirabilis
OTU_678	0	6	0	2	14	1	0	0	0	22	0	5	0	0	5	k__Fungi; p__Ascomycota; c__Sordariomycetes
OTU_1027	0	0	0	0	0	2	52	1	0	0	0	0	0	0	0	k__Fungi
OTU_1223	0	7	47	0	0	0	0	0	0	1	0	0	0	0	0	k__Fungi; p__Ascomycota; c__Dothideomycetes
OTU_2958	0	0	0	0	0	0	0	0	0	0	0	0	55	0	0	k__Fungi; p__Ascomycota
OTU_1207	0	0	1	0	0	0	0	0	0	0	1	0	0	53	0	k__Fungi; p__Chytridiomycota; c__Chytridiomycetes; o__Spizellomycetales; f__Spizellomycetaceae; g__Spizellomyces; s__Spizellomyces acuminatus
OTU_1718	3	0	0	0	41	0	0	0	4	0	4	2	0	0	0	k__Fungi; p__Basidiomycota; c__Agaricomycetes; o__Sebacinales; f__Sebacinaceae; g__Sebacina; s__Sebacina sp Rr35
OTU_4560	0	0	0	1	1	0	0	0	0	0	5	41	6	0	0	k__Fungi; p__Zygomycota; c__Incertae sedis; o__Mortierellales; f__Mortierellaceae; g__Mortierella
OTU_961	0	0	0	0	0	24	29	0	0	0	1	0	0	0	0	Unclassified
OTU_1285	0	0	0	0	0	0	0	0	0	0	0	0	0	54	0	k__Fungi; p__Basidiomycota; c__Agaricomycetes
OTU_557	3	0	1	0	8	21	1	7	6	4	0	0	0	2	0	k__Fungi; p__Basidiomycota; c__Agaricomycetes; o__Cantharellales; f__Ceratobasidiaceae; g__Ceratobasidium; s__Ceratobasidium sp
OTU_645	1	0	0	0	0	0	0	0	52	0	0	0	0	0	0	k__Fungi; p__Basidiomycota; c__Agaricomycetes; o__Atheliales; f__Atheliaceae; g__Athelia; s__Athelia decipiens
OTU_4107	1	2	2	1	2	1	1	0	1	0	0	12	4	0	26	k__Fungi; p__Ascomycota; c__Incertae sedis; o__Incertae sedis; f__Incertae sedis; g__Ypsilina; s__Ypsilina graminea
OTU_4275	0	0	0	0	0	0	0	0	9	0	1	1	0	42	0	k__Fungi; p__Glomeromycota; c__Glomeromycetes; o__Glomerales; f__Glomeraceae; g__Glomus; s__Glomus sp 7 SUN_2011
OTU_3301	0	0	0	1	0	0	0	1	0	0	4	1	41	0	5	k__Fungi
OTU_1150	0	0	0	0	4	23	0	3	0	0	0	9	0	0	14	k__Fungi; p__Ascomycota
OTU_2933	48	0	0	3	2	0	0	0	0	0	0	0	0	0	0	Unclassified
OTU_1567	0	1	1	37	14	0	0	0	0	0	0	0	0	0	0	k__Fungi
OTU_1189	0	0	52	0	0	0	0	0	0	0	0	0	0	1	0	k__Fungi; p__Basidiomycota; c__Agaricomycetes; o__Agaricales
OTU_1498	0	1	9	0	1	42	0	0	0	0	0	0	0	0	0	k__Fungi; p__Basidiomycota; c__Agaricomycetes; o__Sebacinales; f__Sebacinales Group B; g__Serendipita; s__Serendipita herbamans
OTU_370	2	5	8	6	4	19	0	1	0	1	0	1	0	4	1	k__Fungi; p__Basidiomycota; c__Tremellomycetes; o__Cystofilobasidiales; f__Cystofilobasidiaceae; g__Guehomyces; s__Guehomyces pullulans
OTU_1353	0	0	1	2	20	0	0	0	0	1	0	0	0	1	27	k__Fungi; p__Basidiomycota; c__Pucciniomycetes; o__Platygloeales; f__Eocronartiaceae; g__Eocronartium; s__Eocronartium sp
OTU_2143	0	0	0	0	2	0	0	0	0	0	0	0	50	0	0	k__Fungi
OTU_4841	31	3	0	0	0	9	0	6	1	0	0	0	1	0	0	k__Fungi; p__Basidiomycota; c__Agaricomycetes; o__Cantharellales; f__Ceratobasidiaceae; g__Ceratobasidium; s__Ceratobasidium sp
OTU_3322	1	0	0	13	3	2	0	3	3	1	4	2	7	3	9	k__Fungi; p__Ascomycota
OTU_839	0	0	0	0	0	0	28	4	0	19	0	0	0	0	0	k__Fungi; p__Ascomycota
OTU_1608	0	0	2	0	1	5	11	32	0	0	0	0	0	0	0	k__Fungi
OTU_466	0	0	0	0	0	9	15	19	1	0	0	0	0	4	2	k__Fungi; p__Zygomycota; c__Incertae sedis; o__Mortierellales; f__Mortierellaceae; g__Mortierella; s__Mortierella acrotona
OTU_470	0	22	24	0	3	0	0	0	0	1	0	0	0	0	0	k__Fungi; p__Ascomycota; c__Leotiomycetes; o__Helotiales
OTU_2272	0	0	0	8	0	5	21	15	0	1	0	0	0	0	0	k__Fungi; p__Glomeromycota; c__Glomeromycetes; o__Diversisporales; f__Acaulosporaceae; g__Acaulospora
OTU_1431	0	0	0	1	0	0	0	0	0	0	1	0	33	0	15	k__Fungi; p__Ascomycota; c__Pezizomycetes; o__Pezizales
OTU_1579	1	0	1	0	1	0	0	0	0	0	35	0	0	0	12	k__Fungi; p__Basidiomycota; c__Agaricomycetes; o__Agaricales; f__Niaceae
OTU_943	0	0	0	0	0	3	0	1	45	0	1	0	0	0	0	k__Fungi
OTU_1209	1	0	49	0	0	0	0	0	0	0	0	0	0	0	0	k__Fungi; p__Ascomycota
OTU_417	2	1	5	3	34	0	0	0	2	0	1	0	1	0	0	Unclassified
OTU_992	0	0	0	37	0	0	0	0	12	0	0	0	0	0	0	k__Fungi; p__Ascomycota; c__Dothideomycetes; o__Pleosporales; f__Sporormiaceae
OTU_2222	0	2	2	2	3	0	0	0	0	6	2	4	0	11	17	k__Fungi; p__Basidiomycota; c__Agaricomycetes; o__Sebacinales; f__Sebacinaceae; g__Sebacina; s__Sebacina sp Rr35
OTU_984	0	0	0	0	0	0	0	0	0	0	0	49	0	0	0	Unclassified
OTU_1248	3	2	0	10	7	24	0	0	0	3	0	0	0	0	0	k__Fungi; p__Ascomycota; c__Dothideomycetes; o__Pleosporales; f__Lophiostomataceae; g__Lophiostoma; s__Lophiostoma cf cynaroidis A33
OTU_1184	0	0	0	0	0	0	37	11	0	0	0	0	1	0	0	k__Fungi; p__Ascomycota; c__Sordariomycetes; o__Glomerellales; f__Plectosphaerellaceae; g__Acremonium; s__Acremonium sp ANTCW08_162
OTU_64	2	4	4	2	7	4	1	3	1	5	2	2	3	3	6	k__Fungi; p__Ascomycota; c__Eurotiomycetes; o__Eurotiales; f__Trichocomaceae
OTU_994	0	0	47	1	0	0	0	0	0	0	0	0	0	0	0	k__Fungi
OTU_12640	0	0	0	0	0	0	0	1	0	0	32	0	0	0	15	k__Fungi; p__Ascomycota; c__Dothideomycetes; o__Pleosporales; f__Incertae sedis; g__Massariosphaeria; s__Massariosphaeria sp FAEII23a
OTU_996	3	3	33	7	0	0	2	0	0	0	0	0	0	0	0	k__Fungi; p__Ascomycota
OTU_19	3	4	3	1	4	4	7	6	3	3	1	3	2	2	2	k__Fungi
OTU_3317	0	0	0	32	12	1	0	0	0	0	0	3	0	0	0	k__Fungi; p__Ascomycota; c__Leotiomycetes; o__Helotiales; f__Hyaloscyphaceae
OTU_424	0	1	0	0	15	0	0	3	0	0	3	6	17	0	2	k__Fungi; p__Ascomycota
OTU_549	0	0	0	1	1	0	0	0	0	0	2	4	1	38	0	k__Fungi; p__Ascomycota; c__Dothideomycetes; o__Pleosporales; f__Phaeosphaeriaceae; g__Setomelanomma; s__Setomelanomma sp
OTU_432	0	0	0	1	0	4	0	0	41	0	1	0	0	0	0	k__Fungi; p__Glomeromycota; c__Glomeromycetes; o__Diversisporales; f__Acaulosporaceae; g__Entrophospora; s__Entrophospora sp
OTU_895	0	1	0	46	0	0	0	0	0	0	0	0	0	0	0	Unclassified
OTU_663	22	0	0	0	20	0	0	0	2	1	1	1	0	0	0	k__Fungi; p__Ascomycota; c__Leotiomycetes; o__Incertae sedis; f__Incertae sedis; g__Leohumicola; s__Leohumicola verrucosa
OTU_1171	0	0	0	0	0	1	28	0	0	17	0	0	0	0	1	k__Fungi; p__Ascomycota; c__Lecanoromycetes; o__Lecanorales; f__Ramalinaceae; g__Bacidina; s__Bacidina sulphurella
OTU_941	0	3	0	1	1	0	42	0	0	0	0	0	0	0	0	k__Fungi; p__Ascomycota
OTU_929	0	0	0	0	0	0	0	0	0	0	0	0	0	0	47	k__Fungi
OTU_4019	12	8	14	3	7	0	0	0	0	0	0	0	1	0	1	k__Fungi
OTU_901	0	2	0	0	3	8	1	5	1	0	9	3	0	14	0	Unclassified
OTU_1179	0	0	0	0	0	1	0	0	0	1	34	2	5	1	2	k__Fungi
OTU_168	3	0	2	4	3	3	0	2	2	4	4	1	5	9	4	k__Fungi; p__Ascomycota; c__Dothideomycetes; o__Pleosporales; f__Pleosporaceae; g__Alternaria
OTU_1907	12	2	0	0	32	0	0	0	0	0	0	0	0	0	0	k__Fungi; p__Ascomycota; c__Eurotiomycetes; o__Chaetothyriales; f__Herpotrichiellaceae; g__Cladophialophora; s__Cladophialophora sp
OTU_1091	0	0	1	0	45	0	0	0	0	0	0	0	0	0	0	k__Fungi; p__Ascomycota; c__Lecanoromycetes; o__Ostropales; f__Stictidaceae
OTU_1162	0	0	5	0	39	0	0	0	0	0	0	0	0	2	0	k__Fungi; p__Basidiomycota; c__Agaricomycetes; o__Agaricales; f__Strophariaceae
OTU_1180	0	0	0	0	0	44	0	0	0	1	0	0	0	1	0	k__Fungi; p__Ascomycota
OTU_357	0	1	0	3	1	5	11	3	1	17	0	0	2	0	1	k__Fungi
OTU_9723	1	25	11	0	8	0	0	0	0	0	0	0	0	0	0	Unclassified
OTU_1413	0	0	0	1	0	2	0	15	3	19	0	0	0	1	4	k__Fungi; p__Ascomycota
OTU_1407	0	0	0	0	0	18	24	1	0	0	0	0	0	2	0	k__Fungi; p__Glomeromycota; c__Glomeromycetes; o__Glomerales; f__Claroideoglomeraceae; g__Claroideoglomus; s__Claroideoglomus sp
OTU_79	4	6	1	6	3	6	2	1	4	3	1	3	0	4	1	k__Fungi; p__Basidiomycota; c__Agaricomycetes; o__Hymenochaetales; f__Schizoporaceae; g__Schizopora; s__Schizopora paradoxa
OTU_1241	42	2	0	1	0	0	0	0	0	0	0	0	0	0	0	k__Fungi
OTU_7446	0	0	0	0	0	0	0	0	0	0	44	1	0	0	0	k__Fungi; p__Ascomycota; c__Leotiomycetes; o__Helotiales; f__Incertae sedis; g__Chalara
OTU_425	1	0	0	0	1	1	0	0	1	35	1	1	0	2	1	k__Fungi; p__Ascomycota; c__Dothideomycetes; o__Microascales; f__Halosphaeriaceae; g__Periconia; s__Periconia sp CY137
OTU_1319	0	0	0	0	0	34	0	0	1	8	0	0	0	1	0	k__Fungi; p__Ascomycota
OTU_1301	0	1	0	0	0	0	0	0	0	0	0	43	0	0	0	k__Fungi; p__Ascomycota; c__Dothideomycetes; o__Pleosporales
OTU_1072	0	0	0	0	0	3	22	0	0	19	0	0	0	0	0	k__Fungi
OTU_1097	0	0	0	0	0	0	44	0	0	0	0	0	0	0	0	k__Fungi
OTU_1983	0	0	0	0	0	0	0	0	0	0	44	0	0	0	0	k__Fungi; p__Glomeromycota; c__Glomeromycetes; o__Glomerales; f__Glomeraceae; g__Rhizophagus; s__Rhizophagus sp
OTU_764	3	1	0	1	2	6	12	6	0	1	1	0	0	8	2	k__Fungi; p__Ascomycota; c__Saccharomycetes; o__Saccharomycetales; f__Dipodascaceae; g__Basidioascus; s__Basidioascus undulatus
OTU_1062	0	0	0	0	0	22	14	7	0	0	0	0	0	0	0	k__Fungi; p__Ascomycota; c__Leotiomycetes; o__Leotiales; f__Leotiaceae; g__Alatospora; s__Alatospora acuminata
OTU_1783	19	3	5	3	12	0	0	0	0	0	0	0	1	0	0	k__Fungi; p__Zygomycota; c__Incertae sedis; o__Mortierellales; f__Mortierellaceae; g__Mortierella; s__Mortierella humilis
OTU_1518	1	0	0	0	0	0	0	42	0	0	0	0	0	0	0	k__Fungi; p__Ascomycota; c__Leotiomycetes; o__Helotiales; f__Helotiaceae; g__Geniculospora; s__Geniculospora grandis
OTU_1312	0	0	0	18	0	6	0	2	0	16	0	0	0	0	0	k__Fungi
OTU_846	0	0	1	0	0	0	1	8	3	25	0	2	0	2	0	k__Fungi; p__Basidiomycota; c__Agaricomycetes
OTU_114	2	5	1	4	2	3	2	3	7	2	0	2	3	4	2	k__Fungi; p__Basidiomycota; c__Agaricomycetes; o__Polyporales; f__Polyporaceae; g__Trichaptum; s__Trichaptum sp
OTU_3918	0	0	1	1	0	0	0	29	0	6	2	1	0	1	1	k__Fungi; p__Ascomycota; c__Dothideomycetes; o__Pleosporales; f__Phaeosphaeriaceae; g__Phaeosphaeria; s__Phaeosphaeria sp
OTU_4335	0	0	0	1	1	1	38	0	1	0	0	0	0	0	0	k__Fungi; p__Ascomycota; c__Sordariomycetes; o__Coniochaetales; f__Coniochaetaceae; g__Lecythophora; s__Lecythophora sp
OTU_1603	0	0	0	0	0	0	0	0	0	0	14	1	27	0	0	k__Fungi; p__Basidiomycota; c__Agaricomycetes
OTU_1110	0	0	0	10	3	4	0	0	1	15	0	1	0	6	1	k__Fungi; p__Ascomycota; c__Dothideomycetes; o__Pleosporales; f__Sporormiaceae
OTU_84	2	5	2	4	5	1	2	3	2	8	1	1	1	4	0	k__Fungi; p__Ascomycota; c__Sordariomycetes; o__Xylariales; f__Hyponectriaceae; g__Monographella; s__Monographella cucumerina
OTU_335	2	1	0	3	6	2	0	5	4	10	5	2	0	1	0	k__Fungi; p__Ascomycota; c__Dothideomycetes; o__Pleosporales; f__Phaeosphaeriaceae; g__Sclerostagonospora; s__Sclerostagonospora phragmiticola
OTU_1472	7	1	3	16	6	0	0	5	0	1	0	0	0	2	0	k__Fungi
OTU_3854	1	3	3	5	1	3	3	4	1	4	2	1	1	6	3	k__Fungi
OTU_2836	2	2	3	1	31	1	0	0	0	0	0	0	0	0	1	k__Fungi; p__Ascomycota; c__Leotiomycetes; o__Incertae sedis; f__Pseudeurotiaceae
OTU_1584	0	0	4	1	36	0	0	0	0	0	0	0	0	0	0	k__Fungi; p__Ascomycota; c__Dothideomycetes; o__Venturiales; f__Sympoventuriaceae; g__Ochroconis; s__Ochroconis sp
OTU_1153	37	0	1	0	2	0	0	0	0	0	0	0	1	0	0	k__Fungi; p__Ascomycota; c__Sordariomycetes
OTU_2488	0	0	0	39	1	0	0	0	0	0	0	0	0	0	0	k__Fungi; p__Ascomycota; c__Leotiomycetes; o__Helotiales; f__Dermateaceae; g__Pezicula; s__Pezicula alnicola
OTU_10532	0	0	0	0	1	18	1	20	0	0	0	0	0	0	0	k__Fungi; p__Ascomycota; c__Dothideomycetes; o__Venturiales; f__Venturiaceae; g__Venturia
OTU_1167	0	0	0	9	0	0	0	0	0	4	4	0	19	1	3	k__Fungi
OTU_1231	0	0	1	0	0	0	0	0	0	0	1	0	0	0	38	k__Fungi; p__Ascomycota; c__Sordariomycetes; o__Hypocreales; f__Nectriaceae; g__Fusarium; s__Fusarium proliferatum
OTU_102	2	1	3	10	6	2	0	1	0	6	3	2	0	1	3	k__Fungi; p__Ascomycota; c__Sordariomycetes; o__Lulworthiales; f__Lulworthiaceae; g__Zalerion; s__Zalerion sp
OTU_15	3	6	0	1	2	1	4	4	6	2	0	4	4	1	2	k__Fungi
OTU_3309	5	5	4	4	4	1	0	2	3	2	1	0	3	5	1	k__Fungi; p__Basidiomycota; c__Tremellomycetes; o__Filobasidiales; f__Filobasidiaceae; g__Cryptococcus
OTU_107	3	2	3	4	7	5	3	0	2	2	1	0	1	2	5	k__Fungi; p__Ascomycota
OTU_1399	39	0	0	0	0	0	0	0	0	1	0	0	0	0	0	k__Fungi; p__Basidiomycota; c__Agaricomycetes; o__Agaricales
OTU_1883	0	0	0	0	0	0	0	0	38	0	0	1	0	1	0	k__Fungi; p__Ascomycota; c__Leotiomycetes
OTU_1185	0	0	0	0	0	0	0	0	0	0	19	1	8	0	11	k__Fungi; p__Basidiomycota; c__Agaricomycetes; o__Sebacinales; f__Sebacinaceae; g__Sebacina; s__Sebacina sp Rr35
OTU_3661	0	0	0	0	8	27	0	0	0	3	0	1	0	0	0	k__Fungi
OTU_1600	0	0	0	1	0	0	0	0	0	0	14	0	21	0	3	k__Fungi
OTU_1192	38	0	0	0	0	0	0	0	1	0	0	0	0	0	0	k__Fungi; p__Ascomycota; c__Leotiomycetes
OTU_775	0	15	0	10	7	0	0	1	1	0	0	0	0	3	1	k__Fungi; p__Ascomycota; c__Leotiomycetes; o__Helotiales; f__Hyaloscyphaceae; g__Mycoarthris; s__Mycoarthris corallina
OTU_6662	0	0	0	0	0	3	0	6	14	11	0	0	0	0	4	Unclassified
OTU_899	0	0	0	0	0	38	0	0	0	0	0	0	0	0	0	Unclassified
OTU_1107	0	2	1	4	3	0	0	0	1	11	2	0	5	0	9	k__Fungi; p__Basidiomycota
OTU_1010	3	2	26	3	3	0	0	0	0	0	0	0	0	1	0	k__Fungi; p__Ascomycota; c__Sordariomycetes; o__Hypocreales; f__Clavicipitaceae; g__Pochonia
OTU_3272	0	0	0	0	1	1	19	17	0	0	0	0	0	0	0	k__Fungi
OTU_1400	33	0	0	2	0	0	0	1	2	0	0	0	0	0	0	k__Fungi; p__Basidiomycota; c__Microbotryomycetes
OTU_12164	1	0	0	3	0	0	0	0	0	0	0	7	0	0	27	k__Fungi
OTU_1505	0	0	0	0	0	0	0	30	1	1	0	0	0	6	0	Unclassified
OTU_228	3	0	3	3	3	2	4	6	0	3	2	1	2	4	2	k__Fungi; p__Ascomycota; c__Eurotiomycetes; o__Chaetothyriales; f__Herpotrichiellaceae; g__Cladophialophora; s__Cladophialophora sp TRN488
OTU_1176	0	0	0	0	0	0	0	0	0	0	8	9	16	0	5	k__Fungi
OTU_1744	0	0	0	0	0	0	0	0	0	1	0	0	35	1	1	k__Fungi; p__Basidiomycota; c__Agaricomycetes; o__Agaricales; f__Entolomataceae; g__Entoloma
OTU_685	0	0	0	0	0	0	0	0	0	0	0	0	0	0	37	k__Fungi
OTU_161	3	2	3	6	3	2	0	1	4	1	0	2	1	6	3	k__Fungi; p__Ascomycota; c__Dothideomycetes; o__Pleosporales; f__Incertae sedis; g__Ascochyta; s__Ascochyta sp
OTU_171	4	2	2	4	1	1	0	4	0	7	2	1	2	4	3	k__Fungi; p__Basidiomycota; c__Tremellomycetes; o__Filobasidiales; f__Filobasidiaceae; g__Cryptococcus; s__Cryptococcus albidus
OTU_4408	0	0	36	0	1	0	0	0	0	0	0	0	0	0	0	k__Fungi; p__Ascomycota; c__Eurotiomycetes; o__Chaetothyriales; f__Herpotrichiellaceae
OTU_4129	0	0	0	0	0	0	0	0	0	0	0	0	37	0	0	k__Fungi; p__Glomeromycota; c__Glomeromycetes; o__Glomerales; f__Glomeraceae; g__Glomus; s__Glomus sp 7 SUN_2011
OTU_101	2	2	28	0	1	1	0	0	0	0	0	0	0	2	0	k__Fungi; p__Ascomycota
OTU_631	0	0	0	8	3	0	0	19	0	6	0	0	0	0	0	k__Fungi; p__Ascomycota; c__Dothideomycetes; o__Pleosporales; f__Phaeosphaeriaceae; g__Sclerostagonospora; s__Sclerostagonospora sp
OTU_883	0	0	0	6	0	4	0	15	8	3	0	0	0	0	0	k__Fungi; p__Ascomycota; c__Dothideomycetes; o__Capnodiales; f__Cladosporiaceae; g__Rachicladosporium; s__Rachicladosporium monterosium
OTU_1678	0	0	0	35	1	0	0	0	0	0	0	0	0	0	0	k__Fungi; p__Basidiomycota; c__Agaricomycetes
OTU_2236	0	0	0	0	0	0	0	0	0	0	0	0	34	1	0	k__Fungi; p__Ascomycota
OTU_1369	0	1	9	0	2	0	0	0	0	0	2	0	21	0	0	Unclassified
OTU_1949	0	0	0	0	1	0	6	0	0	0	0	2	0	26	0	k__Fungi; p__Chytridiomycota; c__Chytridiomycetes; o__Spizellomycetales; f__Spizellomycetaceae; g__Spizellomyces
OTU_1837	6	0	4	0	1	24	0	0	0	0	0	0	0	0	0	k__Fungi
OTU_122	3	1	1	3	4	4	2	5	0	6	2	0	3	1	0	k__Fungi; p__Ascomycota
OTU_1536	0	0	0	0	0	0	17	3	15	0	0	0	0	0	0	k__Fungi
OTU_1348	0	0	0	0	0	0	0	34	0	0	0	0	0	0	1	k__Fungi; p__Ascomycota; c__Sordariomycetes; o__Hypocreales; f__Cordycipitaceae
OTU_406	0	0	0	10	0	3	0	2	0	9	0	4	0	1	5	k__Fungi; p__Ascomycota
OTU_912	0	0	0	1	0	1	0	1	0	16	0	0	0	0	15	k__Fungi; p__Basidiomycota; c__Agaricomycetes
OTU_423	8	0	3	4	1	1	10	0	0	1	1	4	1	0	0	k__Fungi; p__Basidiomycota; c__Tremellomycetes; o__Filobasidiales; f__Filobasidiaceae; g__Cryptococcus; s__Cryptococcus sp BEN2013a
OTU_1839	0	0	0	0	1	0	30	0	0	3	0	0	0	0	0	k__Fungi
OTU_1428	0	0	0	0	0	8	0	13	0	0	0	0	0	13	0	k__Fungi; p__Ascomycota
OTU_143	2	2	3	1	3	1	3	2	8	0	4	0	2	1	2	k__Fungi; p__Ascomycota
OTU_57	0	1	6	5	1	3	1	2	0	4	0	0	5	2	4	k__Fungi; p__Ascomycota; c__Saccharomycetes; o__Saccharomycetales; f__Dipodascaceae; g__Yarrowia; s__Yarrowia lipolytica
OTU_188	2	3	1	3	2	2	0	5	6	1	2	0	1	3	3	k__Fungi; p__Ascomycota
OTU_239	1	3	1	3	2	3	3	0	2	3	2	1	4	3	3	k__Fungi; p__Basidiomycota; c__Agaricomycetes; o__Agaricales; f__Hygrophoraceae; g__Hygrocybe; s__Hygrocybe conica var conicoides
OTU_2051	0	34	0	0	0	0	0	0	0	0	0	0	0	0	0	k__Fungi; p__Zygomycota; c__Incertae sedis; o__Mortierellales; f__Mortierellaceae; g__Mortierella; s__Mortierella sp
OTU_3511	6	0	0	7	2	10	0	0	1	1	2	1	2	0	1	k__Fungi; p__Ascomycota; c__Leotiomycetes; o__Helotiales; f__Incertae sedis; g__Tetracladium; s__Tetracladium sp
OTU_5098	0	0	0	1	0	0	1	30	0	0	0	0	1	0	0	k__Fungi; p__Ascomycota
OTU_2446	0	1	0	11	0	2	14	2	0	2	0	1	0	0	0	k__Fungi; p__Ascomycota; c__Sordariomycetes
OTU_2877	0	0	0	0	0	0	0	0	1	1	6	2	23	0	0	k__Fungi; p__Basidiomycota; c__Agaricomycetes; o__Auriculariales; f__Auriculariaceae; g__Auricularia; s__Auricularia sp
OTU_884	0	0	0	0	0	5	0	5	1	17	0	0	0	1	3	k__Fungi; p__Basidiomycota; c__Microbotryomycetes; o__Sporidiobolales; f__Sporidiobolaceae; g__Rhodotorula
OTU_11630	0	13	9	0	9	0	1	0	0	0	0	0	0	0	0	Unclassified
OTU_13270	0	0	0	3	0	0	21	0	0	1	0	0	0	1	6	k__Fungi; p__Ascomycota; c__Sordariomycetes; o__Coniochaetales; f__Coniochaetaceae; g__Lecythophora; s__Lecythophora sp
OTU_1724	0	0	2	0	0	1	28	0	0	0	0	0	0	1	0	k__Fungi; p__Glomeromycota; c__Glomeromycetes; o__Glomerales; f__Claroideoglomeraceae; g__Claroideoglomus; s__Claroideoglomus sp
OTU_340	0	1	1	7	3	6	4	0	1	2	4	0	1	1	1	k__Fungi; p__Ascomycota; c__Dothideomycetes; o__Capnodiales; f__Davidiellaceae
OTU_8840	0	0	2	2	2	5	8	1	1	1	2	1	1	3	3	k__Fungi; p__Ascomycota; c__Dothideomycetes; o__Capnodiales; f__Davidiellaceae
OTU_2255	15	1	0	0	15	1	0	0	0	0	0	0	0	0	0	k__Fungi; p__Basidiomycota; c__Agaricomycetes; o__Agaricales; f__Clavariaceae; g__Clavulinopsis; s__Clavulinopsis sp
OTU_1517	1	0	0	0	0	0	0	0	0	0	29	0	2	0	0	Unclassified
OTU_15185	1	15	7	0	8	0	0	0	0	0	0	0	0	0	0	Unclassified
OTU_758	0	1	0	0	0	0	0	14	16	0	0	0	0	0	0	k__Fungi
OTU_1154	0	3	0	10	17	0	0	0	0	1	0	0	0	0	0	k__Fungi; p__Ascomycota; c__Eurotiomycetes; o__Chaetothyriales; f__Trichomeriaceae; g__Knufia; s__Knufia sp
OTU_2208	0	0	0	29	1	0	0	0	0	0	0	1	0	0	0	k__Fungi; p__Basidiomycota; c__Agaricomycetes; o__Cantharellales; f__Ceratobasidiaceae; g__Ceratobasidium
OTU_1311	0	0	28	0	2	0	0	0	1	0	0	0	0	0	0	k__Fungi; p__Ascomycota; c__Leotiomycetes; o__Leotiales; f__Leotiaceae; g__Alatospora
OTU_1332	0	0	0	0	0	23	0	0	0	0	8	0	0	0	0	k__Fungi; p__Ascomycota
OTU_1094	0	0	0	0	0	0	31	0	0	0	0	0	0	0	0	k__Fungi; p__Basidiomycota; c__Agaricomycetes
OTU_1320	0	0	0	0	0	0	0	0	0	1	0	29	0	0	1	k__Fungi; p__Basidiomycota; c__Agaricomycetes
OTU_2911	0	0	0	0	0	0	0	0	0	0	0	0	30	0	1	k__Fungi; p__Glomeromycota; c__Glomeromycetes; o__Glomerales; f__Glomeraceae; g__Glomus
OTU_1403	0	2	0	11	7	5	0	0	0	5	0	0	0	0	0	k__Fungi; p__Ascomycota
OTU_1522	13	1	0	7	0	0	0	5	2	1	0	1	0	0	0	k__Fungi; p__Ascomycota; c__Sordariomycetes
OTU_1345	0	0	0	0	0	0	0	27	0	0	0	0	3	0	0	k__Fungi; p__Ascomycota; c__Sordariomycetes
OTU_1059	0	0	0	2	2	0	0	0	2	3	4	0	2	8	7	k__Fungi; p__Ascomycota; c__Sordariomycetes; o__Sordariales; f__Sordariaceae; g__Sordaria; s__Sordaria sp SS_1479
OTU_4860	0	0	3	0	1	11	1	2	10	1	0	0	1	0	0	k__Fungi; p__Ascomycota; c__Leotiomycetes; o__Incertae sedis; f__Pseudeurotiaceae; g__Pseudogymnoascus; s__Pseudogymnoascus roseus
OTU_1733	1	2	0	13	0	5	0	6	1	0	0	0	0	0	2	k__Fungi; p__Ascomycota; c__Sordariomycetes; o__Hypocreales; f__Nectriaceae; g__Volutella
OTU_5437	0	1	0	0	0	2	11	13	1	1	0	1	0	0	0	k__Fungi
OTU_6663	0	1	0	1	0	0	0	0	0	0	3	14	11	0	0	k__Fungi; p__Ascomycota; c__Leotiomycetes; o__Helotiales; f__Incertae sedis; g__Tetracladium; s__Tetracladium sp
OTU_1528	0	0	0	0	0	0	0	0	0	0	6	1	13	0	10	k__Fungi
OTU_156	0	1	3	3	3	2	0	2	4	7	3	0	2	0	0	k__Fungi; p__Ascomycota; c__Eurotiomycetes; o__Chaetothyriales; f__Herpotrichiellaceae; g__Exophiala; s__Exophiala sp 4_11c
OTU_1395	25	0	0	0	4	0	0	0	0	0	0	0	0	1	0	k__Fungi; p__Ascomycota; c__Leotiomycetes
OTU_1842	0	15	0	0	15	0	0	0	0	0	0	0	0	0	0	k__Fungi; p__Ascomycota
OTU_2240	0	30	0	0	0	0	0	0	0	0	0	0	0	0	0	k__Fungi; p__Ascomycota
OTU_2019	0	0	0	0	0	0	5	0	0	0	18	1	0	0	6	k__Fungi; p__Ascomycota
OTU_1715	0	0	0	0	0	0	0	0	0	0	3	4	20	3	0	k__Fungi
OTU_622	0	1	0	0	0	0	0	1	0	0	0	0	0	27	0	k__Fungi; p__Ascomycota; c__Sordariomycetes; o__Hypocreales; f__Nectriaceae; g__Gibberella; s__Gibberella fujikuroi
OTU_1011	0	0	0	4	24	0	0	0	1	0	0	0	0	0	0	k__Fungi; p__Ascomycota; c__Dothideomycetes; o__Pleosporales; f__Leptosphaeriaceae
OTU_822	0	0	0	0	0	0	18	8	0	2	0	0	0	0	1	k__Fungi
OTU_13135	0	0	0	0	1	3	3	7	0	14	0	1	0	0	0	k__Fungi; p__Ascomycota; c__Incertae sedis; o__Incertae sedis; f__Incertae sedis; g__Triscelophorus; s__Triscelophorus cf acuminatus UMB_55810
OTU_129	1	1	1	0	1	1	0	2	3	0	0	2	5	10	2	k__Fungi; p__Ascomycota; c__Sordariomycetes; o__Sordariales; f__Lasiosphaeriaceae; g__Cercophora; s__Cercophora samala
OTU_117	0	3	1	1	4	4	2	1	4	1	1	1	2	2	2	k__Fungi
OTU_10611	1	0	0	1	0	0	0	1	0	0	1	1	24	0	0	k__Fungi; p__Ascomycota; c__Leotiomycetes; o__Helotiales
OTU_3906	0	0	0	0	0	1	0	0	0	0	1	0	1	26	0	k__Fungi; p__Ascomycota; c__Dothideomycetes; o__Hysteriales; f__Gloniaceae; g__Cenococcum; s__Cenococcum geophilum
OTU_422	0	0	0	0	0	5	0	0	0	23	0	0	0	0	0	k__Fungi; p__Basidiomycota; c__Agaricomycetes; o__Sebacinales; f__Sebacinales Group B; g__Piriformospora; s__Piriformospora indica
OTU_504	0	0	0	0	0	0	23	0	2	0	3	0	0	0	0	k__Fungi
OTU_757	3	1	23	0	1	0	0	0	0	0	0	0	0	0	0	k__Fungi; p__Basidiomycota; c__Tremellomycetes; o__Filobasidiales; f__Filobasidiaceae; g__Cryptococcus
OTU_1239	0	0	0	0	0	5	0	0	0	4	5	0	13	0	1	Unclassified
OTU_1334	0	0	0	0	0	0	0	0	1	0	0	16	0	0	11	k__Fungi; p__Ascomycota; c__Pezizomycetes; o__Pezizales; f__Pyronemataceae; g__Scutellinia
OTU_1443	8	1	14	0	4	0	0	0	1	0	0	0	0	0	0	k__Fungi; p__Ascomycota; c__Sordariomycetes; o__Hypocreales; f__Nectriaceae; g__Flagellospora; s__Flagellospora sp
OTU_2064	0	0	1	0	0	0	0	0	0	0	5	0	0	0	22	Unclassified
OTU_124	7	3	2	1	1	2	1	3	0	1	2	0	1	3	1	k__Fungi; p__Basidiomycota; c__Microbotryomycetes; o__Sporidiobolales; f__Sporidiobolaceae; g__Rhodotorula; s__Rhodotorula mucilaginosa
OTU_2527	0	2	26	0	0	0	0	0	0	0	0	0	0	0	0	k__Fungi
OTU_1327	0	0	0	0	0	0	24	3	0	0	0	0	0	1	0	Unclassified
OTU_146	3	2	3	0	5	4	2	1	0	3	1	0	0	3	1	k__Fungi; p__Basidiomycota; c__Agaricomycetes; o__Agaricales; f__Hygrophoraceae; g__Gliophorus; s__Gliophorus europerplexus
OTU_1587	28	0	0	0	0	0	0	0	0	0	0	0	0	0	0	k__Fungi; p__Ascomycota; c__Eurotiomycetes
OTU_2951	0	0	0	0	0	0	0	27	0	1	0	0	0	0	0	Unclassified
OTU_7806	0	0	0	0	0	1	0	0	0	0	6	9	10	0	1	k__Fungi; p__Ascomycota; c__Leotiomycetes; o__Helotiales
OTU_1758	0	0	0	1	0	24	0	1	0	0	0	0	1	0	0	k__Fungi; p__Ascomycota; c__Sordariomycetes; o__Sordariales; f__Lasiosphaeriaceae; g__Podospora; s__Podospora sp
OTU_1770	0	0	0	13	0	0	0	0	0	0	4	3	2	0	5	k__Fungi; p__Ascomycota; c__Leotiomycetes; o__Helotiales
OTU_1351	0	0	0	1	1	0	0	9	0	1	5	3	0	2	5	k__Fungi; p__Ascomycota; c__Sordariomycetes
OTU_2460	0	0	5	0	2	2	0	0	0	0	10	2	0	1	5	k__Fungi; p__Ascomycota; c__Sordariomycetes; o__Sordariales; f__Lasiosphaeriaceae; g__Schizothecium; s__Schizothecium glutinans
OTU_1627	6	2	1	3	0	11	0	2	0	1	0	0	0	0	1	k__Fungi; p__Ascomycota; c__Leotiomycetes; o__Incertae sedis; f__Incertae sedis; g__Leohumicola; s__Leohumicola verrucosa
OTU_1476	0	0	0	0	0	18	0	0	4	0	5	0	0	0	0	k__Fungi; p__Ascomycota; c__Sordariomycetes; o__Microascales; f__Halosphaeriaceae; g__Clavatospora; s__Clavatospora longibrachiata
OTU_565	0	2	0	3	1	1	1	16	0	1	1	0	1	0	0	k__Fungi; p__Ascomycota; c__Dothideomycetes; o__Venturiales; f__Venturiaceae; g__Venturia; s__Venturia atriseda
OTU_2108	0	0	9	3	14	0	0	0	0	0	0	0	0	0	1	k__Fungi; p__Ascomycota; c__Sordariomycetes
OTU_1730	0	0	0	0	0	10	0	0	0	0	0	0	0	17	0	Unclassified
OTU_2462	0	0	0	0	26	1	0	0	0	0	0	0	0	0	0	k__Fungi; p__Ascomycota; c__Dothideomycetes; o__Capnodiales; f__Cladosporiaceae; g__Rachicladosporium; s__Rachicladosporium cboliae
OTU_1909	0	0	0	0	0	0	0	0	0	0	0	27	0	0	0	k__Fungi
OTU_2139	0	0	0	0	0	0	0	0	0	0	15	3	0	9	0	k__Fungi; p__Ascomycota; c__Pezizomycetes; o__Pezizales
OTU_1748	1	1	6	11	7	0	0	0	0	0	0	0	0	0	0	k__Fungi
OTU_89	2	0	0	5	2	1	1	3	1	5	1	0	1	3	1	k__Fungi; p__Basidiomycota; c__Tremellomycetes; o__Tremellales; f__Incertae sedis; g__Bullera; s__Bullera globospora
OTU_511	0	2	0	0	0	6	0	16	0	2	0	0	0	0	0	k__Fungi; p__Ascomycota; c__Dothideomycetes; o__Pleosporales; f__Phaeosphaeriaceae; g__Stagonospora; s__Stagonospora sp UM 1110
OTU_9383	0	0	0	0	0	0	0	0	0	0	9	1	10	0	6	k__Fungi
OTU_539	1	0	0	0	0	2	21	0	0	1	1	0	0	0	0	k__Fungi; p__Ascomycota; c__Dothideomycetes; o__Capnodiales; f__Mycosphaerellaceae; g__Ramularia; s__Ramularia cynarae
OTU_1321	0	0	8	0	8	0	0	0	1	1	0	0	2	0	6	k__Fungi; p__Ascomycota; c__Leotiomycetes; o__Helotiales; f__Incertae sedis; g__Cystodendron; s__Cystodendron sp EXP0561F
OTU_1642	0	0	0	0	3	0	0	0	0	2	1	1	4	0	15	k__Fungi; p__Ascomycota; c__Leotiomycetes
OTU_1971	0	0	0	0	5	0	21	0	0	0	0	0	0	0	0	k__Fungi; p__Ascomycota
OTU_1247	0	0	0	12	13	0	0	0	0	0	0	0	0	0	1	k__Fungi; p__Ascomycota; c__Leotiomycetes
OTU_2294	0	1	0	3	3	9	0	0	0	0	1	0	0	2	7	k__Fungi
OTU_7128	9	0	0	11	5	0	0	0	0	0	0	0	0	0	1	Unclassified
OTU_2173	0	0	0	0	0	0	0	0	0	0	0	0	26	0	0	k__Fungi; p__Ascomycota; c__Pezizomycetes; o__Pezizales
OTU_3628	0	1	1	3	3	3	0	1	1	4	2	0	2	5	0	k__Fungi; p__Ascomycota; c__Eurotiomycetes; o__Eurotiales; f__Trichocomaceae; g__Penicillium; s__Penicillium bialowiezense
OTU_1373	0	0	0	0	0	0	0	0	0	26	0	0	0	0	0	k__Fungi
OTU_2422	0	0	13	11	1	0	0	0	0	0	0	1	0	0	0	k__Fungi; p__Ascomycota; c__Eurotiomycetes; o__Chaetothyriales; f__Herpotrichiellaceae; g__Cladophialophora
OTU_1936	0	0	0	0	25	1	0	0	0	0	0	0	0	0	0	k__Fungi; p__Basidiomycota; c__Agaricomycetes; o__Trechisporales; f__Hydnodontaceae
OTU_4497	0	0	0	22	0	0	0	1	1	1	0	0	0	0	0	k__Fungi; p__Ascomycota; c__Dothideomycetes; o__Pleosporales; f__Leptosphaeriaceae; g__Acicuseptoria; s__Acicuseptoria rumicis
OTU_4168	0	0	0	0	1	1	0	2	0	0	9	1	0	0	11	Unclassified
OTU_970	0	0	0	0	0	1	22	2	0	0	0	0	0	0	0	k__Fungi; p__Ascomycota; c__Eurotiomycetes; o__Eurotiales; f__Trichocomaceae; g__Aspergillus; s__Aspergillus penicillioides
OTU_169	2	3	3	1	3	2	2	1	0	3	3	0	1	1	0	k__Fungi; p__Ascomycota; c__Eurotiomycetes
OTU_238	1	2	1	3	3	4	0	0	5	2	0	1	1	1	1	k__Fungi; p__Ascomycota; c__Lecanoromycetes; o__Lecanorales; f__Lecanoraceae
OTU_1017	0	0	0	1	0	2	0	0	0	21	0	0	0	0	1	k__Fungi; p__Ascomycota; c__Pezizomycetes; o__Pezizales
OTU_1529	0	0	24	0	1	0	0	0	0	0	0	0	0	0	0	k__Fungi; p__Ascomycota; c__Leotiomycetes; o__Helotiales
OTU_7503	0	0	0	0	0	5	0	0	0	20	0	0	0	0	0	k__Fungi; p__Ascomycota; c__Dothideomycetes; o__Pleosporales; f__Sporormiaceae
OTU_1668	0	1	0	0	0	0	0	0	0	0	1	0	14	0	9	k__Fungi
OTU_870	0	0	0	7	5	3	0	5	0	4	0	0	0	0	0	k__Fungi
OTU_630	0	0	0	0	0	0	24	0	0	0	0	0	0	0	0	Unclassified
OTU_13193	0	16	3	0	5	0	0	0	0	0	0	0	0	0	0	Unclassified
OTU_6883	0	15	3	0	6	0	0	0	0	0	0	0	0	0	0	Unclassified
OTU_2110	0	0	0	0	0	13	11	0	0	0	0	0	0	0	0	k__Fungi; p__Ascomycota
OTU_14298	3	0	0	3	0	0	0	1	3	0	3	2	1	1	7	k__Fungi; p__Ascomycota; c__Incertae sedis; o__Incertae sedis; f__Incertae sedis; g__Ypsilina; s__Ypsilina graminea
OTU_2002	0	6	9	6	3	0	0	0	0	0	0	0	0	0	0	k__Fungi; p__Glomeromycota; c__Glomeromycetes; o__Glomerales; f__Glomeraceae; g__Sclerocystis; s__Sclerocystis sinuosa
OTU_1938	0	0	0	0	0	0	0	0	0	0	1	4	1	0	18	k__Fungi; p__Basidiomycota; c__Tremellomycetes; o__Cystofilobasidiales; f__Cystofilobasidiaceae; g__Mrakia; s__Mrakia frigida
OTU_30	2	3	2	0	1	0	2	6	1	2	0	1	0	2	2	k__Fungi; p__Basidiomycota; c__Agaricomycetes
OTU_2220	3	2	0	1	12	2	0	0	2	0	0	0	0	2	0	k__Fungi
OTU_323	0	0	11	1	2	3	0	1	1	0	1	0	2	1	1	k__Fungi; p__Ascomycota; c__Sordariomycetes; o__Hypocreales; f__Hypocreaceae; g__Hypocrea; s__Hypocrea atroviridis
OTU_1483	0	0	0	0	24	0	0	0	0	0	0	0	0	0	0	k__Fungi; p__Basidiomycota; c__Agaricomycetes; o__Agaricales; f__Hygrophoraceae; g__Hygrocybe; s__Hygrocybe sp
OTU_1547	0	0	0	0	0	0	0	0	0	3	19	1	1	0	0	k__Fungi
OTU_1634	4	0	3	1	2	10	0	0	3	0	0	0	1	0	0	k__Fungi; p__Ascomycota; c__Lecanoromycetes; o__Pertusariales; f__Megasporaceae; g__Aspicilia; s__Aspicilia sp
OTU_2402	0	0	0	0	0	7	10	0	1	0	0	1	0	5	0	k__Fungi
OTU_1349	0	0	0	0	0	0	0	0	0	23	0	0	0	1	0	k__Fungi
OTU_2204	0	0	0	0	0	0	0	0	0	0	10	0	14	0	0	k__Fungi; p__Ascomycota; c__Leotiomycetes; o__Helotiales; f__Hyaloscyphaceae; g__Cistella; s__Cistella sp
OTU_821	0	0	0	0	0	3	0	2	0	16	1	0	1	1	0	k__Fungi; p__Ascomycota; c__Dothideomycetes; o__Pleosporales; f__Sporormiaceae
OTU_3015	0	0	0	0	0	0	0	0	0	0	24	0	0	0	0	k__Fungi
OTU_2576	0	0	0	0	0	0	0	0	0	0	1	0	20	0	3	k__Fungi; p__Glomeromycota; c__Glomeromycetes; o__Glomerales; f__Glomeraceae; g__Glomus
OTU_1708	0	0	0	0	0	0	0	0	0	0	0	0	0	0	24	k__Fungi; p__Ascomycota; c__Pezizomycetes; o__Pezizales; f__Pezizaceae; g__Peziza
OTU_15389	0	14	4	0	5	0	0	0	0	0	0	0	0	0	0	Unclassified
OTU_1216	3	0	0	5	8	0	0	0	0	0	0	2	0	0	5	k__Fungi; p__Ascomycota; c__Leotiomycetes
OTU_1512	0	0	0	0	0	4	18	1	0	0	0	0	0	0	0	k__Fungi
OTU_11706	0	0	1	0	0	0	0	2	0	0	0	3	14	0	3	k__Fungi; p__Ascomycota; c__Incertae sedis; o__Incertae sedis; f__Incertae sedis; g__Ypsilina; s__Ypsilina graminea
OTU_2213	0	2	0	0	0	0	5	0	1	2	1	0	2	1	9	k__Fungi
OTU_1692	0	0	0	0	0	0	7	2	0	2	0	2	0	5	5	Unclassified
OTU_2005	0	0	0	0	0	0	0	0	0	0	16	0	0	7	0	k__Fungi; p__Ascomycota; c__Leotiomycetes; o__Helotiales; f__Helotiaceae; g__Dimorphospora; s__Dimorphospora sp ZML09_16
OTU_2436	11	0	9	0	2	1	0	0	0	0	0	0	0	0	0	k__Fungi; p__Glomeromycota; c__Glomeromycetes; o__Archaeosporales; f__Ambisporaceae; g__Ambispora; s__Ambispora sp
OTU_140	3	3	0	5	0	1	0	1	2	3	1	0	2	1	1	k__Fungi; p__Ascomycota; c__Sordariomycetes; o__Sordariales; f__Lasiosphaeriaceae; g__Zopfiella; s__Zopfiella sp
OTU_2191	18	0	1	0	4	0	0	0	0	0	0	0	0	0	0	k__Fungi; p__Basidiomycota; c__Agaricomycetes; o__Geastrales; f__Geastraceae; g__Nidulariopsis; s__Nidulariopsis iowensis
OTU_1693	0	7	0	0	1	0	0	0	0	1	0	14	0	0	0	k__Fungi; p__Basidiomycota; c__Agaricomycetes
OTU_351	0	1	0	0	0	0	0	1	0	20	0	0	0	0	0	k__Fungi; p__Ascomycota
OTU_296	5	0	0	0	0	4	0	8	0	4	0	1	0	0	0	k__Fungi
OTU_840	1	2	0	18	0	1	0	0	0	0	0	0	0	0	0	k__Fungi; p__Ascomycota; c__Leotiomycetes; o__Helotiales
OTU_11697	0	0	0	0	0	0	0	20	0	0	2	0	0	0	0	k__Fungi; p__Ascomycota; c__Dothideomycetes; o__Pleosporales; f__Incertae sedis; g__Massariosphaeria; s__Massariosphaeria sp FAEII23a
OTU_1940	0	2	0	0	1	1	8	3	0	2	1	0	0	0	4	k__Fungi; p__Ascomycota; c__Saccharomycetes; o__Saccharomycetales; f__Dipodascaceae; g__Basidioascus; s__Basidioascus undulatus
OTU_10959	1	0	0	0	16	5	0	0	0	0	0	0	0	0	0	k__Fungi; p__Ascomycota; c__Dothideomycetes; o__Capnodiales; f__Teratosphaeriaceae; g__Oleoguttula; s__Oleoguttula mirabilis
OTU_1136	0	2	5	5	0	0	0	2	0	0	1	0	3	3	1	k__Fungi; p__Basidiomycota; c__Tremellomycetes; o__Filobasidiales; f__Filobasidiaceae; g__Cryptococcus; s__Cryptococcus gastricus
OTU_1617	0	0	0	0	1	1	0	1	0	6	2	0	0	3	8	k__Fungi
OTU_724	0	0	0	1	0	1	0	7	0	6	0	0	3	0	4	k__Fungi; p__Ascomycota
OTU_11890	11	0	2	2	4	0	0	1	1	1	0	0	0	0	0	k__Fungi; p__Ascomycota; c__Sordariomycetes
OTU_1937	0	0	0	0	0	11	0	2	0	9	0	0	0	0	0	k__Fungi; p__Ascomycota
OTU_1819	0	0	15	3	4	0	0	0	0	0	0	0	0	0	0	k__Fungi
OTU_1557	0	0	0	0	0	22	0	0	0	0	0	0	0	0	0	k__Fungi; p__Ascomycota; c__Sordariomycetes; o__Sordariales
OTU_4328	0	0	14	4	2	1	0	0	0	0	0	0	0	1	0	k__Fungi; p__Basidiomycota; c__Agaricomycetes; o__Agaricales; f__Clavariaceae; g__Ramariopsis; s__Ramariopsis flavescens
OTU_113	3	1	1	2	0	3	1	2	0	2	2	0	4	1	0	k__Fungi; p__Basidiomycota; c__Tremellomycetes; o__Filobasidiales; f__Filobasidiaceae; g__Cryptococcus; s__Cryptococcus sp FYB_2007a
OTU_138	3	1	0	0	0	5	1	6	1	2	0	1	0	1	1	k__Fungi; p__Ascomycota
OTU_246	1	0	1	3	0	0	0	2	1	3	5	0	1	4	1	k__Fungi; p__Ascomycota; c__Eurotiomycetes; o__Chaetothyriales; f__Herpotrichiellaceae; g__Capronia; s__Capronia sp 94006a
OTU_935	0	0	20	0	0	0	0	0	0	0	2	0	0	0	0	k__Fungi; p__Ascomycota; c__Archaeorhizomycetes; o__Archaeorhizomycetales; f__Archaeorhizomycetaceae; g__Archaeorhizomyces
OTU_1915	0	0	14	0	0	1	0	0	0	0	0	7	0	0	0	k__Fungi; p__Basidiomycota; c__Agaricomycetes; o__Agaricales; f__Strophariaceae; g__Galerina; s__Galerina clavata
OTU_1594	0	0	0	0	0	1	20	0	1	0	0	0	0	0	0	k__Fungi
OTU_1582	0	0	0	0	0	0	22	0	0	0	0	0	0	0	0	k__Fungi; p__Basidiomycota
OTU_2506	0	0	0	0	0	12	0	9	1	0	0	0	0	0	0	k__Fungi; p__Ascomycota; c__Leotiomycetes; o__Helotiales
OTU_1607	0	0	0	0	0	0	0	0	0	0	5	0	17	0	0	k__Fungi
OTU_800	0	0	0	0	0	0	0	0	0	1	1	0	12	0	7	k__Fungi; p__Basidiomycota; c__Tremellomycetes; o__Cystofilobasidiales; f__Cystofilobasidiaceae; g__Mrakiella; s__Mrakiella aquatica
OTU_3952	0	0	0	0	0	0	0	0	0	0	0	1	7	10	3	k__Fungi; p__Ascomycota; c__Leotiomycetes; o__Helotiales; f__Hyaloscyphaceae
OTU_705	0	0	0	0	0	0	0	0	0	0	0	1	0	0	20	k__Fungi
OTU_991	0	0	1	0	0	14	0	1	0	4	0	1	0	0	0	k__Fungi; p__Ascomycota
OTU_3480	0	2	0	2	0	1	1	1	0	1	1	1	2	5	4	k__Fungi; p__Ascomycota; c__Leotiomycetes; o__Helotiales; f__Incertae sedis; g__Cadophora; s__Cadophora sp
OTU_12707	0	0	0	0	0	2	0	6	5	4	0	0	0	0	4	Unclassified
OTU_5251	0	0	0	0	0	1	1	0	0	0	0	0	17	0	2	k__Fungi; p__Ascomycota; c__Leotiomycetes; o__Helotiales; f__Helotiaceae
OTU_1325	3	0	0	0	18	0	0	0	0	0	0	0	0	0	0	k__Fungi; p__Ascomycota; c__Leotiomycetes; o__Helotiales
OTU_9452	2	4	0	1	1	0	3	0	0	9	1	0	0	0	0	k__Fungi; p__Ascomycota; c__Dothideomycetes; o__Pleosporales; f__Didymellaceae; g__Phoma; s__Phoma sp UASWS0872
OTU_1125	0	0	0	0	0	5	15	1	0	0	0	0	0	0	0	k__Fungi
OTU_1935	0	0	0	0	0	0	0	0	21	0	0	0	0	0	0	k__Fungi; p__Basidiomycota; c__Agaricomycetes
OTU_2020	0	3	0	6	11	1	0	0	0	0	0	0	0	0	0	k__Fungi; p__Ascomycota
OTU_1610	0	0	0	0	20	0	0	1	0	0	0	0	0	0	0	k__Fungi; p__Ascomycota; c__Leotiomycetes; o__Helotiales; f__Phacidiaceae; g__Phacidium; s__Phacidium lacerum
OTU_125	3	2	2	0	2	2	1	4	1	0	0	1	1	2	0	k__Fungi; p__Ascomycota; c__Eurotiomycetes; o__Eurotiales; f__Trichocomaceae; g__Aspergillus; s__Aspergillus sp F55
OTU_40	1	4	1	0	0	0	2	1	2	3	1	0	1	2	3	k__Fungi; p__Basidiomycota
OTU_315	4	3	4	2	2	0	0	0	0	5	1	0	0	0	0	k__Fungi
OTU_444	0	1	1	2	2	3	2	1	1	2	1	1	1	3	0	k__Fungi; p__Ascomycota; c__Eurotiomycetes
OTU_2456	3	11	0	3	0	2	0	0	2	0	0	0	0	0	0	k__Fungi; p__Basidiomycota; c__Agaricomycetes; o__Auriculariales
OTU_1728	0	0	0	0	0	21	0	0	0	0	0	0	0	0	0	k__Fungi; p__Ascomycota
OTU_1643	0	0	0	0	0	0	0	0	0	0	21	0	0	0	0	k__Fungi
OTU_2043	0	0	0	0	0	0	7	1	0	1	3	1	2	6	0	k__Fungi; p__Ascomycota
OTU_7356	0	0	0	0	1	0	0	0	0	0	0	0	0	15	5	Unclassified
OTU_217	0	1	0	0	0	1	13	1	0	0	0	0	0	2	2	k__Fungi; p__Ascomycota; c__Sordariomycetes; o__Sordariales; f__Chaetomiaceae; g__Chaetomium; s__Chaetomium bostrychodes
OTU_3860	2	0	4	1	3	0	0	3	0	0	3	0	2	0	2	k__Fungi; p__Ascomycota; c__Leotiomycetes; o__Helotiales; f__Incertae sedis; g__Tetracladium; s__Tetracladium ellipsoideum
OTU_1425	14	0	0	3	0	0	0	1	0	1	0	0	0	0	1	k__Fungi; p__Ascomycota; c__Leotiomycetes; o__Helotiales
OTU_5713	0	0	0	0	0	1	0	0	0	2	0	9	7	0	1	k__Fungi; p__Ascomycota; c__Pezizomycetes; o__Pezizales; f__Ascobolaceae; g__Ascobolus; s__Ascobolus sp
OTU_736	3	1	2	1	12	1	0	0	0	0	0	0	0	0	0	k__Fungi; p__Ascomycota; c__Sordariomycetes; o__Hypocreales; f__Hypocreaceae; g__Trichoderma; s__Trichoderma spirale
OTU_2039	0	0	0	0	0	1	0	0	0	0	0	0	14	0	5	k__Fungi
OTU_1680	0	0	0	0	0	0	0	0	0	0	0	9	0	0	11	k__Fungi
OTU_2773	3	1	6	4	6	0	0	0	0	0	0	0	0	0	0	k__Fungi
OTU_2200	0	0	0	1	0	0	0	19	0	0	0	0	0	0	0	k__Fungi
OTU_7510	1	0	0	0	2	0	0	0	0	0	0	0	17	0	0	k__Fungi; p__Ascomycota; c__Dothideomycetes; o__Pleosporales; f__Leptosphaeriaceae; g__Leptosphaeria
OTU_3044	4	0	9	3	1	0	0	0	0	0	2	0	0	1	0	k__Fungi; p__Chytridiomycota; c__Chytridiomycetes; o__Rhizophydiales
OTU_2232	1	0	0	0	0	0	0	0	0	0	0	0	0	0	19	k__Fungi
OTU_2451	1	0	0	0	0	0	0	0	0	0	0	0	19	0	0	k__Fungi; p__Ascomycota; c__Archaeorhizomycetes; o__Archaeorhizomycetales; f__Archaeorhizomycetaceae; g__Archaeorhizomyces
OTU_227	1	4	0	1	1	1	2	1	1	0	1	2	2	2	1	k__Fungi; p__Basidiomycota; c__Agaricomycetes; o__Hymenochaetales; f__Hymenochaetaceae; g__Hymenochaete; s__Hymenochaete huangshanensis
OTU_1402	5	0	0	0	1	6	7	1	0	0	0	0	0	0	0	k__Fungi; p__Ascomycota
OTU_2271	0	0	0	0	20	0	0	0	0	0	0	0	0	0	0	k__Fungi; p__Ascomycota
OTU_1453	0	0	0	1	0	18	0	0	1	0	0	0	0	0	0	k__Fungi; p__Ascomycota; c__Sordariomycetes
OTU_4402	0	0	0	0	1	0	0	0	0	0	17	2	0	0	0	k__Fungi; p__Ascomycota; c__Leotiomycetes; o__Helotiales; f__Incertae sedis; g__Chalara; s__Chalara sp
OTU_3325	0	0	0	0	0	0	0	0	0	0	0	0	20	0	0	k__Fungi; p__Glomeromycota; c__Glomeromycetes; o__Glomerales; f__Glomeraceae; g__Glomus
OTU_3383	0	0	0	0	0	0	0	0	0	0	0	0	16	0	4	k__Fungi; p__Glomeromycota; c__Glomeromycetes; o__Glomerales; f__Glomeraceae; g__Glomus
OTU_2065	0	0	0	0	0	0	0	0	0	0	0	0	0	0	20	k__Fungi
OTU_309	1	2	1	4	0	1	0	3	1	1	0	3	1	1	0	k__Fungi; p__Basidiomycota; c__Tremellomycetes; o__Tremellales; f__Incertae sedis; g__Dioszegia; s__Dioszegia changbaiensis
OTU_1042	0	0	0	0	0	0	19	0	0	0	0	0	0	0	0	k__Fungi
OTU_1731	0	0	0	0	0	7	0	11	0	0	1	0	0	0	0	k__Fungi; p__Ascomycota; c__Sordariomycetes
OTU_1418	0	0	0	0	1	0	0	0	0	0	0	0	0	0	18	k__Fungi; p__Ascomycota; c__Pezizomycetes; o__Pezizales; f__Pezizaceae
OTU_2318	0	0	0	0	0	0	0	0	0	0	0	0	13	0	6	k__Fungi; p__Basidiomycota; c__Agaricomycetes; o__Sebacinales
OTU_2324	0	2	0	0	0	0	0	0	0	1	1	0	0	6	9	k__Fungi
OTU_1322	0	1	8	1	0	6	0	3	0	0	0	0	0	0	0	Unclassified
OTU_2026	0	0	0	1	1	0	0	14	3	0	0	0	0	0	0	k__Fungi; p__Ascomycota; c__Sordariomycetes; o__Sordariales
OTU_2985	1	3	0	10	2	0	0	0	0	0	2	1	0	0	0	k__Fungi; p__Ascomycota; c__Leotiomycetes; o__Helotiales
OTU_1437	0	0	0	0	0	6	0	4	1	8	0	0	0	0	0	k__Fungi; p__Ascomycota; c__Dothideomycetes; o__Pleosporales
OTU_10296	1	1	0	1	0	2	2	0	2	1	3	1	1	3	1	k__Fungi
OTU_333	3	0	1	1	2	1	1	2	1	3	1	0	0	3	0	k__Fungi; p__Basidiomycota; c__Agaricomycetes; o__Agaricales; f__Hygrophoraceae; g__Cuphophyllus; s__Cuphophyllus sp
OTU_208	3	2	1	2	2	0	0	4	1	2	2	0	0	0	0	k__Fungi; p__Ascomycota; c__Dothideomycetes; o__Pleosporales; f__Phaeosphaeriaceae; g__Phaeosphaeria; s__Phaeosphaeria sp
OTU_2082	19	0	0	0	0	0	0	0	0	0	0	0	0	0	0	k__Fungi; p__Ascomycota; c__Leotiomycetes
OTU_2209	0	18	0	1	0	0	0	0	0	0	0	0	0	0	0	k__Fungi
OTU_1669	0	0	0	0	1	8	0	0	0	0	0	0	0	10	0	k__Fungi; p__Ascomycota; c__Sordariomycetes; o__Hypocreales
OTU_1820	0	0	0	0	0	9	0	10	0	0	0	0	0	0	0	k__Fungi
OTU_4258	0	0	0	0	0	0	1	13	0	3	1	0	0	0	1	Unclassified
OTU_1918	0	0	0	0	0	0	0	0	0	0	0	0	19	0	0	k__Fungi; p__Basidiomycota
OTU_1980	0	0	0	0	0	0	0	0	0	1	0	0	0	18	0	k__Fungi; p__Ascomycota; c__Sordariomycetes
OTU_2166	0	0	0	0	0	0	0	0	0	0	0	0	9	0	10	k__Fungi; p__Ascomycota; c__Dothideomycetes; o__Pleosporales; f__Lindgomycetaceae; g__Lindgomyces
OTU_403	1	0	0	2	0	0	0	0	1	7	0	0	0	0	7	k__Fungi; p__Zygomycota; c__Incertae sedis; o__Mucorales; f__Mucoraceae; g__Mucor; s__Mucor hiemalis
OTU_436	0	0	0	12	1	0	0	0	0	5	0	0	0	0	0	k__Fungi; p__Ascomycota; c__Sordariomycetes; o__Magnaporthales; f__Magnaporthaceae; g__Mycoleptodiscus; s__Mycoleptodiscus terrestris
OTU_851	0	0	1	0	0	3	2	4	4	1	0	0	0	2	1	k__Fungi; p__Basidiomycota; c__Agaricomycetes; o__Agaricales; f__Agaricaceae; g__Bovista
OTU_612	0	0	0	17	0	1	0	0	0	0	0	0	0	0	0	k__Fungi; p__Ascomycota; c__Geoglossomycetes; o__Geoglossales; f__Geoglossaceae; g__Geoglossum; s__Geoglossum sp
OTU_794	0	0	0	0	0	0	0	0	0	7	3	0	2	0	6	k__Fungi
OTU_2424	0	0	0	3	0	5	4	2	0	1	0	1	1	1	0	k__Fungi; p__Ascomycota
OTU_1981	0	0	0	0	0	18	0	0	0	0	0	0	0	0	0	k__Fungi; p__Ascomycota; c__Pezizomycetes; o__Pezizales; f__Pyronemataceae; g__Pseudaleuria; s__Pseudaleuria sp
OTU_1648	0	0	18	0	0	0	0	0	0	0	0	0	0	0	0	k__Fungi; p__Chytridiomycota; c__Chytridiomycetes; o__Chytridiales; f__Synchytriaceae; g__Synchytrium; s__Synchytrium endobioticum
OTU_1776	0	3	0	13	2	0	0	0	0	0	0	0	0	0	0	k__Fungi; p__Ascomycota; c__Eurotiomycetes
OTU_385	1	1	1	4	2	2	0	0	1	2	1	2	1	0	0	k__Fungi; p__Ascomycota
OTU_28	2	1	1	0	1	0	4	3	0	2	1	0	1	1	1	k__Fungi
OTU_6196	0	0	0	0	17	1	0	0	0	0	0	0	0	0	0	k__Fungi; p__Ascomycota; c__Dothideomycetes; o__Dothideales; f__Dothideaceae; g__Endoconidioma; s__Endoconidioma populi
OTU_2571	0	0	0	0	0	1	0	0	0	0	0	0	1	0	16	k__Fungi; p__Basidiomycota
OTU_2942	0	0	1	0	0	11	0	4	2	0	0	0	0	0	0	k__Fungi; p__Ascomycota
OTU_179	2	0	0	0	4	0	2	1	0	2	1	0	0	1	5	k__Fungi; p__Ascomycota; c__Eurotiomycetes; o__Eurotiales; f__Trichocomaceae; g__Aspergillus; s__Aspergillus sp
OTU_9896	0	0	0	0	0	1	0	3	0	1	11	0	0	0	2	Unclassified
OTU_1972	0	0	0	0	0	0	16	0	0	0	0	0	0	2	0	Unclassified
OTU_8723	0	0	0	2	1	0	0	15	0	0	0	0	0	0	0	k__Fungi; p__Ascomycota; c__Dothideomycetes; o__Venturiales; f__Venturiaceae; g__Venturia; s__Venturia atriseda
OTU_4828	0	1	0	0	0	0	0	0	2	14	0	1	0	0	0	k__Fungi; p__Ascomycota; c__Leotiomycetes
OTU_2104	0	1	0	0	0	0	0	0	0	0	0	0	0	17	0	k__Fungi; p__Basidiomycota; c__Agaricomycetes; o__Agaricales; f__Strophariaceae; g__Alnicola; s__Alnicola cholea
OTU_360	0	0	0	2	0	15	0	0	0	0	0	0	0	0	0	k__Fungi; p__Ascomycota; c__Leotiomycetes; o__Helotiales; f__Helotiaceae
OTU_1195	0	6	0	0	0	0	0	0	0	11	0	0	0	0	0	k__Fungi; p__Ascomycota; c__Sordariomycetes; o__Hypocreales; f__Stachybotriaceae; g__Myrothecium; s__Myrothecium inundatum
OTU_11696	0	0	1	0	0	3	0	1	10	1	0	0	0	1	0	k__Fungi; p__Ascomycota; c__Leotiomycetes; o__Helotiales
OTU_1432	0	0	0	3	0	0	0	6	6	2	0	0	0	0	0	Unclassified
OTU_1447	0	0	0	0	0	0	0	17	0	0	0	0	0	0	0	k__Fungi; p__Ascomycota; c__Leotiomycetes; o__Helotiales
OTU_2048	0	0	0	1	0	0	13	0	0	0	0	2	0	1	0	k__Fungi; p__Ascomycota
OTU_1354	0	0	1	1	0	0	10	0	0	0	1	1	0	2	1	k__Fungi
OTU_381	1	0	0	2	1	1	1	1	2	4	0	0	2	1	1	k__Fungi; p__Basidiomycota; c__Tremellomycetes; o__Trichosporonales; f__Trichosporonaceae; g__Trichosporon; s__Trichosporon gamsii
OTU_2627	0	0	0	17	0	0	0	0	0	0	0	0	0	0	0	k__Fungi; p__Glomeromycota; c__Glomeromycetes; o__Archaeosporales; f__Archaeosporaceae; g__Archaeospora; s__Archaeospora sp
OTU_2010	15	2	0	0	0	0	0	0	0	0	0	0	0	0	0	k__Fungi; p__Basidiomycota
OTU_158	1	0	0	0	3	3	0	1	2	1	1	2	0	3	0	k__Fungi; p__Ascomycota; c__Dothideomycetes; o__Pleosporales; f__Leptosphaeriaceae; g__Coniothyrium; s__Coniothyrium sp HKA14
OTU_10257	8	0	0	8	1	0	0	0	0	0	0	0	0	0	0	Unclassified
OTU_1747	0	0	16	0	0	0	0	0	0	0	0	0	0	1	0	k__Fungi; p__Ascomycota
OTU_1756	0	0	17	0	0	0	0	0	0	0	0	0	0	0	0	k__Fungi; p__Ascomycota; c__Eurotiomycetes; o__Chaetothyriales; f__Herpotrichiellaceae; g__Cladophialophora
OTU_2088	2	0	0	11	3	1	0	0	0	0	0	0	0	0	0	k__Fungi
OTU_1818	0	0	0	0	17	0	0	0	0	0	0	0	0	0	0	k__Fungi; p__Ascomycota; c__Dothideomycetes; o__Capnodiales; f__Teratosphaeriaceae; g__Devriesia; s__Devriesia americana
OTU_1988	0	0	0	0	0	12	0	0	0	5	0	0	0	0	0	k__Fungi; p__Ascomycota; c__Pezizomycetes; o__Pezizales; f__Pyronemataceae; g__Pseudaleuria; s__Pseudaleuria sp
OTU_2073	1	0	0	0	0	16	0	0	0	0	0	0	0	0	0	k__Fungi; p__Ascomycota
OTU_3448	0	0	0	0	0	6	0	0	2	0	0	4	0	5	0	k__Fungi; p__Ascomycota; c__Eurotiomycetes; o__Chaetothyriales; f__Herpotrichiellaceae; g__Exophiala
OTU_1991	0	0	0	0	2	15	0	0	0	0	0	0	0	0	0	k__Fungi
OTU_2667	0	0	0	0	0	0	0	0	17	0	0	0	0	0	0	Unclassified
OTU_2304	0	0	0	0	0	0	0	0	17	0	0	0	0	0	0	Unclassified
OTU_2350	0	0	0	0	0	0	0	7	0	10	0	0	0	0	0	k__Fungi
OTU_6826	0	0	0	0	0	0	0	0	0	0	0	0	17	0	0	k__Fungi; p__Glomeromycota; c__Glomeromycetes; o__Glomerales; f__Glomeraceae; g__Glomus; s__Glomus sp 7 SUN_2011
OTU_2028	0	0	0	0	0	0	0	0	0	0	2	0	0	0	15	Unclassified
OTU_3972	0	0	0	0	0	0	0	0	0	0	0	0	0	0	17	k__Fungi; p__Ascomycota; c__Sordariomycetes; o__Sordariales; f__Chaetomiaceae; g__Chaetomium; s__Chaetomium sp
OTU_5372	1	0	0	0	0	0	0	0	1	0	1	1	0	0	12	k__Fungi; p__Ascomycota; c__Sordariomycetes; o__Xylariales
OTU_503	6	1	0	2	0	0	0	5	0	0	0	2	0	0	0	k__Fungi; p__Basidiomycota
OTU_1270	0	0	0	0	0	0	0	16	0	0	0	0	0	0	0	k__Fungi
OTU_473	0	1	0	1	2	4	1	3	1	3	0	0	0	0	0	k__Fungi; p__Ascomycota; c__Dothideomycetes; o__Capnodiales; f__Mycosphaerellaceae
OTU_1599	0	0	6	4	0	0	2	1	0	0	0	0	0	3	0	k__Fungi; p__Basidiomycota; c__Agaricomycetes; o__Geastrales; f__Geastraceae; g__Nidulariopsis; s__Nidulariopsis iowensis
OTU_355	2	0	0	0	10	0	0	1	0	0	0	0	0	1	2	k__Fungi; p__Ascomycota; c__Dothideomycetes; o__Capnodiales; f__Cladosporiaceae; g__Rachicladosporium; s__Rachicladosporium cboliae
OTU_2329	0	0	1	3	0	0	0	2	1	4	0	1	0	2	2	k__Fungi; p__Ascomycota; c__Sordariomycetes; o__Xylariales; f__Hyponectriaceae; g__Monographella; s__Monographella cucumerina
OTU_1401	2	3	6	1	0	4	0	0	0	0	0	0	0	0	0	k__Fungi
OTU_1865	1	0	0	8	0	3	0	2	0	0	2	0	0	0	0	k__Fungi; p__Glomeromycota; c__Glomeromycetes; o__Glomerales; f__Claroideoglomeraceae; g__Claroideoglomus; s__Claroideoglomus claroideum
OTU_1368	0	0	0	0	0	16	0	0	0	0	0	0	0	0	0	k__Fungi
OTU_1749	0	0	7	7	2	0	0	0	0	0	0	0	0	0	0	k__Fungi; p__Ascomycota; c__Dothideomycetes
OTU_1588	0	1	8	1	4	0	0	0	0	0	2	0	0	0	0	k__Fungi; p__Chytridiomycota; c__Chytridiomycetes; o__Rhizophydiales; f__Protrudomycetaceae; g__Protrudomyces; s__Protrudomyces lateralis
OTU_2156	0	0	0	1	1	12	0	0	1	1	0	0	0	0	0	k__Fungi
OTU_2620	0	0	0	0	1	0	0	0	4	5	1	1	0	2	2	Unclassified
OTU_1056	0	0	0	0	1	0	0	2	0	1	2	1	4	0	5	k__Fungi; p__Ascomycota
OTU_2090	0	0	0	0	2	0	0	0	0	1	8	1	0	0	4	k__Fungi; p__Basidiomycota
OTU_2707	1	0	0	2	0	0	0	0	0	6	0	0	7	0	0	Unclassified
OTU_11147	0	0	0	0	16	0	0	0	0	0	0	0	0	0	0	k__Fungi; p__Ascomycota; c__Leotiomycetes; o__Helotiales; f__Dermateaceae; g__Naevala; s__Naevala sp
OTU_4469	2	0	2	2	3	1	1	1	1	1	0	0	0	0	2	k__Fungi; p__Ascomycota; c__Leotiomycetes; o__Helotiales; f__Sclerotiniaceae
OTU_221	3	0	0	2	2	0	1	3	1	1	0	0	1	2	0	k__Fungi; p__Basidiomycota; c__Agaricomycetes; o__Auriculariales
OTU_2192	2	0	13	0	0	0	0	1	0	0	0	0	0	0	0	k__Fungi; p__Ascomycota
OTU_4846	0	0	0	0	0	0	0	0	0	0	0	8	8	0	0	k__Fungi
OTU_7630	0	0	0	0	0	13	0	0	0	0	0	3	0	0	0	k__Fungi; p__Glomeromycota; c__Glomeromycetes; o__Diversisporales; f__Acaulosporaceae; g__Acaulospora; s__Acaulospora laevis
OTU_3112	0	0	0	0	0	0	0	0	0	0	0	16	0	0	0	Unclassified
OTU_4006	0	0	0	0	0	0	0	0	0	0	0	0	16	0	0	k__Fungi; p__Ascomycota; c__Archaeorhizomycetes; o__Archaeorhizomycetales; f__Archaeorhizomycetaceae; g__Archaeorhizomyces
OTU_1875	0	0	0	0	0	12	0	3	0	0	0	0	0	1	0	k__Fungi; p__Basidiomycota; c__Agaricomycetes; o__Sebacinales; f__Sebacinales Group B; g__Serendipita; s__Serendipita vermifera
OTU_2614	0	0	0	0	0	0	0	0	0	0	0	0	0	16	0	k__Fungi
OTU_649	0	0	0	15	0	0	0	0	0	0	0	0	0	0	0	k__Fungi; p__Basidiomycota; c__Agaricomycetes; o__Agaricales; f__Tricholomataceae; g__Fayodia; s__Fayodia gracilipes
OTU_359	1	1	0	0	0	1	0	7	2	0	0	0	0	0	3	k__Fungi; p__Basidiomycota; c__Tremellomycetes; o__Tremellales; f__Incertae sedis; g__Dioszegia; s__Dioszegia sp
OTU_869	0	2	3	10	0	0	0	0	0	0	0	0	0	0	0	k__Fungi; p__Ascomycota; c__Leotiomycetes; o__Helotiales; f__Vibrisseaceae; g__Myxocephala; s__Myxocephala albida
OTU_1119	0	0	0	0	0	0	0	0	0	0	0	0	4	0	11	k__Fungi
OTU_590	0	0	1	1	1	0	11	0	0	1	0	0	0	0	0	k__Fungi; p__Basidiomycota; c__Tremellomycetes; o__Tremellales; f__Incertae sedis; g__Dioszegia; s__Dioszegia fristingensis
OTU_14343	0	0	0	0	0	3	0	1	5	4	1	0	0	0	1	Unclassified
OTU_2144	0	0	10	0	0	0	0	0	0	0	5	0	0	0	0	k__Fungi
OTU_2498	3	0	7	0	0	0	0	0	0	0	5	0	0	0	0	k__Fungi; p__Basidiomycota; c__Agaricomycetes
OTU_1717	5	1	0	5	2	0	0	2	0	0	0	0	0	0	0	k__Fungi; p__Ascomycota; c__Dothideomycetes; o__Pleosporales
OTU_1739	10	0	0	1	0	0	0	4	0	0	0	0	0	0	0	k__Fungi
OTU_1791	0	0	0	0	0	9	0	0	0	5	0	1	0	0	0	k__Fungi
OTU_1768	0	0	0	15	0	0	0	0	0	0	0	0	0	0	0	k__Fungi; p__Ascomycota; c__Leotiomycetes; o__Helotiales; f__Hyaloscyphaceae; g__Lachnum
OTU_2381	0	1	0	0	0	0	0	0	0	14	0	0	0	0	0	k__Fungi; p__Ascomycota
OTU_1843	0	0	0	0	0	0	0	0	0	15	0	0	0	0	0	k__Fungi
OTU_2118	0	1	4	6	0	0	0	0	0	0	0	0	0	0	4	k__Fungi
OTU_2407	0	0	1	1	0	0	13	0	0	0	0	0	0	0	0	k__Fungi; p__Ascomycota; c__Sordariomycetes; o__Sordariales
OTU_2160	0	0	15	0	0	0	0	0	0	0	0	0	0	0	0	k__Fungi; p__Ascomycota
OTU_2806	7	0	0	0	0	4	0	2	0	1	0	0	0	1	0	k__Fungi; p__Glomeromycota; c__Glomeromycetes; o__Glomerales; f__Glomeraceae; g__Glomus; s__Glomus sp
OTU_13321	0	0	0	0	0	0	0	0	2	0	3	0	6	0	4	k__Fungi; p__Ascomycota; c__Sordariomycetes; o__Coniochaetales; f__Coniochaetaceae; g__Lecythophora
OTU_2031	0	0	0	0	0	0	0	0	0	0	15	0	0	0	0	k__Fungi; p__Ascomycota; c__Dothideomycetes; o__Venturiales; f__Sympoventuriaceae; g__Ochroconis; s__Ochroconis minima
OTU_2993	0	1	0	0	0	2	0	1	0	0	4	0	0	0	7	k__Fungi
OTU_2602	0	0	0	0	0	0	0	0	0	0	0	0	0	0	15	k__Fungi
OTU_2421	0	0	0	0	15	0	0	0	0	0	0	0	0	0	0	k__Fungi; p__Basidiomycota; c__Agaricomycetes; o__Sebacinales; f__Sebacinales Group B; g__Serendipita
OTU_251	1	0	1	3	1	1	2	0	0	1	0	0	0	5	0	k__Fungi; p__Ascomycota; c__Saccharomycetes; o__Saccharomycetales; f__Debaryomycetaceae; g__Candida; s__Candida athensensis
OTU_2158	1	1	3	0	10	0	0	0	0	0	0	0	0	0	0	k__Fungi; p__Ascomycota; c__Eurotiomycetes; o__Eurotiales; f__Trichocomaceae; g__Penicillium; s__Penicillium lividum
OTU_3438	1	1	1	2	1	0	1	0	0	3	1	0	1	2	1	k__Fungi; p__Ascomycota; c__Eurotiomycetes; o__Eurotiales; f__Trichocomaceae; g__Penicillium; s__Penicillium polonicum
OTU_39	1	0	0	2	1	2	1	4	1	0	0	1	0	1	1	k__Fungi
OTU_2018	0	0	14	0	0	0	0	1	0	0	0	0	0	0	0	k__Fungi; p__Ascomycota; c__Leotiomycetes; o__Helotiales; f__Sclerotiniaceae
OTU_1681	0	0	13	0	0	0	0	0	0	1	0	0	0	0	1	k__Fungi; p__Basidiomycota; c__Agaricomycetes; o__Agaricales; f__Bolbitiaceae; g__Conocybe; s__Conocybe aff ochrostriata NL_0830
OTU_2373	0	0	15	0	0	0	0	0	0	0	0	0	0	0	0	Unclassified
OTU_1694	0	0	0	0	0	15	0	0	0	0	0	0	0	0	0	k__Fungi; p__Ascomycota; c__Archaeorhizomycetes; o__Archaeorhizomycetales; f__Archaeorhizomycetaceae; g__Archaeorhizomyces; s__Archaeorhizomyces sp
OTU_2221	0	0	0	0	0	0	15	0	0	0	0	0	0	0	0	k__Fungi; p__Ascomycota
OTU_8712	0	1	0	0	0	0	0	0	0	1	0	0	13	0	0	k__Fungi; p__Glomeromycota; c__Glomeromycetes; o__Glomerales; f__Glomeraceae; g__Glomus; s__Glomus sp 7 SUN_2011
OTU_2109	0	0	0	0	0	0	0	0	0	0	15	0	0	0	0	k__Fungi; p__Basidiomycota
OTU_2842	0	0	0	0	0	0	0	0	0	0	12	3	0	0	0	k__Fungi
OTU_8689	0	0	0	0	0	1	0	0	0	0	13	1	0	0	0	k__Fungi; p__Ascomycota; c__Leotiomycetes; o__Helotiales; f__Incertae sedis; g__Chalara
OTU_1884	0	0	0	0	0	0	0	0	0	0	0	0	0	15	0	k__Fungi; p__Ascomycota; c__Sordariomycetes
OTU_3655	0	0	0	0	0	0	0	0	0	0	7	0	5	0	3	k__Fungi; p__Ascomycota
OTU_3375	0	0	0	0	0	0	0	0	0	0	4	0	2	0	9	k__Fungi
OTU_392	0	0	1	0	3	4	0	4	0	0	0	0	0	2	0	k__Fungi; p__Ascomycota; c__Incertae sedis; o__Incertae sedis; f__Incertae sedis; g__Triscelophorus; s__Triscelophorus cf acuminatus UMB_55810
OTU_497	0	0	0	3	3	2	0	2	0	4	0	0	0	0	0	k__Fungi; p__Ascomycota
OTU_262	1	1	0	2	1	0	1	0	2	1	0	0	1	3	1	k__Fungi; p__Basidiomycota; c__Agaricomycetes; o__Atheliales; f__Atheliaceae; g__Hypochniciellum; s__Hypochniciellum molle
OTU_620	9	0	0	0	5	0	0	0	0	0	0	0	0	0	0	k__Fungi
OTU_3311	1	1	0	6	2	3	0	1	0	0	0	0	0	0	0	k__Fungi; p__Ascomycota; c__Dothideomycetes; o__Pleosporales; f__Leptosphaeriaceae; g__Acicuseptoria; s__Acicuseptoria rumicis
OTU_5082	0	0	6	2	0	6	0	0	0	0	0	0	0	0	0	k__Fungi; p__Ascomycota; c__Leotiomycetes; o__Helotiales; f__Dermateaceae; g__Naevala; s__Naevala sp
OTU_1581	0	0	0	0	0	13	0	1	0	0	0	0	0	0	0	k__Fungi; p__Ascomycota; c__Leotiomycetes
OTU_885	3	0	0	0	6	1	0	0	3	0	0	0	0	0	1	k__Fungi; p__Ascomycota; c__Eurotiomycetes; o__Chaetothyriales; f__Herpotrichiellaceae; g__Exophiala; s__Exophiala equina
OTU_7851	4	1	6	0	3	0	0	0	0	0	0	0	0	0	0	k__Fungi
OTU_2094	0	0	0	0	1	4	9	0	0	0	0	0	0	0	0	k__Fungi; p__Ascomycota; c__Sordariomycetes; o__Xylariales
OTU_4880	1	1	1	0	2	5	1	1	0	0	0	0	0	0	2	k__Fungi; p__Ascomycota; c__Sordariomycetes; o__Hypocreales; f__Nectriaceae; g__Nectria; s__Nectria ramulariae
OTU_2077	0	0	0	0	0	3	0	2	0	0	3	0	0	6	0	k__Fungi; p__Ascomycota; c__Sordariomycetes; o__Hypocreales; f__Nectriaceae
OTU_3003	0	4	0	5	2	0	0	2	0	1	0	0	0	0	0	k__Fungi; p__Ascomycota
OTU_2427	0	0	0	0	1	0	0	3	0	0	4	0	0	2	4	k__Fungi; p__Ascomycota; c__Sordariomycetes; o__Hypocreales; f__Nectriaceae; g__Nectria
OTU_2895	8	1	0	1	4	0	0	0	0	0	0	0	0	0	0	k__Fungi
OTU_2386	0	0	0	0	0	0	14	0	0	0	0	0	0	0	0	k__Fungi; p__Ascomycota; c__Sordariomycetes; o__Magnaporthales; f__Magnaporthaceae
OTU_3637	0	0	0	0	0	1	1	0	0	0	0	0	0	12	0	k__Fungi; p__Chytridiomycota; c__Chytridiomycetes; o__Spizellomycetales; f__Spizellomycetaceae; g__Spizellomyces
OTU_52	0	2	1	2	1	0	1	1	2	1	0	0	2	0	1	k__Fungi
OTU_3027	13	0	1	0	0	0	0	0	0	0	0	0	0	0	0	k__Fungi; p__Basidiomycota; c__Agaricomycetes; o__Agaricales; f__Clavariaceae; g__Clavaria; s__Clavaria californica
OTU_2137	0	10	0	0	4	0	0	0	0	0	0	0	0	0	0	k__Fungi; p__Ascomycota; c__Leotiomycetes; o__Helotiales
OTU_2569	0	0	12	0	2	0	0	0	0	0	0	0	0	0	0	k__Fungi
OTU_15940	0	0	0	1	0	0	0	0	0	5	1	0	2	0	5	k__Fungi; p__Basidiomycota
OTU_2069	0	0	0	1	0	0	0	0	0	0	6	0	2	0	5	k__Fungi
OTU_2087	0	0	0	0	14	0	0	0	0	0	0	0	0	0	0	k__Fungi; p__Basidiomycota; c__Agaricomycetes; o__Atheliales; f__Atheliaceae; g__Athelopsis; s__Athelopsis lembospora
OTU_11957	0	0	0	0	14	0	0	0	0	0	0	0	0	0	0	k__Fungi; p__Ascomycota; c__Dothideomycetes; o__Venturiales; f__Venturiaceae; g__Venturia; s__Venturia atriseda
OTU_2712	0	0	0	0	14	0	0	0	0	0	0	0	0	0	0	k__Fungi; p__Ascomycota
OTU_3046	0	0	0	0	0	4	10	0	0	0	0	0	0	0	0	k__Fungi; p__Chytridiomycota; c__Chytridiomycetes; o__Spizellomycetales; f__Spizellomycetaceae; g__Spizellomyces
OTU_2343	0	0	0	0	0	12	0	0	0	2	0	0	0	0	0	Unclassified
OTU_12493	0	0	0	0	0	1	1	1	3	8	0	0	0	0	0	k__Fungi; p__Ascomycota; c__Leotiomycetes
OTU_2359	0	0	0	2	1	0	10	0	1	0	0	0	0	0	0	k__Fungi; p__Ascomycota; c__Dothideomycetes
OTU_1939	0	0	0	0	0	0	0	13	0	0	0	1	0	0	0	k__Fungi; p__Ascomycota; c__Sordariomycetes; o__Hypocreales; f__Incertae sedis; g__Eucasphaeria; s__Eucasphaeria capensis
OTU_1531	0	0	0	0	0	1	0	0	7	6	0	0	0	0	0	k__Fungi; p__Basidiomycota; c__Agaricomycetes; o__Agaricales; f__Entolomataceae; g__Clitopilus; s__Clitopilus hobsonii
OTU_12201	0	0	0	0	0	0	0	0	0	0	2	1	9	2	0	k__Fungi
OTU_11548	0	0	0	0	0	0	0	0	0	0	0	0	0	14	0	k__Fungi; p__Ascomycota; c__Leotiomycetes; o__Helotiales; f__Incertae sedis; g__Cadophora; s__Cadophora finlandica
OTU_14544	0	0	0	0	0	0	0	0	0	0	0	0	0	14	0	k__Fungi; p__Ascomycota; c__Leotiomycetes; o__Helotiales; f__Incertae sedis; g__Cadophora; s__Cadophora finlandica
OTU_337	0	0	0	0	0	0	0	0	0	0	0	0	13	0	0	k__Fungi; p__Zygomycota; c__Incertae sedis; o__Mortierellales; f__Mortierellaceae; g__Mortierella; s__Mortierella amoeboidea
OTU_301	0	1	0	0	0	0	0	0	1	1	2	5	0	2	1	k__Fungi; p__Basidiomycota; c__Microbotryomycetes; o__Leucosporidiales; f__Leucosporidiaceae; g__Mastigobasidium; s__Mastigobasidium intermedium
OTU_532	0	1	1	3	0	1	0	0	0	7	0	0	0	0	0	k__Fungi; p__Ascomycota; c__Dothideomycetes; o__Capnodiales; f__Mycosphaerellaceae; g__Septoria; s__Septoria sp
OTU_586	0	0	0	0	0	2	0	0	0	0	0	2	0	0	9	k__Fungi; p__Ascomycota; c__Leotiomycetes; o__Helotiales
OTU_2363	0	0	0	0	1	0	0	0	2	6	0	1	0	2	1	k__Fungi; p__Ascomycota; c__Pezizomycetes; o__Pezizales; f__Ascobolaceae; g__Ascobolus; s__Ascobolus sp
OTU_4719	0	0	0	0	0	4	0	0	4	3	0	0	0	0	2	Unclassified
OTU_855	0	0	0	7	6	0	0	0	0	0	0	0	0	0	0	k__Fungi; p__Ascomycota; c__Sordariomycetes; o__Glomerellales; f__Annulatascaceae; g__Aquaticola; s__Aquaticola hongkongensis
OTU_747	0	0	0	0	0	7	0	0	0	6	0	0	0	0	0	k__Fungi; p__Ascomycota
OTU_1424	0	0	2	7	3	0	0	0	0	0	0	0	0	0	1	k__Fungi; p__Ascomycota; c__Sordariomycetes; o__Xylariales
OTU_1173	0	0	0	0	0	13	0	0	0	0	0	0	0	0	0	k__Fungi; p__Ascomycota; c__Dothideomycetes; o__Pleosporales; f__Sporormiaceae; g__Preussia
OTU_8088	0	1	0	1	1	0	3	2	0	3	1	1	0	0	0	k__Fungi; p__Ascomycota; c__Dothideomycetes; o__Pleosporales; f__Didymellaceae; g__Phoma; s__Phoma sp UASWS0872
OTU_2680	0	0	0	0	1	0	3	2	0	0	0	0	7	0	0	k__Fungi
OTU_1619	0	0	0	0	0	0	0	1	0	0	0	0	0	0	12	k__Fungi; p__Ascomycota; c__Incertae sedis; o__Incertae sedis; f__Incertae sedis; g__Slimacomyces; s__Slimacomyces isiola
OTU_1711	0	0	0	0	1	1	11	0	0	0	0	0	0	0	0	Unclassified
OTU_1759	0	0	0	0	0	0	0	0	3	0	0	0	9	1	0	k__Fungi
OTU_10177	0	1	0	0	0	9	0	0	3	0	0	0	0	0	0	k__Fungi; p__Ascomycota; c__Leotiomycetes; o__Helotiales; f__Incertae sedis; g__Cystodendron; s__Cystodendron sp EXP0561F
OTU_1920	0	1	0	0	11	0	0	0	1	0	0	0	0	0	0	k__Fungi; p__Ascomycota
OTU_2976	0	0	0	0	0	0	13	0	0	0	0	0	0	0	0	k__Fungi
OTU_10206	0	0	0	0	3	0	0	2	2	0	0	0	0	4	2	k__Fungi
OTU_4052	0	0	0	0	0	2	0	3	6	2	0	0	0	0	0	k__Fungi; p__Ascomycota; c__Leotiomycetes; o__Helotiales; f__Incertae sedis; g__Tetracladium
OTU_6971	0	0	0	0	0	4	0	9	0	0	0	0	0	0	0	k__Fungi
OTU_154	2	1	0	3	2	0	0	1	0	0	1	0	1	1	1	k__Fungi; p__Ascomycota; c__Eurotiomycetes; o__Eurotiales; f__Trichocomaceae; g__Aspergillus; s__Aspergillus cibarius
OTU_3354	3	0	0	10	0	0	0	0	0	0	0	0	0	0	0	Unclassified
OTU_1274	0	0	0	0	12	0	0	0	1	0	0	0	0	0	0	k__Fungi; p__Ascomycota; c__Eurotiomycetes; o__Chaetothyriales; f__Herpotrichiellaceae; g__Capronia; s__Capronia peltigerae
OTU_94	1	0	0	0	4	1	2	2	0	1	0	1	0	1	0	k__Fungi; p__Ascomycota
OTU_270	0	4	1	1	1	1	0	0	1	2	1	0	1	0	0	k__Fungi; p__Basidiomycota; c__Agaricomycetes; o__Agaricales
OTU_69	3	0	2	1	0	0	1	3	0	1	0	0	1	1	0	k__Fungi; p__Ascomycota
OTU_75	1	0	2	1	0	1	1	4	0	2	0	0	1	0	0	k__Fungi; p__Basidiomycota
OTU_206	1	3	0	1	2	2	0	1	0	1	1	0	1	0	0	k__Fungi; p__Ascomycota; c__Dothideomycetes; o__Capnodiales; f__Teratosphaeriaceae
OTU_2214	0	0	13	0	0	0	0	0	0	0	0	0	0	0	0	k__Fungi; p__Ascomycota; c__Dothideomycetes; o__Microthyriales; f__Incertae sedis; g__Spirosphaera; s__Spirosphaera cupreorufescens
OTU_1866	0	1	0	0	12	0	0	0	0	0	0	0	0	0	0	k__Fungi; p__Ascomycota; c__Sordariomycetes; o__Xylariales; f__Amphisphaeriaceae
OTU_2249	0	0	0	0	0	7	0	0	0	0	5	1	0	0	0	Unclassified
OTU_2093	0	0	0	0	0	0	0	0	0	11	2	0	0	0	0	Unclassified
OTU_1945	0	0	0	0	0	0	0	0	0	0	1	1	0	0	11	Unclassified
OTU_2368	0	0	0	0	0	0	0	0	0	0	13	0	0	0	0	k__Fungi; p__Ascomycota; c__Pezizomycetes; o__Pezizales; f__Pyronemataceae; g__Scutellinia; s__Scutellinia subhirtella
OTU_2987	0	0	0	0	0	0	4	0	0	1	1	0	2	4	1	k__Fungi
OTU_2609	0	0	0	0	0	0	0	0	0	0	0	0	3	0	10	k__Fungi; p__Basidiomycota; c__Agaricomycetes; o__Sebacinales; f__Sebacinales Group B; g__Piriformospora; s__Piriformospora indica
OTU_336	0	1	2	5	0	2	0	0	0	0	0	0	2	0	0	k__Fungi; p__Ascomycota
OTU_783	0	0	0	0	0	2	0	5	0	3	0	0	0	2	0	k__Fungi; p__Ascomycota
OTU_554	0	0	0	0	1	1	9	0	0	0	0	0	0	0	1	k__Fungi; p__Ascomycota; c__Sordariomycetes; o__Xylariales; f__Hyponectriaceae; g__Monographella; s__Monographella nivalis
OTU_11222	0	5	2	0	5	0	0	0	0	0	0	0	0	0	0	Unclassified
OTU_760	0	1	4	1	6	0	0	0	0	0	0	0	0	0	0	k__Fungi; p__Ascomycota; c__Sordariomycetes; o__Chaetosphaeriales; f__Chaetosphaeriaceae
OTU_6092	0	0	1	6	2	0	0	0	1	0	0	1	0	0	1	k__Fungi; p__Ascomycota; c__Leotiomycetes; o__Helotiales; f__Incertae sedis
OTU_3740	2	7	0	3	0	0	0	0	0	0	0	0	0	0	0	k__Fungi; p__Ascomycota; c__Eurotiomycetes; o__Chaetothyriales; f__Herpotrichiellaceae; g__Exophiala; s__Exophiala opportunistica
OTU_2963	4	0	0	0	0	1	1	0	0	0	0	0	5	1	0	k__Fungi; p__Ascomycota; c__Sordariomycetes; o__Myrmecridiales; f__Myrmecridiaceae; g__Myrmecridium; s__Myrmecridium schulzeri
OTU_1862	0	0	0	0	0	0	0	0	0	0	0	0	0	12	0	k__Fungi
OTU_12483	1	0	3	0	2	2	0	0	1	0	0	1	2	0	0	k__Fungi; p__Ascomycota; c__Leotiomycetes; o__Incertae sedis; f__Pseudeurotiaceae; g__Pseudogymnoascus; s__Pseudogymnoascus roseus
OTU_13644	0	6	5	0	1	0	0	0	0	0	0	0	0	0	0	Unclassified
OTU_9634	0	10	1	0	1	0	0	0	0	0	0	0	0	0	0	Unclassified
OTU_2426	6	0	0	6	0	0	0	0	0	0	0	0	0	0	0	k__Fungi; p__Ascomycota; c__Leotiomycetes; o__Helotiales; f__Helotiaceae; g__Hymenoscyphus
OTU_12067	1	4	2	0	5	0	0	0	0	0	0	0	0	0	0	Unclassified
OTU_2061	1	0	1	0	0	0	9	0	0	0	0	1	0	0	0	k__Fungi; p__Basidiomycota; c__Agaricomycetes
OTU_2105	1	0	5	1	5	0	0	0	0	0	0	0	0	0	0	k__Fungi; p__Ascomycota; c__Eurotiomycetes; o__Chaetothyriales; f__Herpotrichiellaceae
OTU_2184	0	1	0	2	0	0	0	1	0	0	6	0	0	0	2	k__Fungi; p__Chytridiomycota; c__Chytridiomycetes
OTU_2535	1	0	0	0	0	0	0	0	0	11	0	0	0	0	0	k__Fungi; p__Ascomycota; c__Sordariomycetes; o__Sordariales; f__Lasiosphaeriaceae; g__Podospora; s__Podospora decipiens
OTU_2406	0	0	0	0	0	0	12	0	0	0	0	0	0	0	0	k__Fungi
OTU_68	0	2	3	0	0	2	0	2	1	0	1	1	0	0	0	k__Fungi
OTU_249	2	0	0	1	3	1	0	0	0	1	0	2	0	1	1	k__Fungi; p__Ascomycota
OTU_443	1	1	0	1	0	2	0	1	2	2	0	1	1	0	0	k__Fungi; p__Ascomycota
OTU_412	3	0	0	2	1	0	1	1	0	3	0	0	0	0	1	k__Fungi; p__Basidiomycota; c__Agaricomycetes; o__Hymenochaetales; f__Schizoporaceae; g__Hyphodontia; s__Hyphodontia aspera
OTU_260	1	0	0	2	3	0	2	1	0	0	0	0	2	1	0	k__Fungi; p__Ascomycota; c__Eurotiomycetes; o__Chaetothyriales; f__Herpotrichiellaceae; g__Phaeococcomyces; s__Phaeococcomyces catenatus
OTU_390	1	0	11	0	0	0	0	0	0	0	0	0	0	0	0	k__Fungi; p__Ascomycota; c__Archaeorhizomycetes; o__Archaeorhizomycetales; f__Archaeorhizomycetaceae; g__Archaeorhizomyces
OTU_2568	12	0	0	0	0	0	0	0	0	0	0	0	0	0	0	k__Fungi; p__Ascomycota; c__Archaeorhizomycetes; o__Archaeorhizomycetales; f__Archaeorhizomycetaceae; g__Archaeorhizomyces
OTU_2124	12	0	0	0	0	0	0	0	0	0	0	0	0	0	0	k__Fungi
OTU_2080	0	0	12	0	0	0	0	0	0	0	0	0	0	0	0	k__Fungi
OTU_3540	0	0	9	0	0	0	0	0	0	0	0	0	0	3	0	k__Fungi; p__Basidiomycota; c__Agaricomycetes; o__Agaricales
OTU_2288	0	0	0	10	0	0	0	0	2	0	0	0	0	0	0	k__Fungi; p__Ascomycota; c__Orbiliomycetes; o__Orbiliales; f__Orbiliaceae; g__Monacrosporium; s__Monacrosporium sp KG_55
OTU_2256	0	0	10	0	2	0	0	0	0	0	0	0	0	0	0	k__Fungi; p__Ascomycota; c__Eurotiomycetes; o__Eurotiales; f__Trichocomaceae; g__Penicillium; s__Penicillium spinulosum
OTU_9594	0	0	0	0	12	0	0	0	0	0	0	0	0	0	0	k__Fungi; p__Ascomycota; c__Dothideomycetes; o__Pleosporales; f__Pleomassariaceae; g__Prosthemium
OTU_2423	0	0	0	0	0	0	0	12	0	0	0	0	0	0	0	k__Fungi; p__Basidiomycota
OTU_2399	0	0	0	0	0	0	0	0	0	12	0	0	0	0	0	k__Fungi; p__Ascomycota; c__Eurotiomycetes; o__Verrucariales; f__Verrucariaceae; g__Psoroglaena; s__Psoroglaena sp
OTU_2572	0	0	0	0	0	0	0	0	0	0	12	0	0	0	0	k__Fungi; p__Ascomycota
OTU_2788	0	0	0	0	0	0	0	0	0	0	1	0	11	0	0	k__Fungi
OTU_3539	0	0	0	0	0	0	0	0	0	4	8	0	0	0	0	k__Fungi; p__Ascomycota
OTU_3142	0	0	0	0	0	0	0	0	0	0	12	0	0	0	0	k__Fungi; p__Basidiomycota
OTU_2252	0	0	0	0	0	0	0	0	0	0	0	0	12	0	0	k__Fungi; p__Ascomycota
OTU_4868	0	0	0	0	1	0	0	0	0	0	0	0	11	0	0	k__Fungi; p__Ascomycota; c__Dothideomycetes; o__Pleosporales; f__Cucurbitariaceae; g__Pyrenochaeta; s__Pyrenochaeta sp
OTU_8289	0	0	0	0	0	0	0	0	0	0	0	0	12	0	0	k__Fungi; p__Ascomycota; c__Sordariomycetes; o__Sordariales; f__Lasiosphaeriaceae; g__Cercophora; s__Cercophora sp
OTU_2412	0	0	0	0	0	0	0	0	0	0	5	0	0	0	7	k__Fungi
OTU_11	0	0	0	9	2	0	0	0	0	0	0	0	0	0	0	k__Fungi; p__Basidiomycota; c__Agaricomycetes; o__Agaricales; f__Hygrophoraceae; g__Hygrocybe; s__Hygrocybe miniata
OTU_430	0	0	0	0	0	0	11	0	0	0	0	0	0	0	0	Unclassified
OTU_1164	0	1	0	0	0	0	8	1	1	0	0	0	0	0	0	k__Fungi; p__Ascomycota; c__Sordariomycetes; o__Microascales; f__Microascaceae; g__Wardomyces; s__Wardomyces inflatus
OTU_827	0	0	10	0	1	0	0	0	0	0	0	0	0	0	0	k__Fungi; p__Ascomycota; c__Sordariomycetes; o__Hypocreales; f__Ophiocordycipitaceae; g__Elaphocordyceps; s__Elaphocordyceps sp 20102666
OTU_995	0	2	0	5	0	0	0	2	0	1	0	1	0	0	0	k__Fungi; p__Ascomycota; c__Leotiomycetes; o__Helotiales
OTU_2360	0	0	0	0	0	0	0	11	0	0	0	0	0	0	0	k__Fungi; p__Ascomycota; c__Incertae sedis; o__Incertae sedis; f__Incertae sedis; g__Triscelophorus; s__Triscelophorus cf acuminatus UMB_55810
OTU_3971	0	0	0	5	1	0	0	1	0	2	0	0	0	2	0	k__Fungi
OTU_2172	0	0	0	0	0	0	9	1	1	0	0	0	0	0	0	Unclassified
OTU_2694	3	0	5	3	0	0	0	0	0	0	0	0	0	0	0	k__Fungi; p__Basidiomycota; c__Microbotryomycetes; o__Leucosporidiales; f__Leucosporidiaceae
OTU_2570	2	2	2	0	0	5	0	0	0	0	0	0	0	0	0	k__Fungi
OTU_14766	0	0	0	1	0	2	0	0	0	0	2	0	3	0	3	k__Fungi; p__Ascomycota; c__Sordariomycetes; o__Sordariales; f__Lasiosphaeriaceae; g__Cercophora; s__Cercophora sp
OTU_1919	0	1	0	10	0	0	0	0	0	0	0	0	0	0	0	k__Fungi; p__Ascomycota
OTU_3903	1	0	0	0	0	5	0	0	0	2	0	0	2	0	1	k__Fungi; p__Zygomycota; c__Incertae sedis; o__Mortierellales; f__Mortierellaceae; g__Mortierella; s__Mortierella amoeboidea
OTU_2965	0	0	0	0	0	0	0	0	0	0	4	0	5	1	1	k__Fungi
OTU_12017	0	0	0	8	3	0	0	0	0	0	0	0	0	0	0	k__Fungi; p__Ascomycota; c__Leotiomycetes; o__Helotiales; f__Dermateaceae; g__Mollisia; s__Mollisia sp
OTU_2435	0	0	0	0	0	11	0	0	0	0	0	0	0	0	0	k__Fungi
OTU_544	1	0	1	1	0	4	0	2	1	0	0	0	0	0	1	k__Fungi; p__Ascomycota; c__Eurotiomycetes; o__Eurotiales; f__Trichocomaceae; g__Penicillium; s__Penicillium humicoloides
OTU_2518	0	0	0	0	3	0	5	0	0	0	0	0	0	3	0	k__Fungi; p__Zygomycota; c__Incertae sedis; o__Mortierellales; f__Mortierellaceae; g__Mortierella
OTU_3414	0	0	0	0	0	1	0	0	2	0	2	0	0	0	6	k__Fungi; p__Ascomycota; c__Leotiomycetes
OTU_635	2	0	1	2	0	0	1	2	0	0	0	0	1	2	0	k__Fungi; p__Basidiomycota; c__Agaricomycetes; o__Agaricales; f__Mycenaceae; g__Xeromphalina; s__Xeromphalina sp
OTU_1266	0	0	0	0	0	0	0	1	1	9	0	0	0	0	0	k__Fungi; p__Ascomycota; c__Orbiliomycetes; o__Orbiliales; f__Orbiliaceae
OTU_105	3	0	0	0	3	1	0	2	0	1	0	0	1	0	0	k__Fungi; p__Basidiomycota
OTU_250	2	0	0	1	0	1	1	0	0	2	1	0	0	2	1	k__Fungi; p__Basidiomycota; c__Agaricomycetes; o__Agaricales; f__Lyophyllaceae; g__Termitomyces; s__uncultured Termitomyces
OTU_542	0	0	1	2	1	0	1	0	0	0	2	0	0	2	2	k__Fungi; p__Basidiomycota; c__Agaricomycetes; o__Hymenochaetales; f__Hymenochaetaceae; g__Tubulicrinis; s__Tubulicrinis gracillimus
OTU_452	2	0	0	1	1	1	1	0	0	2	0	1	1	1	0	k__Fungi; p__Ascomycota; c__Leotiomycetes; o__Helotiales; f__Incertae sedis; g__Cadophora; s__Cadophora melinii
OTU_2287	0	1	0	0	0	0	0	0	0	0	10	0	0	0	0	k__Fungi; p__Ascomycota; c__Leotiomycetes; o__Helotiales
OTU_1738	0	0	11	0	0	0	0	0	0	0	0	0	0	0	0	k__Fungi
OTU_2885	0	0	10	0	0	0	0	0	0	1	0	0	0	0	0	k__Fungi; p__Basidiomycota; c__Tremellomycetes
OTU_11187	0	0	11	0	0	0	0	0	0	0	0	0	0	0	0	k__Fungi; p__Ascomycota; c__Sordariomycetes; o__Hypocreales; f__Clavicipitaceae; g__Metarhizium; s__Metarhizium pinghaense
OTU_2949	0	0	11	0	0	0	0	0	0	0	0	0	0	0	0	k__Fungi
OTU_2704	0	0	0	11	0	0	0	0	0	0	0	0	0	0	0	k__Fungi; p__Basidiomycota; c__Agaricomycetes; o__Agaricales; f__Clavariaceae; g__Ramariopsis; s__Ramariopsis flavescens
OTU_2195	0	0	0	0	0	11	0	0	0	0	0	0	0	0	0	k__Fungi; p__Ascomycota; c__Dothideomycetes; o__Pleosporales
OTU_2681	0	0	0	1	0	0	1	0	0	9	0	0	0	0	0	k__Fungi
OTU_3328	0	0	0	0	0	0	0	0	0	0	9	0	2	0	0	k__Fungi
OTU_2194	0	0	0	0	0	0	0	0	0	0	0	1	0	4	6	k__Fungi; p__Basidiomycota; c__Agaricomycetes; o__Cantharellales; f__Ceratobasidiaceae; g__Ceratobasidium; s__Ceratobasidium sp
OTU_3824	0	0	0	0	0	0	0	0	0	0	0	0	11	0	0	k__Fungi; p__Glomeromycota; c__Glomeromycetes; o__Glomerales; f__Glomeraceae; g__Glomus
OTU_3690	0	0	0	0	0	0	0	0	0	1	0	3	7	0	0	k__Fungi; p__Ascomycota
OTU_3768	0	0	1	0	0	0	0	0	0	0	0	0	8	0	2	k__Fungi; p__Ascomycota; c__Dothideomycetes; o__Pleosporales
OTU_3379	0	0	0	0	0	0	0	0	0	0	0	0	0	11	0	k__Fungi; p__Ascomycota
OTU_3641	0	0	0	0	0	0	0	0	0	0	0	0	3	0	8	k__Fungi
OTU_784	6	0	1	0	1	0	0	0	0	0	1	0	0	1	0	k__Fungi; p__Basidiomycota; c__Agaricomycetes; o__Agaricales; f__Clavariaceae; g__Ramariopsis; s__Ramariopsis flavescens
OTU_723	3	2	0	1	2	0	0	0	0	1	0	0	0	0	1	k__Fungi; p__Basidiomycota; c__Tremellomycetes; o__Trichosporonales; f__Trichosporonaceae; g__Trichosporon
OTU_1226	0	0	0	5	1	4	0	0	0	0	0	0	0	0	0	k__Fungi
OTU_1545	0	0	0	0	0	1	0	0	0	0	0	9	0	0	0	k__Fungi; p__Basidiomycota; c__Agaricomycetes; o__Auriculariales; f__Auriculariaceae; g__Auricularia
OTU_4998	0	6	2	0	2	0	0	0	0	0	0	0	0	0	0	Unclassified
OTU_1464	0	4	0	0	5	0	0	0	0	0	0	1	0	0	0	k__Fungi; p__Ascomycota; c__Leotiomycetes; o__Helotiales
OTU_1463	0	1	0	0	1	5	0	0	0	0	0	2	0	1	0	k__Fungi
OTU_1496	0	0	2	0	0	0	6	0	0	0	0	0	0	0	2	k__Fungi
OTU_1575	1	6	0	0	3	0	0	0	0	0	0	0	0	0	0	k__Fungi; p__Ascomycota; c__Leotiomycetes; o__Helotiales
OTU_2007	0	0	0	2	0	0	0	0	1	0	0	0	7	0	0	k__Fungi
OTU_6405	0	0	6	0	1	3	0	0	0	0	0	0	0	0	0	k__Fungi; p__Ascomycota; c__Leotiomycetes; o__Incertae sedis; f__Pseudeurotiaceae; g__Pseudogymnoascus; s__Pseudogymnoascus roseus
OTU_5579	0	1	3	0	0	4	0	0	0	1	0	0	1	0	0	k__Fungi; p__Ascomycota; c__Leotiomycetes; o__Incertae sedis; f__Pseudeurotiaceae; g__Pseudogymnoascus; s__Pseudogymnoascus roseus
OTU_1672	0	1	0	0	9	0	0	0	0	0	0	0	0	0	0	k__Fungi; p__Ascomycota; c__Leotiomycetes; o__Helotiales; f__Incertae sedis; g__Chalara; s__Chalara pseudoaffinis
OTU_2117	0	0	0	0	0	0	1	0	0	9	0	0	0	0	0	k__Fungi; p__Ascomycota
OTU_2718	0	0	0	0	0	0	0	0	0	0	2	0	0	3	5	Unclassified
OTU_2367	5	0	0	0	4	0	0	0	0	0	0	0	0	1	0	k__Fungi
OTU_3033	0	0	0	0	0	6	0	0	0	3	0	0	0	0	1	k__Fungi; p__Basidiomycota; c__Agaricomycetes
OTU_2119	0	0	0	0	0	3	0	1	0	2	0	0	0	0	4	k__Fungi; p__Ascomycota; c__Sordariomycetes; o__Microascales; f__Halosphaeriaceae; g__Clavatospora; s__Clavatospora longibrachiata
OTU_2464	3	0	7	0	0	0	0	0	0	0	0	0	0	0	0	k__Fungi
OTU_2245	0	1	0	1	1	0	0	0	0	0	4	0	1	0	2	k__Fungi; p__Basidiomycota; c__Agaricomycetes
OTU_3384	0	0	0	6	1	0	0	3	0	0	0	0	0	0	0	k__Fungi; p__Ascomycota
OTU_3451	0	0	0	0	0	0	0	0	0	7	3	0	0	0	0	k__Fungi; p__Ascomycota; c__Pezizomycetes; o__Pezizales
OTU_2523	0	0	0	10	0	0	0	0	0	0	0	0	0	0	0	k__Fungi
OTU_14676	1	0	1	3	0	0	1	1	1	1	0	0	1	0	0	k__Fungi; p__Basidiomycota; c__Agaricomycetes; o__Polyporales; f__Polyporaceae; g__Trichaptum; s__Trichaptum sp
OTU_2837	0	5	0	0	5	0	0	0	0	0	0	0	0	0	0	k__Fungi; p__Ascomycota
OTU_2715	0	0	0	0	5	0	0	0	0	0	0	0	0	5	0	k__Fungi
OTU_2533	0	0	0	0	0	0	0	0	0	1	1	1	0	0	7	k__Fungi; p__Ascomycota; c__Sordariomycetes; o__Xylariales
OTU_3213	0	0	0	0	0	0	0	0	0	0	10	0	0	0	0	k__Fungi; p__Basidiomycota; c__Agaricomycetes; o__Cantharellales; f__Ceratobasidiaceae; g__Ceratobasidium
OTU_382	1	0	0	0	1	2	1	1	0	0	0	1	0	3	0	k__Fungi; p__Zygomycota; c__Incertae sedis; o__Mortierellales; f__Mortierellaceae; g__Mortierella; s__Mortierella gemmifera
OTU_546	1	1	0	1	0	2	1	1	0	0	0	0	1	1	1	k__Fungi; p__Ascomycota; c__Eurotiomycetes; o__Chaetothyriales; f__Incertae sedis; g__Coniosporium; s__Coniosporium sp
OTU_303	0	0	0	0	1	1	0	0	1	1	0	2	1	2	1	k__Fungi; p__Basidiomycota; c__Agaricomycetes; o__Agaricales; f__Psathyrellaceae; g__Psathyrella; s__Psathyrella chondroderma
OTU_108	2	1	0	0	0	0	0	0	3	0	1	1	1	1	0	k__Fungi; p__Ascomycota
OTU_4304	1	0	4	0	2	0	0	1	1	0	0	0	0	0	1	k__Fungi
OTU_485	2	0	7	1	0	0	0	0	0	0	0	0	0	0	0	k__Fungi
OTU_366	1	2	0	1	0	2	1	0	1	0	0	0	1	1	0	k__Fungi; p__Ascomycota; c__Leotiomycetes; o__Leotiales; f__Leotiaceae; g__Microglossum
OTU_3073	9	1	0	0	0	0	0	0	0	0	0	0	0	0	0	Unclassified
OTU_3104	10	0	0	0	0	0	0	0	0	0	0	0	0	0	0	k__Fungi
OTU_2301	0	0	10	0	0	0	0	0	0	0	0	0	0	0	0	k__Fungi
OTU_3011	0	0	0	0	0	10	0	0	0	0	0	0	0	0	0	k__Fungi; p__Basidiomycota
OTU_3306	0	0	0	0	0	0	1	0	0	2	5	0	2	0	0	k__Fungi
OTU_3537	0	0	0	0	0	0	0	0	0	3	0	0	1	6	0	k__Fungi
OTU_3954	0	0	0	0	0	0	0	0	0	0	10	0	0	0	0	k__Fungi
OTU_3107	0	0	0	0	0	0	0	3	0	0	7	0	0	0	0	k__Fungi
OTU_2504	0	0	0	0	0	0	0	0	0	0	0	2	8	0	0	k__Fungi; p__Ascomycota
OTU_4250	0	0	0	0	0	0	0	0	0	0	0	0	10	0	0	k__Fungi; p__Glomeromycota; c__Glomeromycetes; o__Glomerales; f__Claroideoglomeraceae; g__Claroideoglomus; s__Claroideoglomus sp
OTU_3307	0	1	0	0	0	0	0	0	0	0	0	0	9	0	0	k__Fungi; p__Basidiomycota; c__Agaricomycetes; o__Agaricales; f__Psathyrellaceae; g__Coprinopsis
OTU_2861	0	0	0	0	0	0	0	0	0	0	0	0	3	0	7	k__Fungi
OTU_2621	0	0	0	0	0	0	0	0	0	0	0	0	10	0	0	k__Fungi; p__Ascomycota; c__Orbiliomycetes; o__Orbiliales; f__Orbiliaceae; g__Brachyphoris; s__Brachyphoris oviparasitica
OTU_4591	0	0	0	0	0	0	0	0	0	0	0	0	0	0	10	k__Fungi; p__Basidiomycota; c__Agaricomycetes; o__Corticiales; f__Corticiaceae; g__Erythricium; s__Erythricium atropatanum
OTU_70	0	0	0	9	0	0	0	0	0	0	0	0	0	0	0	k__Fungi; p__Basidiomycota; c__Agaricomycetes; o__Agaricales; f__Bolbitiaceae; g__Conocybe
OTU_344	0	0	8	1	0	0	0	0	0	0	0	0	0	0	0	k__Fungi; p__Ascomycota; c__Pezizomycetes; o__Pezizales; f__Incertae sedis; g__Phialea; s__Phialea sp
OTU_507	1	0	6	0	0	1	0	0	0	0	1	0	0	0	0	k__Fungi; p__Basidiomycota; c__Agaricomycetes; o__Agaricales; f__Mycenaceae; g__Mycena; s__Mycena sp
OTU_816	0	4	4	0	0	0	0	1	0	0	0	0	0	0	0	k__Fungi; p__Ascomycota; c__Leotiomycetes; o__Helotiales
OTU_4619	0	0	0	0	0	0	0	9	0	0	0	0	0	0	0	k__Fungi; p__Glomeromycota; c__Glomeromycetes; o__Paraglomerales; f__Paraglomeraceae; g__Paraglomus; s__Paraglomus laccatum
OTU_1221	0	1	0	0	0	0	0	0	0	5	0	0	0	1	2	k__Fungi; p__Ascomycota
OTU_1168	9	0	0	0	0	0	0	0	0	0	0	0	0	0	0	k__Fungi; p__Ascomycota; c__Dothideomycetes; o__Pleosporales
OTU_1129	0	0	0	0	9	0	0	0	0	0	0	0	0	0	0	k__Fungi
OTU_2789	0	0	0	1	0	0	0	0	0	0	0	0	0	0	8	k__Fungi; p__Ascomycota; c__Leotiomycetes; o__Helotiales; f__Hyaloscyphaceae
OTU_1861	0	0	0	2	1	0	0	0	0	0	0	1	0	1	4	k__Fungi; p__Ascomycota; c__Sordariomycetes; o__Microascales; f__Microascaceae; g__Wardomyces; s__Wardomyces inflatus
OTU_4141	0	0	0	0	0	0	0	2	3	3	0	0	0	0	1	Unclassified
OTU_841	0	0	0	0	2	0	0	2	0	0	5	0	0	0	0	k__Fungi; p__Basidiomycota; c__Tremellomycetes; o__Filobasidiales; f__Filobasidiaceae; g__Cryptococcus; s__Cryptococcus statzelliae
OTU_1816	0	0	0	2	7	0	0	0	0	0	0	0	0	0	0	k__Fungi; p__Basidiomycota; c__Agaricomycetes; o__Agaricales; f__Mycenaceae; g__Mycena; s__Mycena speirea
OTU_2501	0	0	0	0	0	3	0	6	0	0	0	0	0	0	0	k__Fungi; p__Ascomycota; c__Sordariomycetes; o__Hypocreales; f__Ophiocordycipitaceae; g__Tolypocladium; s__Tolypocladium parasiticum
OTU_8148	0	3	2	0	4	0	0	0	0	0	0	0	0	0	0	Unclassified
OTU_6626	0	0	5	4	0	0	0	0	0	0	0	0	0	0	0	Unclassified
OTU_2665	9	0	0	0	0	0	0	0	0	0	0	0	0	0	0	k__Fungi; p__Basidiomycota; c__Tremellomycetes; o__Filobasidiales; f__Filobasidiaceae; g__Cryptococcus; s__Cryptococcus skinneri
OTU_2174	0	1	0	3	4	0	0	0	0	1	0	0	0	0	0	k__Fungi; p__Ascomycota; c__Eurotiomycetes; o__Verrucariales; f__Verrucariaceae
OTU_2924	0	0	0	0	0	2	6	0	0	0	1	0	0	0	0	k__Fungi; p__Ascomycota
OTU_6881	0	0	0	0	0	0	3	2	0	0	0	0	3	0	1	Unclassified
OTU_2100	2	4	0	0	1	2	0	0	0	0	0	0	0	0	0	k__Fungi
OTU_1813	0	6	0	0	3	0	0	0	0	0	0	0	0	0	0	k__Fungi; p__Ascomycota; c__Leotiomycetes; o__Helotiales; f__Sclerotiniaceae; g__Zoellneria; s__Zoellneria rosarum
OTU_2496	0	0	2	1	4	0	0	0	0	0	0	0	0	0	2	k__Fungi; p__Zygomycota; c__Incertae sedis; o__Mucorales; f__Mucoraceae; g__Mucor; s__Mucor hiemalis
OTU_3443	0	0	0	0	0	2	6	0	1	0	0	0	0	0	0	Unclassified
OTU_2102	0	0	0	0	0	8	0	1	0	0	0	0	0	0	0	k__Fungi
OTU_2524	0	0	0	0	1	0	8	0	0	0	0	0	0	0	0	k__Fungi; p__Ascomycota; c__Sordariomycetes; o__Xylariales
OTU_1889	0	0	0	0	0	0	2	1	2	2	0	0	0	0	2	k__Fungi
OTU_2713	0	0	0	0	0	0	3	0	0	0	1	0	0	5	0	k__Fungi; p__Zygomycota; c__Incertae sedis
OTU_692	0	0	0	4	3	1	1	0	0	0	0	0	0	0	0	k__Fungi; p__Ascomycota; c__Dothideomycetes; o__Pleosporales; f__Leptosphaeriaceae; g__Leptosphaeria; s__Leptosphaeria pedicularis
OTU_2591	0	0	0	0	0	5	0	0	4	0	0	0	0	0	0	k__Fungi; p__Ascomycota; c__Leotiomycetes; o__Helotiales; f__Dermateaceae; g__Scleropezicula; s__Scleropezicula sp
OTU_2497	0	0	0	0	9	0	0	0	0	0	0	0	0	0	0	k__Fungi; p__Ascomycota; c__Leotiomycetes; o__Helotiales; f__Incertae sedis; g__Cystodendron; s__Cystodendron sp EXP0561F
OTU_4585	0	1	0	0	1	2	2	1	0	0	0	0	1	0	1	k__Fungi; p__Ascomycota; c__Leotiomycetes; o__Incertae sedis; f__Pseudeurotiaceae; g__Pseudeurotium; s__Pseudeurotium hygrophilum
OTU_4022	0	0	0	0	0	0	0	0	0	0	5	0	2	0	2	k__Fungi
OTU_3004	0	0	0	0	0	9	0	0	0	0	0	0	0	0	0	k__Fungi; p__Ascomycota; c__Leotiomycetes; o__Helotiales; f__Incertae sedis; g__Cystodendron; s__Cystodendron sp EXP0561F
OTU_3187	0	0	0	0	1	0	0	0	0	0	2	0	4	0	2	k__Fungi
OTU_2574	0	0	0	0	0	1	0	0	0	0	3	5	0	0	0	k__Fungi; p__Basidiomycota; c__Agaricomycetes; o__Agaricales; f__Clavariaceae; g__Clavulinopsis; s__Clavulinopsis sp
OTU_5452	9	0	0	0	0	0	0	0	0	0	0	0	0	0	0	Unclassified
OTU_4280	0	3	0	0	5	0	0	0	0	1	0	0	0	0	0	k__Fungi; p__Ascomycota; c__Dothideomycetes; o__Pleosporales; f__Sporormiaceae
OTU_13919	1	0	7	1	0	0	0	0	0	0	0	0	0	0	0	k__Fungi; p__Ascomycota; c__Leotiomycetes; o__Helotiales; f__Helotiaceae; g__Meliniomyces
OTU_2291	0	0	8	0	1	0	0	0	0	0	0	0	0	0	0	k__Fungi; p__Basidiomycota; c__Agaricomycetes
OTU_2655	0	0	0	0	9	0	0	0	0	0	0	0	0	0	0	k__Fungi; p__Basidiomycota; c__Agaricomycetes; o__Agaricales
OTU_2915	0	0	0	0	0	0	0	6	0	0	1	0	0	0	2	k__Fungi; p__Ascomycota; c__Sordariomycetes; o__Microascales; f__Halosphaeriaceae; g__Clavatospora; s__Clavatospora longibrachiata
OTU_2981	0	0	0	0	0	0	0	0	0	0	4	0	1	0	4	k__Fungi; p__Ascomycota
OTU_9592	0	0	0	1	0	0	0	0	0	0	0	8	0	0	0	k__Fungi; p__Ascomycota; c__Incertae sedis; o__Incertae sedis; f__Incertae sedis; g__Hymenula; s__Hymenula cerealis
OTU_3546	0	0	0	0	0	0	0	0	0	0	0	0	0	0	9	k__Fungi
OTU_136	0	2	1	0	0	0	4	0	0	0	1	0	1	0	0	k__Fungi
OTU_2123	1	0	0	0	0	8	0	0	0	0	0	0	0	0	0	k__Fungi; p__Basidiomycota; c__Agaricomycetes; o__Boletales; f__Sclerodermataceae; g__Scleroderma; s__Scleroderma sp
OTU_3862	0	0	0	0	0	0	0	1	0	8	0	0	0	0	0	k__Fungi; p__Basidiomycota; c__Agaricomycetes; o__Agaricales; f__Marasmiaceae; g__Calyptella; s__Calyptella capula
OTU_7487	0	0	0	0	0	0	0	2	0	7	0	0	0	0	0	k__Fungi; p__Zygomycota; c__Incertae sedis; o__Mortierellales; f__Mortierellaceae; g__Mortierella; s__Mortierella amoeboidea
OTU_3893	9	0	0	0	0	0	0	0	0	0	0	0	0	0	0	Unclassified
OTU_5654	9	0	0	0	0	0	0	0	0	0	0	0	0	0	0	k__Fungi
OTU_3445	8	0	0	0	1	0	0	0	0	0	0	0	0	0	0	k__Fungi
OTU_2726	0	0	9	0	0	0	0	0	0	0	0	0	0	0	0	k__Fungi; p__Ascomycota; c__Dothideomycetes; o__Pleosporales
OTU_4862	1	0	1	0	0	6	0	0	1	0	0	0	0	0	0	k__Fungi; p__Zygomycota; c__Incertae sedis; o__Mortierellales; f__Mortierellaceae; g__Mortierella; s__Mortierella globulifera
OTU_2131	0	0	0	9	0	0	0	0	0	0	0	0	0	0	0	Unclassified
OTU_2500	0	2	0	6	1	0	0	0	0	0	0	0	0	0	0	k__Fungi
OTU_4490	0	0	0	1	8	0	0	0	0	0	0	0	0	0	0	k__Fungi; p__Ascomycota; c__Eurotiomycetes; o__Chaetothyriales; f__Chaetothyriaceae; g__Cyphellophora
OTU_2262	0	0	0	0	0	9	0	0	0	0	0	0	0	0	0	k__Fungi; p__Chytridiomycota; c__Chytridiomycetes; o__Rhizophydiales
OTU_3026	0	0	0	0	0	0	8	0	0	1	0	0	0	0	0	k__Fungi
OTU_1339	0	1	0	0	0	0	2	1	0	1	0	1	0	1	2	k__Fungi; p__Basidiomycota; c__Wallemiomycetes; o__Geminibasidiales; f__Geminibasidiaceae; g__Geminibasidium; s__Geminibasidium sp
OTU_4349	0	0	0	0	0	2	0	5	0	2	0	0	0	0	0	Unclassified
OTU_3393	0	0	0	0	0	0	0	0	8	0	0	0	0	1	0	Unclassified
OTU_2336	0	0	0	0	0	0	0	0	9	0	0	0	0	0	0	k__Fungi; p__Basidiomycota; c__Agaricomycetes
OTU_3483	0	0	0	0	0	0	0	0	0	1	1	0	0	0	7	k__Fungi
OTU_910	1	0	4	0	0	1	1	0	0	0	1	0	0	0	1	k__Fungi; p__Ascomycota
OTU_2616	0	0	0	0	0	0	0	0	0	0	8	0	0	0	1	Unclassified
OTU_6708	0	0	0	0	0	0	0	0	0	0	2	6	0	1	0	k__Fungi; p__Ascomycota; c__Leotiomycetes; o__Helotiales; f__Incertae sedis; g__Chalara
OTU_3304	0	0	0	0	0	0	0	0	0	0	0	0	9	0	0	k__Fungi; p__Glomeromycota; c__Glomeromycetes; o__Glomerales; f__Claroideoglomeraceae; g__Claroideoglomus; s__Claroideoglomus sp
OTU_7662	0	0	0	0	0	0	0	0	0	0	0	0	9	0	0	k__Fungi
OTU_3827	0	0	0	0	0	0	0	0	0	0	0	1	8	0	0	k__Fungi; p__Basidiomycota; c__Agaricomycetes; o__Agaricales; f__Psathyrellaceae
OTU_2369	0	0	0	0	0	0	0	0	1	0	0	0	0	3	5	k__Fungi; p__Ascomycota; c__Leotiomycetes; o__Helotiales
OTU_5602	0	0	0	0	0	0	0	0	0	0	0	0	0	9	0	k__Fungi; p__Basidiomycota; c__Agaricomycetes; o__Russulales; f__Russulaceae; g__Lactarius
OTU_2954	0	0	0	0	0	0	0	0	0	0	0	0	0	0	9	k__Fungi
OTU_614	0	0	0	0	0	7	0	0	0	0	0	0	0	1	0	k__Fungi; p__Ascomycota; c__Leotiomycetes; o__Leotiales; f__Leotiaceae; g__Pezoloma; s__Pezoloma ciliifera
OTU_3458	3	2	0	0	0	3	0	0	0	0	0	0	0	0	0	k__Fungi; p__Ascomycota
OTU_1433	0	0	0	0	0	0	0	0	0	0	0	0	0	0	8	k__Fungi
OTU_1516	0	0	0	0	2	0	0	0	0	0	0	0	0	0	6	k__Fungi; p__Basidiomycota; c__Tremellomycetes
OTU_1625	0	0	0	6	2	0	0	0	0	0	0	0	0	0	0	k__Fungi; p__Ascomycota
OTU_15055	1	5	2	0	0	0	0	0	0	0	0	0	0	0	0	Unclassified
OTU_2505	0	0	0	0	0	1	0	0	0	0	0	1	0	1	5	k__Fungi; p__Ascomycota; c__Leotiomycetes; o__Helotiales; f__Hyaloscyphaceae
OTU_1966	0	3	0	0	4	0	0	0	1	0	0	0	0	0	0	k__Fungi; p__Basidiomycota; c__Microbotryomycetes; o__Sporidiobolales; f__Sporidiobolaceae
OTU_2041	0	0	0	0	0	4	0	1	0	0	0	1	0	2	0	k__Fungi; p__Basidiomycota; c__Agaricomycetes
OTU_491	0	1	4	0	0	1	0	1	0	0	0	0	0	1	0	k__Fungi; p__Ascomycota; c__Dothideomycetes; o__Pleosporales; f__Phaeosphaeriaceae
OTU_2756	0	6	0	0	2	0	0	0	0	0	0	0	0	0	0	Unclassified
OTU_2303	0	0	0	0	0	3	5	0	0	0	0	0	0	0	0	k__Fungi; p__Chytridiomycota; c__Blastocladiomycetes; o__Blastocladiales
OTU_5721	0	0	0	0	0	2	0	0	5	0	1	0	0	0	0	Unclassified
OTU_1622	0	0	0	0	0	0	8	0	0	0	0	0	0	0	0	k__Fungi
OTU_1572	0	0	0	2	0	1	0	1	0	2	0	0	1	0	1	k__Fungi
OTU_2472	0	0	0	4	0	0	0	0	0	4	0	0	0	0	0	k__Fungi; p__Ascomycota; c__Eurotiomycetes; o__Chaetothyriales; f__Chaetothyriaceae; g__Cyphellophora
OTU_5255	1	0	0	2	5	0	0	0	0	0	0	0	0	0	0	k__Fungi; p__Ascomycota; c__Leotiomycetes; o__Helotiales; f__Dermateaceae; g__Mollisia; s__Mollisia sp
OTU_3498	3	0	0	0	0	1	0	0	0	0	0	0	0	0	4	k__Fungi; p__Ascomycota
OTU_3452	0	0	0	0	1	0	0	0	0	0	0	2	0	0	5	k__Fungi
OTU_2257	0	0	0	0	1	7	0	0	0	0	0	0	0	0	0	k__Fungi
OTU_2593	0	0	0	0	0	2	0	1	2	1	0	1	0	1	0	k__Fungi; p__Ascomycota
OTU_10001	4	0	2	1	1	0	0	0	0	0	0	0	0	0	0	k__Fungi
OTU_9229	0	0	1	0	0	0	0	0	0	0	2	2	0	0	3	k__Fungi; p__Ascomycota
OTU_2702	0	0	0	0	0	0	0	0	8	0	0	0	0	0	0	Unclassified
OTU_3629	0	0	0	0	0	0	0	0	0	1	0	0	1	0	6	Unclassified
OTU_3712	5	0	0	0	0	3	0	0	0	0	0	0	0	0	0	k__Fungi; p__Glomeromycota; c__Glomeromycetes; o__Diversisporales; f__Acaulosporaceae; g__Acaulospora; s__Acaulospora nivalis
OTU_3218	0	0	0	0	0	4	0	4	0	0	0	0	0	0	0	k__Fungi; p__Basidiomycota
OTU_3364	0	0	0	0	0	0	8	0	0	0	0	0	0	0	0	k__Fungi
OTU_2893	0	0	0	0	0	0	0	0	0	7	1	0	0	0	0	k__Fungi
OTU_13816	0	0	0	0	0	0	0	0	0	0	4	0	1	1	2	k__Fungi; p__Ascomycota; c__Leotiomycetes; o__Helotiales
OTU_7941	0	2	0	0	3	0	0	0	0	0	0	3	0	0	0	k__Fungi; p__Ascomycota; c__Eurotiomycetes; o__Chaetothyriales; f__Herpotrichiellaceae; g__Exophiala
OTU_2514	0	0	8	0	0	0	0	0	0	0	0	0	0	0	0	k__Fungi
OTU_4609	0	0	0	0	0	6	0	0	0	2	0	0	0	0	0	Unclassified
OTU_3358	0	0	0	0	0	0	8	0	0	0	0	0	0	0	0	k__Fungi; p__Ascomycota
OTU_2332	0	0	0	0	0	7	0	0	1	0	0	0	0	0	0	k__Fungi; p__Ascomycota
OTU_3079	0	0	1	0	0	0	0	0	7	0	0	0	0	0	0	k__Fungi; p__Basidiomycota; c__Agaricomycetes; o__Agaricales; f__Entolomataceae; g__Entoloma
OTU_3664	0	0	0	0	0	0	0	0	0	8	0	0	0	0	0	k__Fungi; p__Ascomycota
OTU_3428	8	0	0	0	0	0	0	0	0	0	0	0	0	0	0	Unclassified
OTU_2978	0	0	0	8	0	0	0	0	0	0	0	0	0	0	0	Unclassified
OTU_5606	0	0	0	0	0	1	0	0	2	1	1	0	0	3	0	k__Fungi; p__Glomeromycota; c__Glomeromycetes; o__Glomerales; f__Claroideoglomeraceae; g__Claroideoglomus
OTU_2980	0	0	0	0	0	4	0	0	0	0	0	0	0	3	1	k__Fungi; p__Glomeromycota; c__Glomeromycetes; o__Glomerales; f__Glomeraceae; g__Glomus; s__Glomus sp 7 SUN_2011
OTU_278	0	1	0	0	1	2	0	0	2	0	0	1	0	0	1	k__Fungi; p__Ascomycota
OTU_2834	6	0	2	0	0	0	0	0	0	0	0	0	0	0	0	k__Fungi; p__Ascomycota
OTU_2632	0	0	8	0	0	0	0	0	0	0	0	0	0	0	0	k__Fungi
OTU_2357	0	0	0	1	0	7	0	0	0	0	0	0	0	0	0	k__Fungi; p__Ascomycota; c__Lecanoromycetes; o__Lecanorales; f__Ramalinaceae; g__Bacidina; s__Bacidina sulphurella
OTU_3098	1	0	0	0	0	0	0	0	5	2	0	0	0	0	0	k__Fungi
OTU_8672	0	0	0	0	0	0	0	0	0	0	8	0	0	0	0	k__Fungi; p__Ascomycota; c__Leotiomycetes; o__Helotiales; f__Incertae sedis; g__Xenopolyscytalum; s__Xenopolyscytalum sp
OTU_2938	1	0	0	0	0	1	5	0	0	0	0	0	0	1	0	k__Fungi; p__Zygomycota; c__Incertae sedis; o__Mortierellales; f__Mortierellaceae; g__Mortierella
OTU_2820	0	0	0	0	0	0	0	0	0	0	0	0	0	8	0	k__Fungi; p__Basidiomycota
OTU_6642	0	0	0	0	1	2	0	2	1	0	1	0	1	0	0	k__Fungi; p__Zygomycota; c__Incertae sedis; o__Mortierellales; f__Mortierellaceae; g__Mortierella; s__Mortierella gemmifera
OTU_377	1	0	1	0	2	0	1	0	0	2	0	0	0	1	0	k__Fungi; p__Basidiomycota; c__Cystobasidiomycetes; o__Cystobasidiales; f__Cystobasidiaceae; g__Cystobasidium; s__Cystobasidium slooffiae
OTU_109	0	1	0	0	0	0	0	2	0	0	2	0	2	1	0	k__Fungi
OTU_570	1	0	2	0	1	2	0	0	0	0	2	0	0	0	0	k__Fungi; p__Ascomycota; c__Sordariomycetes; o__Hypocreales; f__Cordycipitaceae; g__Simplicillium; s__Simplicillium lamellicola
OTU_438	1	0	0	2	0	0	0	2	0	2	1	0	0	0	0	k__Fungi; p__Basidiomycota; c__Tremellomycetes; o__Tremellales; f__Incertae sedis; g__Dioszegia; s__Dioszegia fristingensis
OTU_457	2	0	1	1	1	2	0	0	0	0	0	0	0	1	0	k__Fungi; p__Ascomycota; c__Eurotiomycetes; o__Chaetothyriales; f__Herpotrichiellaceae
OTU_3194	0	0	0	2	0	1	0	2	0	0	0	1	1	1	0	k__Fungi; p__Ascomycota; c__Leotiomycetes; o__Incertae sedis; f__Incertae sedis; g__Leohumicola; s__Leohumicola verrucosa
OTU_2477	0	0	0	0	0	0	0	0	0	8	0	0	0	0	0	k__Fungi
OTU_2510	8	0	0	0	0	0	0	0	0	0	0	0	0	0	0	k__Fungi; p__Ascomycota
OTU_2848	8	0	0	0	0	0	0	0	0	0	0	0	0	0	0	k__Fungi; p__Ascomycota
OTU_2683	0	8	0	0	0	0	0	0	0	0	0	0	0	0	0	k__Fungi; p__Ascomycota
OTU_2875	0	0	8	0	0	0	0	0	0	0	0	0	0	0	0	k__Fungi
OTU_2374	0	0	8	0	0	0	0	0	0	0	0	0	0	0	0	k__Fungi; p__Chytridiomycota; c__Chytridiomycetes; o__Chytridiales; f__Synchytriaceae; g__Synchytrium; s__Synchytrium endobioticum
OTU_2448	0	0	0	8	0	0	0	0	0	0	0	0	0	0	0	k__Fungi; p__Ascomycota; c__Dothideomycetes; o__Pleosporales
OTU_3807	0	0	0	8	0	0	0	0	0	0	0	0	0	0	0	k__Fungi
OTU_9674	0	0	0	8	0	0	0	0	0	0	0	0	0	0	0	k__Fungi; p__Ascomycota; c__Sordariomycetes
OTU_2352	0	0	0	0	8	0	0	0	0	0	0	0	0	0	0	k__Fungi; p__Ascomycota
OTU_9831	0	0	0	0	5	0	0	0	3	0	0	0	0	0	0	k__Fungi; p__Basidiomycota; c__Agaricomycetes; o__Sebacinales; f__Sebacinales Group B; g__Piriformospora; s__Piriformospora indica
OTU_2356	0	0	0	0	0	7	0	0	0	0	1	0	0	0	0	k__Fungi
OTU_2187	0	0	0	0	0	8	0	0	0	0	0	0	0	0	0	k__Fungi; p__Ascomycota; c__Sordariomycetes; o__Hypocreales; f__Clavicipitaceae
OTU_9975	0	0	1	1	0	0	6	0	0	0	0	0	0	0	0	k__Fungi; p__Ascomycota; c__Sordariomycetes; o__Coniochaetales; f__Coniochaetaceae; g__Lecythophora; s__Lecythophora sp
OTU_3749	0	0	0	0	0	0	8	0	0	0	0	0	0	0	0	k__Fungi; p__Zygomycota; c__Incertae sedis; o__Mortierellales; f__Mortierellaceae; g__Mortierella
OTU_3382	0	0	0	0	0	0	0	0	0	8	0	0	0	0	0	k__Fungi; p__Ascomycota; c__Pezizomycetes; o__Pezizales; f__Pyronemataceae; g__Cheilymenia; s__Cheilymenia stercorea
OTU_3791	0	0	0	0	0	0	0	0	0	0	8	0	0	0	0	k__Fungi
OTU_2908	0	0	0	0	0	0	0	0	0	0	8	0	0	0	0	k__Fungi; p__Ascomycota; c__Pezizomycetes; o__Pezizales; f__Pyronemataceae; g__Scutellinia; s__Scutellinia sp
OTU_7119	0	0	0	0	0	0	0	0	0	0	8	0	0	0	0	k__Fungi; p__Chytridiomycota; c__Chytridiomycetes; o__Rhizophydiales; f__Rhizophydiaceae; g__Rhizophydium
OTU_3294	0	0	0	0	0	0	0	0	0	0	0	4	4	0	0	k__Fungi; p__Basidiomycota; c__Agaricomycetes; o__Cantharellales; f__Clavulinaceae; g__Clavulina
OTU_3970	0	0	0	0	0	0	0	0	0	1	1	0	6	0	0	k__Fungi; p__Ascomycota; c__Sordariomycetes; o__Sordariales; f__Chaetomiaceae; g__Chaetomium
OTU_3217	0	0	0	0	0	0	0	0	0	0	0	0	0	8	0	Unclassified
OTU_15963	0	0	0	0	0	0	0	0	0	0	0	0	0	8	0	k__Fungi; p__Glomeromycota; c__Glomeromycetes; o__Glomerales; f__Glomeraceae; g__Glomus; s__Glomus sp 7 SUN_2011
OTU_3555	0	0	0	0	0	0	0	0	0	0	0	0	0	0	8	k__Fungi
OTU_2628	0	0	0	0	0	1	0	0	0	2	0	0	0	0	5	k__Fungi
OTU_2575	0	0	0	0	0	0	0	0	0	0	0	0	0	0	8	Unclassified
OTU_2688	0	0	0	0	0	0	0	0	0	1	0	0	0	0	7	Unclassified
OTU_3484	0	0	0	0	0	0	0	0	0	0	0	0	0	0	8	Unclassified
OTU_209	0	0	0	0	0	0	7	0	0	0	0	0	0	0	0	k__Fungi; p__Basidiomycota; c__Agaricomycetes
OTU_3545	0	1	0	5	0	0	0	0	0	0	0	0	0	0	1	k__Fungi; p__Ascomycota; c__Leotiomycetes
OTU_5200	0	0	0	0	0	0	0	0	0	0	0	7	0	0	0	k__Fungi; p__Ascomycota; c__Leotiomycetes; o__Helotiales
OTU_1335	0	0	0	1	0	0	0	2	1	1	0	1	0	1	0	k__Fungi; p__Basidiomycota; c__Agaricostilbomycetes; o__Agaricostilbales; f__Chionosphaeraceae; g__Kurtzmanomyces; s__Kurtzmanomyces sp
OTU_3973	0	0	1	0	6	0	0	0	0	0	0	0	0	0	0	k__Fungi; p__Ascomycota; c__Dothideomycetes; o__Capnodiales; f__Cladosporiaceae; g__Rachicladosporium; s__Rachicladosporium cboliae
OTU_1757	0	0	0	0	0	4	0	0	3	0	0	0	0	0	0	k__Fungi; p__Ascomycota; c__Leotiomycetes
OTU_2370	0	0	7	0	0	0	0	0	0	0	0	0	0	0	0	k__Fungi; p__Ascomycota; c__Lecanoromycetes; o__Pertusariales; f__Megasporaceae; g__Aspicilia; s__Aspicilia sp
OTU_12161	0	1	0	0	0	1	0	0	0	3	0	0	0	0	2	Unclassified
OTU_2335	0	0	0	0	0	3	0	0	0	2	1	1	0	0	0	k__Fungi
OTU_1755	0	0	0	0	0	0	0	0	0	0	0	0	7	0	0	k__Fungi; p__Ascomycota; c__Sordariomycetes; o__Hypocreales; f__Nectriaceae; g__Cosmospora; s__Cosmospora cymosa
OTU_3181	0	0	0	0	0	3	0	3	0	0	1	0	0	0	0	k__Fungi
OTU_1484	0	0	0	2	1	0	0	1	0	1	1	0	1	0	0	k__Fungi; p__Ascomycota
OTU_2630	0	0	0	0	0	4	0	0	0	0	1	0	0	0	2	k__Fungi; p__Zygomycota; c__Incertae sedis; o__Mortierellales; f__Mortierellaceae; g__Mortierella; s__Mortierella turficola
OTU_4989	0	0	0	0	0	0	0	2	0	3	0	0	2	0	0	k__Fungi; p__Ascomycota; c__Leotiomycetes; o__Helotiales; f__Incertae sedis; g__Chalara; s__Chalara pseudoaffinis
OTU_4819	0	0	0	0	0	5	1	1	0	0	0	0	0	0	0	Unclassified
OTU_713	0	1	0	1	0	1	0	0	0	1	0	0	3	0	0	k__Fungi; p__Basidiomycota; c__Microbotryomycetes; o__Leucosporidiales; f__Leucosporidiaceae; g__Leucosporidium
OTU_4326	0	0	0	0	0	2	1	0	1	0	0	0	0	0	3	k__Fungi
OTU_7689	0	0	0	0	0	2	0	4	1	0	0	0	0	0	0	k__Fungi; p__Ascomycota; c__Leotiomycetes; o__Helotiales
OTU_679	1	0	0	2	0	0	0	0	1	0	1	0	0	1	1	k__Fungi; p__Ascomycota; c__Leotiomycetes; o__Helotiales
OTU_2029	0	0	0	0	0	0	0	0	0	2	0	2	0	0	3	k__Fungi; p__Ascomycota; c__Leotiomycetes; o__Helotiales; f__Dermateaceae; g__Naevala; s__Naevala sp
OTU_2229	1	1	4	0	1	0	0	0	0	0	0	0	0	0	0	k__Fungi; p__Ascomycota
OTU_2625	0	0	0	7	0	0	0	0	0	0	0	0	0	0	0	k__Fungi; p__Ascomycota
OTU_3191	0	0	0	3	1	3	0	0	0	0	0	0	0	0	0	k__Fungi; p__Ascomycota
OTU_3029	0	0	0	0	0	0	0	0	0	7	0	0	0	0	0	k__Fungi; p__Basidiomycota
OTU_6436	0	0	0	0	0	0	0	1	1	5	0	0	0	0	0	k__Fungi
OTU_2811	0	0	1	0	0	0	0	0	0	6	0	0	0	0	0	k__Fungi; p__Ascomycota
OTU_2644	0	0	0	0	0	0	0	0	0	0	0	0	7	0	0	k__Fungi
OTU_3574	0	0	0	0	0	0	7	0	0	0	0	0	0	0	0	k__Fungi; p__Glomeromycota; c__Glomeromycetes; o__Paraglomerales; f__Paraglomeraceae; g__Paraglomus; s__Paraglomus brasilianum
OTU_2054	0	0	0	0	5	0	0	0	0	2	0	0	0	0	0	k__Fungi
OTU_2638	0	0	0	1	0	2	0	0	0	2	1	0	1	0	0	Unclassified
OTU_2207	0	0	0	0	0	0	0	0	0	0	0	0	6	0	1	k__Fungi
OTU_2654	1	0	6	0	0	0	0	0	0	0	0	0	0	0	0	k__Fungi; p__Basidiomycota; c__Microbotryomycetes; o__Sporidiobolales; f__Sporidiobolaceae; g__Rhodotorula; s__Rhodotorula cresolica
OTU_45	1	0	0	0	0	0	0	0	2	0	1	1	0	0	2	k__Fungi
OTU_3351	0	0	0	0	0	0	0	0	0	4	3	0	0	0	0	k__Fungi
OTU_2542	0	0	0	1	6	0	0	0	0	0	0	0	0	0	0	k__Fungi; p__Ascomycota
OTU_6931	0	0	0	0	0	0	1	0	0	1	1	0	0	3	1	k__Fungi
OTU_349	0	0	0	0	1	0	0	1	0	0	2	1	1	0	1	k__Fungi; p__Ascomycota; c__Eurotiomycetes; o__Eurotiales; f__Trichocomaceae; g__Aspergillus; s__Aspergillus penicillioides
OTU_5524	0	1	0	5	0	0	0	0	0	0	0	1	0	0	0	k__Fungi; p__Ascomycota
OTU_11175	0	0	0	0	0	0	0	5	0	0	1	0	0	0	1	Unclassified
OTU_11994	0	0	0	0	0	0	0	0	0	0	0	0	0	0	7	k__Fungi
OTU_2556	0	0	0	0	0	0	0	0	0	0	0	0	0	0	7	k__Fungi
OTU_118	1	0	0	0	0	1	1	0	0	0	4	0	0	0	0	k__Fungi; p__Basidiomycota; c__Agaricomycetes
OTU_11847	1	0	2	0	1	0	0	2	0	0	0	0	0	1	0	k__Fungi; p__Ascomycota; c__Leotiomycetes; o__Incertae sedis; f__Pseudeurotiaceae; g__Pseudogymnoascus; s__Pseudogymnoascus roseus
OTU_4566	0	2	0	5	0	0	0	0	0	0	0	0	0	0	0	k__Fungi; p__Ascomycota; c__Eurotiomycetes; o__Chaetothyriales; f__Herpotrichiellaceae; g__Cladophialophora; s__Cladophialophora chaetospira
OTU_3552	0	0	0	0	0	4	0	0	1	2	0	0	0	0	0	k__Fungi; p__Glomeromycota; c__Glomeromycetes; o__Glomerales; f__Claroideoglomeraceae; g__Claroideoglomus
OTU_4143	0	0	0	1	0	6	0	0	0	0	0	0	0	0	0	k__Fungi; p__Ascomycota
OTU_3397	0	0	0	0	0	0	7	0	0	0	0	0	0	0	0	k__Fungi
OTU_3089	0	0	0	1	0	0	0	0	1	0	0	0	0	5	0	k__Fungi
OTU_86	1	2	0	0	0	0	1	0	1	0	0	2	0	0	0	k__Fungi
OTU_321	1	1	1	1	0	0	0	1	0	0	0	1	0	1	0	k__Fungi; p__Ascomycota; c__Dothideomycetes; o__Dothideales; f__Dothioraceae
OTU_300	1	1	0	1	0	0	1	0	0	0	1	0	0	1	1	k__Fungi; p__Ascomycota; c__Lecanoromycetes; o__Lecanorales; f__Parmeliaceae; g__Hypogymnia; s__Hypogymnia subduplicata
OTU_3032	0	0	7	0	0	0	0	0	0	0	0	0	0	0	0	k__Fungi; p__Basidiomycota; c__Tremellomycetes; o__Filobasidiales; f__Filobasidiaceae; g__Cryptococcus; s__Cryptococcus aff amylolyticus AS 22501
OTU_2601	0	0	0	0	2	0	0	0	2	3	0	0	0	0	0	k__Fungi; p__Ascomycota; c__Leotiomycetes; o__Helotiales
OTU_6189	0	0	0	0	0	0	0	0	0	0	7	0	0	0	0	k__Fungi
OTU_2805	0	0	0	0	0	0	0	3	0	0	0	0	0	4	0	Unclassified
OTU_3330	0	0	0	0	0	0	0	0	0	1	0	0	0	0	6	k__Fungi
OTU_3402	0	0	0	0	0	0	0	0	0	0	0	0	4	0	3	k__Fungi
OTU_4307	2	0	0	0	0	0	1	1	1	0	0	0	1	1	0	k__Fungi
OTU_224	0	0	0	0	0	1	2	1	0	0	2	1	0	0	0	k__Fungi
OTU_312	0	0	1	1	1	0	1	0	0	1	0	0	1	1	0	k__Fungi; p__Ascomycota; c__Taphrinomycetes; o__Taphrinales; f__Taphrinaceae; g__Taphrina; s__Taphrina sp
OTU_619	0	1	1	1	1	0	0	2	0	1	0	0	0	0	0	k__Fungi; p__Basidiomycota; c__Agaricomycetes; o__Russulales; f__Auriscalpiaceae; g__Lentinellus; s__Lentinellus subaustralis
OTU_416	1	0	0	0	1	0	0	1	1	1	0	0	1	0	1	k__Fungi; p__Ascomycota; c__Eurotiomycetes; o__Chaetothyriales; f__Herpotrichiellaceae; g__Capronia; s__Capronia sp 94006a
OTU_50	0	2	0	0	0	0	1	0	1	0	0	2	0	0	1	k__Fungi
OTU_332	0	0	1	0	0	0	0	1	1	0	1	0	1	1	1	k__Fungi; p__Ascomycota; c__Eurotiomycetes; o__Chaetothyriales; f__Herpotrichiellaceae; g__Capronia; s__Capronia sp 94006a
OTU_387	1	0	0	0	0	0	1	1	1	2	0	0	0	0	1	k__Fungi; p__Ascomycota; c__Eurotiomycetes
OTU_350	1	2	1	2	0	0	0	0	0	0	0	1	0	0	0	k__Fungi
OTU_2979	7	0	0	0	0	0	0	0	0	0	0	0	0	0	0	k__Fungi
OTU_9671	7	0	0	0	0	0	0	0	0	0	0	0	0	0	0	k__Fungi; p__Ascomycota; c__Archaeorhizomycetes; o__Archaeorhizomycetales; f__Archaeorhizomycetaceae; g__Archaeorhizomyces; s__Archaeorhizomyces sp
OTU_3602	4	0	0	0	0	0	0	1	0	0	0	0	0	2	0	k__Fungi; p__Ascomycota
OTU_3518	0	4	0	0	3	0	0	0	0	0	0	0	0	0	0	k__Fungi; p__Ascomycota
OTU_3349	0	0	7	0	0	0	0	0	0	0	0	0	0	0	0	k__Fungi; p__Basidiomycota; c__Microbotryomycetes; o__Sporidiobolales; f__Sporidiobolaceae; g__Sporobolomyces
OTU_11935	2	1	3	1	0	0	0	0	0	0	0	0	0	0	0	k__Fungi; p__Basidiomycota
OTU_2999	0	0	7	0	0	0	0	0	0	0	0	0	0	0	0	k__Fungi; p__Ascomycota; c__Dothideomycetes
OTU_12848	2	0	5	0	0	0	0	0	0	0	0	0	0	0	0	k__Fungi
OTU_8649	0	1	6	0	0	0	0	0	0	0	0	0	0	0	0	k__Fungi; p__Ascomycota
OTU_4288	0	0	0	7	0	0	0	0	0	0	0	0	0	0	0	Unclassified
OTU_3930	0	0	0	6	0	1	0	0	0	0	0	0	0	0	0	k__Fungi; p__Ascomycota
OTU_774	0	0	0	1	2	0	2	0	0	0	0	0	0	1	1	k__Fungi; p__Ascomycota; c__Dothideomycetes; o__Capnodiales; f__Teratosphaeriaceae
OTU_3030	0	0	0	0	7	0	0	0	0	0	0	0	0	0	0	k__Fungi; p__Ascomycota; c__Dothideomycetes; o__Venturiales; f__Venturiaceae
OTU_2714	0	0	0	0	0	6	0	0	1	0	0	0	0	0	0	k__Fungi; p__Ascomycota; c__Dothideomycetes; o__Pleosporales; f__Leptosphaeriaceae
OTU_2802	0	0	0	0	0	6	0	0	0	0	0	1	0	0	0	k__Fungi; p__Glomeromycota; c__Glomeromycetes; o__Diversisporales; f__Acaulosporaceae; g__Acaulospora; s__Acaulospora laevis
OTU_3095	0	0	0	0	0	7	0	0	0	0	0	0	0	0	0	k__Fungi
OTU_9550	0	0	0	0	0	0	7	0	0	0	0	0	0	0	0	Unclassified
OTU_4140	0	0	0	0	0	0	0	7	0	0	0	0	0	0	0	k__Fungi
OTU_9924	0	0	0	0	0	0	0	7	0	0	0	0	0	0	0	k__Fungi
OTU_6031	0	0	0	0	0	4	0	0	1	2	0	0	0	0	0	k__Fungi
OTU_3900	0	0	0	0	0	0	0	0	0	7	0	0	0	0	0	k__Fungi; p__Ascomycota
OTU_4605	0	0	0	0	0	0	0	0	0	7	0	0	0	0	0	k__Fungi
OTU_10168	0	0	0	0	0	0	0	0	0	0	0	0	7	0	0	k__Fungi; p__Ascomycota; c__Sordariomycetes; o__Sordariales; f__Lasiosphaeriaceae
OTU_3686	0	0	0	0	0	0	0	0	0	0	0	0	7	0	0	k__Fungi
OTU_3240	0	0	0	0	0	0	0	0	0	0	0	1	4	0	2	Unclassified
OTU_9692	0	0	0	0	0	0	0	0	0	0	0	0	7	0	0	k__Fungi; p__Ascomycota; c__Dothideomycetes; o__Pleosporales
OTU_3575	0	0	0	0	0	0	0	0	0	0	0	0	7	0	0	k__Fungi; p__Glomeromycota; c__Glomeromycetes; o__Glomerales; f__Claroideoglomeraceae; g__Claroideoglomus; s__Claroideoglomus sp
OTU_13419	0	0	0	0	1	0	0	0	0	0	0	0	6	0	0	k__Fungi; p__Ascomycota; c__Sordariomycetes; o__Sordariales; f__Lasiosphaeriaceae; g__Schizothecium; s__Schizothecium glutinans
OTU_6164	0	0	0	0	0	0	0	0	0	0	0	0	7	0	0	k__Fungi; p__Glomeromycota; c__Glomeromycetes; o__Glomerales; f__Glomeraceae; g__Glomus
OTU_6958	0	0	0	0	0	0	0	0	0	0	0	0	7	0	0	k__Fungi; p__Ascomycota
OTU_7794	0	0	0	0	0	0	0	0	0	0	0	1	6	0	0	Unclassified
OTU_2823	0	0	0	0	0	0	0	0	0	0	0	0	7	0	0	k__Fungi; p__Basidiomycota
OTU_2780	0	0	0	0	0	0	0	0	0	0	0	0	0	7	0	k__Fungi; p__Ascomycota; c__Sordariomycetes
OTU_3269	0	0	0	0	0	0	0	0	0	0	0	0	0	7	0	k__Fungi; p__Basidiomycota; c__Tremellomycetes; o__Filobasidiales; f__Filobasidiaceae; g__Cryptococcus; s__Cryptococcus aff amylolyticus AS 22501
OTU_3799	0	0	0	0	0	0	0	0	0	0	0	0	0	7	0	k__Fungi; p__Ascomycota; c__Eurotiomycetes; o__Chaetothyriales; f__Herpotrichiellaceae; g__Capronia
OTU_3611	0	0	0	0	0	0	0	0	0	0	0	0	0	7	0	k__Fungi; p__Glomeromycota; c__Glomeromycetes; o__Glomerales; f__Glomeraceae; g__Rhizophagus; s__Rhizophagus sp
OTU_2968	0	0	0	0	0	0	0	0	0	2	1	3	0	1	0	k__Fungi
OTU_2934	0	0	0	0	0	0	0	0	0	0	0	0	0	7	0	k__Fungi; p__Basidiomycota; c__Agaricomycetes; o__Auriculariales
OTU_4854	0	0	0	0	0	0	0	0	0	0	0	0	0	7	0	k__Fungi; p__Ascomycota; c__Dothideomycetes; o__Hysteriales; f__Gloniaceae; g__Cenococcum
OTU_4795	0	0	0	0	0	0	0	0	0	0	5	0	0	2	0	k__Fungi; p__Glomeromycota; c__Glomeromycetes; o__Glomerales; f__Glomeraceae; g__Funneliformis; s__Funneliformis sp
OTU_9451	0	0	0	0	0	0	0	0	0	0	0	4	1	0	2	k__Fungi
OTU_2469	0	0	0	0	0	0	0	0	0	0	1	0	0	0	6	k__Fungi
OTU_576	0	1	0	0	0	4	0	0	0	1	0	0	0	0	0	k__Fungi; p__Basidiomycota; c__Tremellomycetes; o__Tremellales; f__Incertae sedis; g__Bullera; s__Bullera globospora
OTU_5110	0	0	0	0	0	0	4	0	0	2	0	0	0	0	0	k__Fungi; p__Ascomycota; c__Leotiomycetes; o__Helotiales; f__Incertae sedis; g__Tetracladium; s__Tetracladium sp
OTU_1286	0	0	0	0	0	0	0	0	0	0	1	0	5	0	0	k__Fungi
OTU_496	0	0	0	0	0	0	0	0	1	1	0	0	0	3	1	k__Fungi; p__Basidiomycota; c__Tremellomycetes; o__Cystofilobasidiales; f__Cystofilobasidiaceae; g__Cystofilobasidium
OTU_978	0	0	0	0	0	0	0	0	0	0	6	0	0	0	0	k__Fungi; p__Ascomycota; c__Dothideomycetes; o__Pleosporales; f__Phaeosphaeriaceae; g__Stagonospora; s__Stagonospora pseudocaricis
OTU_1013	0	0	0	6	0	0	0	0	0	0	0	0	0	0	0	Unclassified
OTU_1014	0	0	0	0	0	1	0	5	0	0	0	0	0	0	0	k__Fungi
OTU_2063	0	0	0	0	0	0	0	4	0	0	1	1	0	0	0	k__Fungi
OTU_4765	0	0	0	0	0	0	1	4	0	0	0	1	0	0	0	k__Fungi; p__Ascomycota; c__Incertae sedis; o__Incertae sedis; f__Incertae sedis; g__Ypsilina; s__Ypsilina graminea
OTU_13673	0	0	0	0	0	0	0	0	0	0	2	0	4	0	0	k__Fungi; p__Ascomycota; c__Leotiomycetes; o__Helotiales
OTU_3103	0	0	0	1	2	2	0	0	0	0	0	0	1	0	0	k__Fungi; p__Ascomycota; c__Dothideomycetes; o__Pleosporales; f__Pleosporaceae; g__Alternaria; s__Alternaria eichhorniae
OTU_1533	0	0	0	2	0	0	3	0	0	0	0	1	0	0	0	k__Fungi; p__Ascomycota; c__Sordariomycetes; o__Xylariales; f__Microdochiaceae; g__Microdochium; s__Microdochium bolleyi
OTU_1750	0	0	0	0	0	0	0	0	0	0	0	6	0	0	0	k__Fungi; p__Ascomycota; c__Sordariomycetes; o__Glomerellales; f__Plectosphaerellaceae; g__Acremonium; s__Acremonium polychromum
OTU_2428	0	0	0	0	0	0	0	0	0	0	0	0	0	0	6	k__Fungi; p__Ascomycota; c__Incertae sedis; o__Incertae sedis; f__Incertae sedis; g__Tumularia; s__Tumularia sp
OTU_1831	0	0	0	4	0	0	0	1	1	0	0	0	0	0	0	k__Fungi; p__Ascomycota
OTU_373	0	0	0	1	0	1	1	1	0	0	2	0	0	0	0	k__Fungi; p__Basidiomycota; c__Microbotryomycetes; o__Sporidiobolales; f__Sporidiobolaceae; g__Rhodotorula; s__Rhodotorula sonckii
OTU_1961	0	0	0	1	5	0	0	0	0	0	0	0	0	0	0	k__Fungi; p__Ascomycota
OTU_726	1	0	0	2	1	0	0	0	1	1	0	0	0	0	0	k__Fungi; p__Basidiomycota; c__Tremellomycetes; o__Filobasidiales; f__Filobasidiaceae; g__Cryptococcus; s__Cryptococcus magnus
OTU_1562	0	0	0	6	0	0	0	0	0	0	0	0	0	0	0	k__Fungi; p__Ascomycota; c__Saccharomycetes; o__Saccharomycetales; f__Metschnikowiaceae; g__Metschnikowia; s__Metschnikowia cibodasensis
OTU_10096	0	0	0	0	0	0	0	0	1	5	0	0	0	0	0	Unclassified
OTU_2382	0	0	1	0	0	2	0	0	0	0	0	0	0	3	0	Unclassified
OTU_2264	0	0	0	0	0	0	0	0	0	0	0	0	0	0	6	k__Fungi; p__Ascomycota; c__Orbiliomycetes; o__Orbiliales; f__Orbiliaceae; g__Monacrosporium; s__Monacrosporium sp KG_55
OTU_3130	0	0	0	0	0	0	0	0	0	0	0	0	0	0	6	k__Fungi
OTU_13713	0	0	0	0	0	0	0	0	4	2	0	0	0	0	0	Unclassified
OTU_3016	0	0	0	0	0	0	0	0	0	6	0	0	0	0	0	k__Fungi; p__Ascomycota; c__Orbiliomycetes; o__Orbiliales; f__Orbiliaceae
OTU_2491	0	0	0	0	0	0	0	1	0	0	0	1	0	4	0	k__Fungi; p__Ascomycota; c__Leotiomycetes; o__Helotiales; f__Hyaloscyphaceae
OTU_2417	0	0	0	0	0	0	0	0	0	0	6	0	0	0	0	k__Fungi
OTU_2640	4	0	0	0	1	0	0	0	0	0	0	0	1	0	0	k__Fungi; p__Basidiomycota; c__Agaricomycetes; o__Sebacinales; f__Sebacinales Group B; g__Serendipita; s__Serendipita vermifera
OTU_3266	0	0	0	1	0	0	0	5	0	0	0	0	0	0	0	k__Fungi; p__Ascomycota; c__Sordariomycetes; o__Xylariales; f__Microdochiaceae; g__Microdochium
OTU_2413	1	0	0	0	4	0	0	0	0	0	1	0	0	0	0	k__Fungi; p__Ascomycota; c__Eurotiomycetes; o__Chaetothyriales; f__Herpotrichiellaceae; g__Capronia; s__Capronia sp 94006a
OTU_2623	0	1	0	5	0	0	0	0	0	0	0	0	0	0	0	k__Fungi; p__Ascomycota; c__Dothideomycetes; o__Pleosporales; f__Phaeosphaeriaceae
OTU_4949	0	0	1	0	0	0	1	0	2	1	1	0	0	0	0	k__Fungi
OTU_2960	0	0	0	0	0	0	0	2	0	2	0	0	0	0	2	k__Fungi; p__Basidiomycota; c__Agaricomycetes
OTU_11929	1	0	0	0	0	3	1	1	0	0	0	0	0	0	0	k__Fungi; p__Ascomycota; c__Leotiomycetes; o__Incertae sedis; f__Pseudeurotiaceae; g__Pseudeurotium; s__Pseudeurotium hygrophilum
OTU_3068	0	0	0	0	0	0	0	0	0	0	0	0	1	2	3	Unclassified
OTU_2537	0	0	6	0	0	0	0	0	0	0	0	0	0	0	0	k__Fungi; p__Ascomycota; c__Leotiomycetes; o__Helotiales; f__Incertae sedis; g__Cadophora; s__Cadophora sp 29d
OTU_11390	1	0	3	0	1	0	0	0	0	0	0	0	1	0	0	k__Fungi
OTU_2687	0	0	0	1	5	0	0	0	0	0	0	0	0	0	0	k__Fungi; p__Ascomycota; c__Lecanoromycetes
OTU_1131	0	0	0	1	1	0	0	1	0	1	1	0	0	1	0	k__Fungi; p__Ascomycota; c__Eurotiomycetes
OTU_2664	0	2	0	1	3	0	0	0	0	0	0	0	0	0	0	k__Fungi; p__Basidiomycota; c__Agaricomycetes; o__Agaricales; f__Strophariaceae
OTU_4289	0	0	0	2	4	0	0	0	0	0	0	0	0	0	0	Unclassified
OTU_2562	0	0	0	0	1	3	0	1	0	1	0	0	0	0	0	k__Fungi; p__Ascomycota; c__Leotiomycetes; o__Incertae sedis; f__Pseudeurotiaceae; g__Pseudogymnoascus; s__Pseudogymnoascus roseus
OTU_2783	0	0	0	0	0	0	0	5	1	0	0	0	0	0	0	Unclassified
OTU_2909	0	0	0	0	0	0	0	0	0	0	6	0	0	0	0	k__Fungi; p__Ascomycota
OTU_3475	0	0	0	0	0	0	0	0	2	1	0	0	3	0	0	k__Fungi
OTU_3114	0	2	0	4	0	0	0	0	0	0	0	0	0	0	0	k__Fungi; p__Basidiomycota; c__Agaricomycetes; o__Agaricales; f__Entolomataceae; g__Entoloma; s__Entoloma abortivum
OTU_7754	0	0	5	0	1	0	0	0	0	0	0	0	0	0	0	k__Fungi; p__Ascomycota; c__Eurotiomycetes; o__Chaetothyriales; f__Incertae sedis; g__Sarcinomyces; s__Sarcinomyces sp SL_2011
OTU_3403	0	0	0	0	0	0	0	0	0	6	0	0	0	0	0	k__Fungi; p__Basidiomycota
OTU_3772	0	0	0	0	0	0	0	0	0	0	2	4	0	0	0	k__Fungi
OTU_8874	0	0	0	0	0	0	0	0	0	0	0	0	5	1	0	k__Fungi; p__Ascomycota; c__Pezizomycetes; o__Pezizales; f__Pyronemataceae; g__Pulvinula; s__Pulvinula sp
OTU_3644	0	0	0	0	0	0	0	0	0	0	3	0	0	2	1	k__Fungi; p__Ascomycota; c__Leotiomycetes; o__Helotiales; f__Helotiaceae
OTU_3682	0	0	0	0	0	0	0	0	0	0	2	2	0	0	2	k__Fungi
OTU_3681	6	0	0	0	0	0	0	0	0	0	0	0	0	0	0	k__Fungi; p__Ascomycota; c__Sordariomycetes; o__Coniochaetales; f__Coniochaetaceae; g__Coniochaeta; s__Coniochaeta polymorpha
OTU_2512	6	0	0	0	0	0	0	0	0	0	0	0	0	0	0	k__Fungi; p__Ascomycota; c__Sordariomycetes; o__Hypocreales; f__Hypocreaceae; g__Hypocrea; s__Hypocrea danica
OTU_2551	0	0	6	0	0	0	0	0	0	0	0	0	0	0	0	k__Fungi; p__Ascomycota; c__Eurotiomycetes; o__Chaetothyriales
OTU_7046	0	0	0	3	0	0	0	3	0	0	0	0	0	0	0	k__Fungi; p__Ascomycota; c__Eurotiomycetes; o__Verrucariales; f__Verrucariaceae
OTU_2810	0	0	0	5	1	0	0	0	0	0	0	0	0	0	0	k__Fungi
OTU_3521	0	0	0	0	1	0	0	0	0	0	0	0	0	0	5	k__Fungi
OTU_2936	0	0	3	0	3	0	0	0	0	0	0	0	0	0	0	k__Fungi
OTU_4138	0	0	1	0	0	2	3	0	0	0	0	0	0	0	0	k__Fungi
OTU_3295	0	0	0	0	0	0	0	0	0	0	0	2	0	1	3	k__Fungi
OTU_2969	0	0	0	0	0	0	0	0	0	0	0	0	6	0	0	k__Fungi
OTU_3123	0	0	0	0	0	0	0	0	0	0	1	0	0	5	0	Unclassified
OTU_2567	0	0	0	0	0	0	0	0	6	0	0	0	0	0	0	k__Fungi; p__Ascomycota; c__Pezizomycetes; o__Pezizales
OTU_1473	0	0	0	0	0	0	2	0	1	1	0	0	1	1	0	k__Fungi; p__Basidiomycota; c__Agaricomycetes; o__Agaricales; f__Entolomataceae; g__Clitopilus; s__Clitopilus sp 1 T_780
OTU_3370	3	0	0	0	2	0	0	1	0	0	0	0	0	0	0	k__Fungi; p__Ascomycota; c__Leotiomycetes
OTU_5673	4	0	2	0	0	0	0	0	0	0	0	0	0	0	0	k__Fungi; p__Glomeromycota; c__Glomeromycetes; o__Diversisporales; f__Acaulosporaceae; g__Acaulospora; s__Acaulospora sp
OTU_3138	0	0	0	6	0	0	0	0	0	0	0	0	0	0	0	k__Fungi; p__Ascomycota; c__Leotiomycetes; o__Helotiales
OTU_7360	0	0	0	0	6	0	0	0	0	0	0	0	0	0	0	k__Fungi; p__Ascomycota; c__Dothideomycetes; o__Pleosporales; f__Incertae sedis; g__Phaeomycocentrospora; s__Phaeomycocentrospora cantuariensis
OTU_7680	0	0	0	0	0	2	0	0	0	0	0	0	0	4	0	k__Fungi
OTU_3410	0	0	0	0	0	4	0	1	1	0	0	0	0	0	0	k__Fungi; p__Ascomycota; c__Sordariomycetes; o__Hypocreales; f__Clavicipitaceae
OTU_2661	0	0	0	0	0	0	6	0	0	0	0	0	0	0	0	k__Fungi; p__Ascomycota
OTU_5033	0	0	1	0	0	0	0	1	0	1	0	0	2	1	0	k__Fungi; p__Basidiomycota; c__Agaricomycetes; o__Polyporales; f__Ganodermataceae; g__Ganoderma
OTU_1697	0	0	0	0	0	0	1	0	0	1	4	0	0	0	0	k__Fungi; p__Ascomycota
OTU_2631	0	0	5	0	0	0	0	0	0	0	1	0	0	0	0	k__Fungi; p__Zygomycota; c__Incertae sedis; o__Mortierellales; f__Mortierellaceae; g__Mortierella; s__Mortierella sp WD32A
OTU_2734	0	0	0	0	0	0	0	0	0	0	0	6	0	0	0	k__Fungi
OTU_2475	0	0	0	0	0	0	0	0	0	0	0	0	0	6	0	k__Fungi
OTU_3019	0	0	0	0	0	0	0	0	0	1	0	0	0	5	0	k__Fungi; p__Ascomycota
OTU_3002	0	0	0	0	0	0	0	0	0	0	0	1	0	0	5	k__Fungi
OTU_61	1	0	0	0	0	0	0	0	2	0	0	1	0	1	1	k__Fungi
OTU_1005	1	0	1	1	0	0	1	0	0	0	0	0	0	2	0	k__Fungi; p__Ascomycota
OTU_441	0	0	0	1	1	1	0	0	0	1	0	1	0	0	1	k__Fungi; p__Ascomycota
OTU_518	0	1	0	0	0	0	1	2	1	0	0	0	0	1	0	k__Fungi
OTU_823	1	1	0	0	2	0	0	0	0	1	0	0	1	0	0	k__Fungi; p__Ascomycota; c__Sordariomycetes; o__Hypocreales; f__Nectriaceae; g__Nectria; s__Nectria zangii
OTU_3922	0	0	0	1	0	1	0	0	2	1	0	0	1	0	0	k__Fungi
OTU_6134	0	0	0	1	1	0	0	1	0	1	0	1	0	0	1	k__Fungi; p__Basidiomycota; c__Agaricomycetes; o__Polyporales; f__Polyporaceae; g__Trametes; s__Trametes versicolor
OTU_407	0	1	1	0	0	2	0	0	0	0	0	0	1	0	1	k__Fungi; p__Ascomycota; c__Dothideomycetes; o__Dothideales; f__Dothideaceae; g__Endoconidioma; s__Endoconidioma populi
OTU_1165	0	0	2	1	0	1	0	1	0	0	0	0	0	0	1	k__Fungi; p__Zygomycota; c__Incertae sedis; o__Mortierellales; f__Mortierellaceae; g__Mortierella; s__Mortierella biramosa
OTU_4835	0	2	3	0	0	0	0	0	1	0	0	0	0	0	0	k__Fungi; p__Ascomycota
OTU_1357	0	0	0	0	0	0	0	0	0	6	0	0	0	0	0	k__Fungi; p__Ascomycota; c__Pezizomycetes; o__Pezizales
OTU_3423	0	0	0	0	0	2	0	0	0	2	0	0	0	2	0	k__Fungi; p__Glomeromycota; c__Glomeromycetes; o__Glomerales; f__Claroideoglomeraceae; g__Claroideoglomus
OTU_3320	6	0	0	0	0	0	0	0	0	0	0	0	0	0	0	k__Fungi; p__Basidiomycota; c__Tremellomycetes; o__Tremellales; f__Syzygosporaceae; g__Syzygospora; s__Syzygospora sp
OTU_2817	5	0	0	0	0	0	0	0	0	0	0	0	0	0	1	k__Fungi; p__Ascomycota
OTU_3568	6	0	0	0	0	0	0	0	0	0	0	0	0	0	0	k__Fungi; p__Ascomycota; c__Leotiomycetes; o__Helotiales
OTU_3656	2	0	2	0	2	0	0	0	0	0	0	0	0	0	0	k__Fungi; p__Chytridiomycota; c__Chytridiomycetes; o__Rhizophydiales
OTU_3464	4	0	0	0	2	0	0	0	0	0	0	0	0	0	0	k__Fungi; p__Ascomycota; c__Leotiomycetes; o__Helotiales
OTU_8708	6	0	0	0	0	0	0	0	0	0	0	0	0	0	0	Unclassified
OTU_2997	0	0	6	0	0	0	0	0	0	0	0	0	0	0	0	k__Fungi
OTU_3271	1	0	5	0	0	0	0	0	0	0	0	0	0	0	0	k__Fungi
OTU_2666	1	0	0	3	1	0	0	1	0	0	0	0	0	0	0	k__Fungi; p__Chytridiomycota; c__Chytridiomycetes; o__Rhizophydiales
OTU_3025	0	0	0	6	0	0	0	0	0	0	0	0	0	0	0	k__Fungi; p__Basidiomycota
OTU_7085	0	0	0	6	0	0	0	0	0	0	0	0	0	0	0	k__Fungi; p__Ascomycota
OTU_2445	0	0	0	6	0	0	0	0	0	0	0	0	0	0	0	k__Fungi
OTU_2465	0	0	0	0	6	0	0	0	0	0	0	0	0	0	0	k__Fungi; p__Ascomycota
OTU_3043	0	0	0	0	6	0	0	0	0	0	0	0	0	0	0	k__Fungi; p__Ascomycota; c__Leotiomycetes; o__Helotiales; f__Helotiaceae; g__Hymenoscyphus; s__Hymenoscyphus immutabilis
OTU_3226	0	0	0	0	6	0	0	0	0	0	0	0	0	0	0	k__Fungi; p__Ascomycota; c__Dothideomycetes; o__Capnodiales; f__Teratosphaeriaceae; g__Friedmanniomyces; s__Friedmanniomyces sp
OTU_2923	1	0	0	0	5	0	0	0	0	0	0	0	0	0	0	k__Fungi; p__Ascomycota; c__Dothideomycetes; o__Dothideales; f__Incertae sedis; g__Celosporium; s__Celosporium sp
OTU_2912	0	0	0	0	6	0	0	0	0	0	0	0	0	0	0	k__Fungi; p__Basidiomycota; c__Agaricomycetes; o__Agaricales; f__Inocybaceae
OTU_3715	0	0	0	0	0	6	0	0	0	0	0	0	0	0	0	k__Fungi; p__Ascomycota; c__Dothideomycetes
OTU_3624	0	0	0	0	0	4	1	0	0	1	0	0	0	0	0	k__Fungi; p__Glomeromycota; c__Glomeromycetes; o__Glomerales; f__Claroideoglomeraceae; g__Claroideoglomus
OTU_3795	0	0	0	0	2	4	0	0	0	0	0	0	0	0	0	k__Fungi
OTU_2559	0	0	0	0	0	6	0	0	0	0	0	0	0	0	0	k__Fungi
OTU_2847	0	0	0	0	0	0	6	0	0	0	0	0	0	0	0	k__Fungi
OTU_2434	0	0	0	0	0	0	6	0	0	0	0	0	0	0	0	k__Fungi
OTU_3657	0	0	0	0	0	0	6	0	0	0	0	0	0	0	0	k__Fungi
OTU_2645	0	0	0	0	0	0	6	0	0	0	0	0	0	0	0	k__Fungi; p__Ascomycota
OTU_2634	0	0	0	0	0	0	0	0	1	0	0	0	0	0	5	Unclassified
OTU_3387	0	0	0	0	0	0	0	2	0	4	0	0	0	0	0	k__Fungi; p__Basidiomycota; c__Agaricomycetes; o__Agaricales; f__Psathyrellaceae; g__Coprinellus; s__Coprinellus brevisetulosus
OTU_2476	0	0	0	0	0	0	0	0	1	3	0	0	2	0	0	k__Fungi
OTU_2794	0	0	0	0	0	0	0	0	0	0	6	0	0	0	0	k__Fungi
OTU_5649	0	0	0	0	0	0	0	0	0	0	6	0	0	0	0	k__Fungi; p__Ascomycota
OTU_5595	0	0	0	0	0	0	0	0	0	0	6	0	0	0	0	k__Fungi
OTU_4197	0	0	0	0	0	0	0	0	0	0	6	0	0	0	0	Unclassified
OTU_6359	0	0	0	0	0	0	0	0	0	0	6	0	0	0	0	k__Fungi
OTU_7429	0	0	0	0	0	0	0	0	0	0	6	0	0	0	0	k__Fungi; p__Ascomycota; c__Sordariomycetes
OTU_9569	0	0	0	0	0	0	0	0	0	0	0	4	1	1	0	k__Fungi
OTU_7395	0	0	0	0	0	0	0	0	0	0	0	0	6	0	0	k__Fungi; p__Ascomycota; c__Orbiliomycetes; o__Orbiliales; f__Orbiliaceae
OTU_3411	2	0	0	0	0	0	0	0	0	0	0	0	4	0	0	k__Fungi; p__Glomeromycota; c__Glomeromycetes; o__Glomerales; f__Glomeraceae; g__Rhizophagus; s__Rhizophagus sp
OTU_3326	0	0	0	0	0	0	0	0	0	0	0	0	2	0	4	k__Fungi
OTU_5600	0	0	0	0	0	0	0	0	0	0	0	0	6	0	0	k__Fungi
OTU_3401	0	0	0	0	0	0	0	0	0	0	0	0	6	0	0	k__Fungi
OTU_3409	0	0	0	0	0	0	0	0	0	0	0	0	6	0	0	k__Fungi; p__Basidiomycota
OTU_9053	0	0	0	0	0	0	0	0	0	0	0	0	6	0	0	k__Fungi
OTU_10924	0	0	0	0	0	0	0	0	0	0	3	0	3	0	0	k__Fungi
OTU_3234	0	0	0	0	0	0	0	0	0	0	0	0	6	0	0	Unclassified
OTU_2955	0	0	0	0	0	0	0	0	0	0	0	0	6	0	0	k__Fungi
OTU_3495	0	0	0	0	0	0	0	0	0	0	0	0	6	0	0	k__Fungi; p__Glomeromycota; c__Glomeromycetes; o__Glomerales; f__Glomeraceae; g__Glomus; s__Glomus sp 7 SUN_2011
OTU_4530	0	0	0	0	0	0	0	0	0	0	0	0	0	6	0	k__Fungi; p__Ascomycota; c__Leotiomycetes; o__Helotiales
OTU_3066	0	0	0	0	0	0	0	0	0	0	0	0	0	3	3	k__Fungi; p__Basidiomycota
OTU_3400	0	0	0	0	0	1	0	0	0	0	0	0	0	5	0	k__Fungi; p__Ascomycota; c__Leotiomycetes; o__Helotiales; f__Incertae sedis; g__Chalara; s__Chalara sp
OTU_3492	0	0	0	0	0	0	0	0	0	0	0	0	0	6	0	k__Fungi; p__Ascomycota
OTU_2849	0	0	0	0	0	0	0	0	0	0	0	0	0	6	0	k__Fungi; p__Ascomycota; c__Eurotiomycetes; o__Chaetothyriales; f__Herpotrichiellaceae; g__Capronia; s__Capronia sp 94003b
OTU_3059	0	0	0	1	0	0	0	0	0	0	0	0	0	5	0	k__Fungi
OTU_3102	0	0	0	0	0	0	0	0	0	0	0	0	0	6	0	k__Fungi; p__Ascomycota
OTU_3259	0	0	1	0	0	0	0	0	0	0	0	4	0	1	0	k__Fungi; p__Basidiomycota
OTU_2995	0	0	0	0	0	0	0	0	0	0	0	0	0	0	6	k__Fungi
OTU_3449	0	0	0	0	0	0	0	0	0	0	0	0	4	0	2	k__Fungi
OTU_2982	0	0	0	0	0	0	0	0	0	0	0	0	0	0	6	k__Fungi
OTU_2922	0	0	0	0	0	0	0	0	0	0	0	0	0	0	6	k__Fungi; p__Ascomycota
OTU_3526	0	0	0	0	0	0	0	0	0	0	3	0	0	0	3	Unclassified
OTU_248	0	0	0	0	0	0	0	0	0	0	0	0	4	0	1	k__Fungi; p__Zygomycota; c__Incertae sedis; o__Mortierellales; f__Mortierellaceae; g__Mortierella; s__Mortierella amoeboidea
OTU_299	0	0	0	0	3	0	0	0	0	2	0	0	0	0	0	k__Fungi; p__Basidiomycota; c__Tremellomycetes; o__Filobasidiales; f__Filobasidiaceae; g__Cryptococcus; s__Cryptococcus terreus
OTU_448	0	0	0	2	0	0	0	1	0	1	1	0	0	0	0	k__Fungi; p__Ascomycota; c__Leotiomycetes; o__Helotiales
OTU_1973	0	0	0	0	0	0	0	0	0	3	0	0	2	0	0	k__Fungi
OTU_1174	0	0	2	1	1	0	0	0	0	0	0	0	1	0	0	k__Fungi; p__Ascomycota; c__Orbiliomycetes; o__Orbiliales; f__Orbiliaceae; g__Brachyphoris; s__Brachyphoris oviparasitica
OTU_1957	0	0	0	3	0	0	0	2	0	0	0	0	0	0	0	k__Fungi; p__Ascomycota
OTU_1828	0	1	0	1	0	0	0	0	0	0	0	1	1	0	1	k__Fungi; p__Basidiomycota; c__Tremellomycetes; o__Cystofilobasidiales; f__Cystofilobasidiaceae; g__Mrakiella; s__Mrakiella aquatica
OTU_10094	1	0	0	0	0	0	1	0	0	3	0	0	0	0	0	Unclassified
OTU_14415	0	0	0	0	0	1	0	0	0	3	0	1	0	0	0	Unclassified
OTU_3376	0	0	0	0	0	0	0	0	0	0	0	1	0	0	4	Unclassified
OTU_1358	0	0	0	0	0	5	0	0	0	0	0	0	0	0	0	k__Fungi
OTU_5604	0	0	0	0	0	1	0	1	0	3	0	0	0	0	0	Unclassified
OTU_14090	0	0	0	0	0	1	0	1	2	0	0	0	0	0	1	Unclassified
OTU_2391	0	0	0	0	0	0	0	0	0	0	1	0	0	4	0	k__Fungi; p__Ascomycota; c__Sordariomycetes; o__Pleurotheciales; f__Pleurotheciaceae; g__Pleurotheciella; s__Pleurotheciella rivularia
OTU_7339	0	0	0	1	0	0	0	0	0	0	1	0	0	2	1	k__Fungi; p__Ascomycota; c__Leotiomycetes; o__Helotiales; f__Incertae sedis; g__Cadophora; s__Cadophora sp
OTU_8492	0	2	2	0	1	0	0	0	0	0	0	0	0	0	0	Unclassified
OTU_1901	0	0	0	0	0	3	0	0	1	1	0	0	0	0	0	k__Fungi; p__Ascomycota; c__Sordariomycetes; o__Hypocreales; f__Ophiocordycipitaceae; g__Haptocillium; s__Haptocillium sinense
OTU_1055	0	0	0	0	0	4	0	0	0	0	1	0	0	0	0	k__Fungi; p__Ascomycota; c__Lecanoromycetes; o__Ostropales; f__Stictidaceae; g__Carestiella; s__Carestiella socia
OTU_1995	0	0	0	0	0	0	0	0	0	0	0	0	5	0	0	k__Fungi
OTU_2021	0	0	0	0	0	0	0	0	0	0	0	0	0	0	5	k__Fungi; p__Ascomycota; c__Pezizomycetes; o__Pezizales
OTU_2577	0	0	0	2	3	0	0	0	0	0	0	0	0	0	0	k__Fungi; p__Basidiomycota; c__Tremellomycetes; o__Filobasidiales; f__Filobasidiaceae; g__Cryptococcus; s__Cryptococcus aff amylolyticus AS 22501
OTU_2970	0	0	0	0	4	0	0	0	0	0	0	0	0	0	1	k__Fungi; p__Ascomycota
OTU_2454	5	0	0	0	0	0	0	0	0	0	0	0	0	0	0	k__Fungi; p__Ascomycota; c__Eurotiomycetes; o__Chaetothyriales; f__Herpotrichiellaceae; g__Cladophialophora; s__Cladophialophora chaetospira
OTU_4705	0	0	0	0	0	0	0	0	2	2	0	0	0	1	0	Unclassified
OTU_3399	0	0	0	0	0	0	0	5	0	0	0	0	0	0	0	k__Fungi; p__Ascomycota
OTU_2822	0	0	0	0	0	0	0	0	0	0	5	0	0	0	0	k__Fungi; p__Ascomycota; c__Pezizomycetes; o__Pezizales; f__Pyronemataceae; g__Pulvinula; s__Pulvinula sp
OTU_2992	0	0	0	0	1	0	0	0	0	0	0	0	0	0	4	k__Fungi
OTU_3792	0	0	0	0	0	1	0	0	0	0	0	0	0	0	4	k__Fungi
OTU_3188	5	0	0	0	0	0	0	0	0	0	0	0	0	0	0	k__Fungi
OTU_5883	1	1	0	0	0	2	0	0	0	0	0	0	1	0	0	k__Fungi; p__Ascomycota; c__Dothideomycetes; o__Pleosporales; f__Sporormiaceae; g__Preussia; s__Preussia flanaganii
OTU_2463	0	0	0	0	0	0	0	0	0	0	0	0	5	0	0	k__Fungi; p__Ascomycota; c__Sordariomycetes; o__Magnaporthales; f__Magnaporthaceae; g__Mycoleptodiscus; s__Mycoleptodiscus terrestris
OTU_2988	1	0	0	0	2	1	0	0	0	0	0	0	0	1	0	k__Fungi; p__Ascomycota; c__Dothideomycetes; o__Capnodiales; f__Mycosphaerellaceae; g__Ramularia; s__Ramularia cynarae
OTU_7927	0	0	0	0	4	0	0	0	0	1	0	0	0	0	0	Unclassified
OTU_3038	0	0	0	0	0	0	0	0	0	0	0	0	0	0	5	k__Fungi
OTU_14323	1	0	0	0	0	0	1	1	1	0	0	0	0	0	1	k__Fungi; p__Ascomycota; c__Sordariomycetes; o__Coniochaetales; f__Coniochaetaceae; g__Coniochaeta
OTU_3352	3	0	0	0	1	0	0	0	0	0	0	0	0	1	0	k__Fungi; p__Basidiomycota
OTU_6640	0	0	0	0	2	0	0	0	3	0	0	0	0	0	0	k__Fungi; p__Ascomycota; c__Sordariomycetes; o__Xylariales; f__Xylariaceae; g__Coniolariella; s__Coniolariella ershadii
OTU_3508	0	0	0	0	0	4	0	0	0	0	0	0	0	1	0	k__Fungi; p__Basidiomycota; c__Agaricomycetes
OTU_13780	0	0	1	0	0	0	4	0	0	0	0	0	0	0	0	k__Fungi
OTU_3503	4	0	0	0	1	0	0	0	0	0	0	0	0	0	0	k__Fungi; p__Ascomycota
OTU_3216	0	0	0	0	3	0	0	0	0	0	0	0	0	0	2	k__Fungi; p__Ascomycota; c__Incertae sedis; o__Incertae sedis; f__Incertae sedis; g__Triscelophorus; s__Triscelophorus cf acuminatus UMB_55810
OTU_4120	0	0	0	0	0	5	0	0	0	0	0	0	0	0	0	k__Fungi; p__Ascomycota
OTU_4026	0	0	0	0	4	0	0	0	0	0	0	0	0	1	0	k__Fungi; p__Ascomycota; c__Dothideomycetes; o__Dothideales; f__Dothioraceae; g__Kabatiella; s__Kabatiella sp
OTU_3565	0	0	0	0	0	0	0	0	0	0	0	1	1	0	3	k__Fungi; p__Ascomycota
OTU_2612	0	0	0	0	0	2	0	0	0	3	0	0	0	0	0	k__Fungi; p__Glomeromycota; c__Glomeromycetes; o__Glomerales; f__Claroideoglomeraceae; g__Claroideoglomus
OTU_4080	0	0	0	0	0	0	0	0	0	0	5	0	0	0	0	Unclassified
OTU_6965	0	0	0	0	0	0	0	0	0	0	0	0	0	0	5	Unclassified
OTU_4046	0	0	0	0	0	0	0	0	0	0	0	0	4	0	1	k__Fungi; p__Ascomycota; c__Sordariomycetes
OTU_142	0	2	0	0	0	0	0	0	0	3	0	0	0	0	0	k__Fungi
OTU_402	0	0	0	0	1	1	0	1	0	1	1	0	0	0	0	k__Fungi; p__Ascomycota; c__Sordariomycetes; o__Diaporthales; f__Gnomoniaceae; g__Ophiognomonia; s__Ophiognomonia rosae
OTU_2516	0	0	0	0	0	0	0	0	5	0	0	0	0	0	0	k__Fungi; p__Ascomycota
OTU_550	1	1	0	0	1	0	0	0	0	0	0	0	1	1	0	k__Fungi; p__Ascomycota
OTU_690	1	0	1	1	0	0	1	0	0	0	1	0	0	0	0	k__Fungi; p__Basidiomycota; c__Microbotryomycetes; o__Microbotryales; f__Microbotryaceae; g__Microbotryum
OTU_626	1	0	0	0	0	0	0	1	0	2	0	0	0	0	1	k__Fungi; p__Basidiomycota; c__Agaricomycetes; o__Hymenochaetales; f__Schizoporaceae; g__Xylodon; s__Xylodon crustosus
OTU_694	1	0	0	0	0	3	0	0	0	0	0	0	0	1	0	k__Fungi; p__Basidiomycota; c__Agaricomycetes; o__Hymenochaetales; f__Hymenochaetaceae; g__Hymenochaete; s__Hymenochaete cruenta
OTU_1252	0	3	0	0	0	1	0	1	0	0	0	0	0	0	0	k__Fungi; p__Basidiomycota; c__Agaricomycetes; o__Cantharellales; f__Ceratobasidiaceae; g__Thanatephorus
OTU_431	0	0	0	0	0	4	0	1	0	0	0	0	0	0	0	k__Fungi; p__Ascomycota; c__Eurotiomycetes; o__Chaetothyriales; f__Herpotrichiellaceae; g__Metulocladosporiella; s__Metulocladosporiella musicola
OTU_2008	0	0	0	0	0	5	0	0	0	0	0	0	0	0	0	k__Fungi; p__Basidiomycota; c__Agaricomycetes; o__Polyporales; f__Meruliaceae; g__Hypochnicium; s__Hypochnicium lundellii
OTU_1364	0	0	0	1	0	2	0	0	1	0	0	0	0	1	0	k__Fungi; p__Ascomycota; c__Eurotiomycetes
OTU_521	1	0	0	1	2	0	0	0	0	1	0	0	0	0	0	k__Fungi
OTU_2231	0	0	1	0	0	2	0	1	0	0	1	0	0	0	0	k__Fungi; p__Zygomycota; c__Incertae sedis; o__Mortierellales; f__Mortierellaceae; g__Mortierella; s__Mortierella sp
OTU_5454	3	0	2	0	0	0	0	0	0	0	0	0	0	0	0	k__Fungi; p__Ascomycota
OTU_3361	4	0	0	0	0	0	0	0	0	0	0	0	0	0	1	k__Fungi
OTU_3072	4	0	0	0	0	0	0	1	0	0	0	0	0	0	0	k__Fungi; p__Basidiomycota; c__Pucciniomycetes; o__Pucciniales
OTU_2530	5	0	0	0	0	0	0	0	0	0	0	0	0	0	0	k__Fungi; p__Ascomycota
OTU_7109	4	0	1	0	0	0	0	0	0	0	0	0	0	0	0	k__Fungi; p__Ascomycota
OTU_3516	0	4	0	0	1	0	0	0	0	0	0	0	0	0	0	k__Fungi; p__Basidiomycota; c__Agaricomycetes
OTU_2384	0	0	5	0	0	0	0	0	0	0	0	0	0	0	0	k__Fungi
OTU_3580	0	0	5	0	0	0	0	0	0	0	0	0	0	0	0	k__Fungi
OTU_2846	0	0	5	0	0	0	0	0	0	0	0	0	0	0	0	k__Fungi; p__Ascomycota; c__Sordariomycetes
OTU_6607	0	0	5	0	0	0	0	0	0	0	0	0	0	0	0	k__Fungi; p__Ascomycota; c__Incertae sedis; o__Incertae sedis; f__Incertae sedis; g__Triscelophorus; s__Triscelophorus cf acuminatus UMB_55810
OTU_3183	0	0	5	0	0	0	0	0	0	0	0	0	0	0	0	k__Fungi
OTU_3355	0	0	5	0	0	0	0	0	0	0	0	0	0	0	0	k__Fungi; p__Basidiomycota; c__Agaricomycetes; o__Sebacinales; f__Sebacinaceae; g__Craterocolla; s__Craterocolla cerasi
OTU_6352	0	0	5	0	0	0	0	0	0	0	0	0	0	0	0	k__Fungi
OTU_11459	0	0	5	0	0	0	0	0	0	0	0	0	0	0	0	k__Fungi; p__Ascomycota
OTU_4322	0	0	0	3	1	0	0	0	0	0	0	1	0	0	0	k__Fungi; p__Ascomycota; c__Dothideomycetes; o__Capnodiales; f__Teratosphaeriaceae
OTU_2854	0	0	0	5	0	0	0	0	0	0	0	0	0	0	0	k__Fungi; p__Basidiomycota; c__Agaricomycetes
OTU_3497	0	0	0	5	0	0	0	0	0	0	0	0	0	0	0	k__Fungi; p__Ascomycota
OTU_2878	0	0	0	4	1	0	0	0	0	0	0	0	0	0	0	k__Fungi; p__Basidiomycota; c__Agaricomycetes; o__Agaricales
OTU_13345	0	0	0	0	3	0	0	0	0	0	0	0	0	2	0	k__Fungi; p__Ascomycota; c__Sordariomycetes; o__Hypocreales; f__Bionectriaceae; g__Bionectria; s__Bionectria grammicosporopsis
OTU_10147	0	0	0	0	5	0	0	0	0	0	0	0	0	0	0	k__Fungi; p__Ascomycota; c__Dothideomycetes; o__Capnodiales; f__Mycosphaerellaceae
OTU_2486	0	0	0	0	5	0	0	0	0	0	0	0	0	0	0	k__Fungi
OTU_4863	0	0	0	0	4	0	0	0	0	0	0	0	0	1	0	k__Fungi; p__Ascomycota
OTU_4842	0	0	0	0	5	0	0	0	0	0	0	0	0	0	0	k__Fungi; p__Ascomycota; c__Leotiomycetes; o__Leotiales; f__Leotiaceae; g__Pezoloma; s__Pezoloma ciliifera
OTU_3186	0	0	0	0	5	0	0	0	0	0	0	0	0	0	0	k__Fungi
OTU_12616	1	0	0	0	4	0	0	0	0	0	0	0	0	0	0	k__Fungi; p__Ascomycota; c__Dothideomycetes; o__Capnodiales
OTU_3707	0	0	0	0	0	5	0	0	0	0	0	0	0	0	0	k__Fungi; p__Ascomycota; c__Sordariomycetes; o__Sordariales; f__Lasiosphaeriaceae; g__Podospora; s__Podospora communis
OTU_3219	0	0	0	0	0	5	0	0	0	0	0	0	0	0	0	k__Fungi
OTU_2449	0	0	0	0	0	5	0	0	0	0	0	0	0	0	0	k__Fungi; p__Basidiomycota
OTU_4798	0	0	1	0	0	4	0	0	0	0	0	0	0	0	0	k__Fungi; p__Basidiomycota; c__Agaricomycetes; o__Agaricales; f__Agaricaceae; g__Leucocoprinus; s__Leucocoprinus birnbaumii
OTU_3887	0	0	0	0	0	5	0	0	0	0	0	0	0	0	0	k__Fungi
OTU_4278	0	0	0	0	0	5	0	0	0	0	0	0	0	0	0	k__Fungi; p__Chytridiomycota; c__Chytridiomycetes; o__Rhizophydiales; f__Rhizophydiaceae; g__Rhizophydium
OTU_2753	0	0	0	0	0	0	5	0	0	0	0	0	0	0	0	k__Fungi; p__Basidiomycota; c__Agaricomycetes
OTU_2767	0	0	0	0	0	0	5	0	0	0	0	0	0	0	0	k__Fungi
OTU_3590	0	0	0	0	0	0	5	0	0	0	0	0	0	0	0	k__Fungi
OTU_3291	0	0	0	0	0	0	5	0	0	0	0	0	0	0	0	k__Fungi
OTU_4279	0	0	0	0	0	0	5	0	0	0	0	0	0	0	0	k__Fungi; p__Basidiomycota
OTU_2724	0	0	0	0	0	0	5	0	0	0	0	0	0	0	0	k__Fungi
OTU_7535	0	0	0	0	0	0	0	2	2	0	0	0	0	0	1	k__Fungi; p__Ascomycota; c__Sordariomycetes; o__Coniochaetales; f__Coniochaetaceae; g__Lecythophora
OTU_2835	0	0	0	0	0	0	0	5	0	0	0	0	0	0	0	k__Fungi
OTU_3843	0	0	0	0	0	0	0	5	0	0	0	0	0	0	0	k__Fungi
OTU_3258	0	0	0	0	0	0	0	0	5	0	0	0	0	0	0	k__Fungi; p__Ascomycota
OTU_3783	0	0	0	0	0	0	0	0	5	0	0	0	0	0	0	k__Fungi
OTU_3220	0	0	0	0	0	0	0	0	0	4	0	0	0	0	1	k__Fungi
OTU_2766	0	0	0	0	0	0	0	0	0	0	3	0	0	2	0	k__Fungi
OTU_10149	0	0	0	0	0	0	0	0	0	0	2	2	0	0	1	k__Fungi; p__Ascomycota; c__Leotiomycetes; o__Leotiales; f__Leotiaceae; g__Alatospora; s__Alatospora acuminata
OTU_3129	0	0	0	0	0	0	0	0	0	0	4	0	0	1	0	k__Fungi; p__Basidiomycota; c__Microbotryomycetes; o__Sporidiobolales; f__Sporidiobolaceae; g__Rhodotorula
OTU_2772	0	0	0	0	0	0	0	0	0	0	5	0	0	0	0	k__Fungi; p__Basidiomycota
OTU_2432	0	0	0	0	0	0	0	0	0	0	2	3	0	0	0	Unclassified
OTU_3133	0	0	0	0	0	0	0	0	0	0	3	0	0	0	2	k__Fungi
OTU_13359	0	0	0	0	0	0	0	0	0	0	4	0	0	0	1	k__Fungi; p__Ascomycota; c__Leotiomycetes; o__Helotiales; f__Incertae sedis
OTU_3463	0	0	0	0	3	0	0	0	0	0	2	0	0	0	0	k__Fungi; p__Ascomycota; c__Dothideomycetes; o__Capnodiales; f__Incertae sedis; g__Microcyclospora; s__Microcyclospora quercina
OTU_3455	0	0	0	0	0	0	0	0	0	0	1	3	0	0	1	Unclassified
OTU_10826	0	0	0	0	0	0	0	0	0	0	1	4	0	0	0	k__Fungi
OTU_7678	0	0	0	0	0	0	0	0	0	0	0	0	5	0	0	k__Fungi; p__Glomeromycota; c__Glomeromycetes; o__Glomerales; f__Claroideoglomeraceae; g__Claroideoglomus; s__Claroideoglomus sp
OTU_8413	0	0	0	0	0	0	0	0	0	0	0	0	5	0	0	k__Fungi
OTU_3815	0	0	0	0	0	0	0	0	0	1	1	0	3	0	0	k__Fungi
OTU_8693	0	0	0	0	0	0	0	0	0	0	0	0	3	0	2	k__Fungi; p__Ascomycota; c__Dothideomycetes; o__Pleosporales; f__Phaeosphaeriaceae
OTU_3928	0	0	0	0	0	0	0	0	0	0	0	0	5	0	0	k__Fungi; p__Ascomycota
OTU_3701	0	0	0	0	0	0	0	0	2	0	0	0	1	0	2	k__Fungi; p__Basidiomycota
OTU_14220	0	0	0	0	0	0	0	4	0	0	0	0	0	1	0	Unclassified
OTU_4487	0	0	0	0	0	0	0	0	0	0	0	0	0	5	0	k__Fungi; p__Basidiomycota; c__Agaricomycetes; o__Sebacinales; f__Sebacinaceae; g__Sebacina; s__Sebacina sp Rr35
OTU_3282	0	0	0	0	0	0	0	0	0	0	0	2	0	0	3	k__Fungi; p__Basidiomycota; c__Agaricomycetes; o__Sebacinales; f__Sebacinales Group B; g__Serendipita; s__Serendipita herbamans
OTU_3620	0	0	0	1	0	0	0	0	0	0	0	0	0	0	4	k__Fungi
OTU_3666	0	0	0	0	0	0	4	0	0	0	0	0	0	0	1	k__Fungi; p__Ascomycota
OTU_3121	0	0	0	0	0	0	0	0	0	0	0	0	0	0	5	k__Fungi; p__Ascomycota; c__Leotiomycetes; o__Helotiales
OTU_7050	0	0	0	0	0	0	0	0	0	0	0	2	0	0	3	k__Fungi; p__Basidiomycota
OTU_651	0	0	0	0	0	0	0	0	0	4	0	0	0	0	0	k__Fungi; p__Zygomycota; c__Incertae sedis; o__Mortierellales; f__Mortierellaceae; g__Mortierella; s__Mortierella amoeboidea
OTU_2136	0	1	0	0	0	0	0	0	0	3	0	0	0	0	0	k__Fungi
OTU_1392	0	0	0	0	0	0	0	0	0	0	0	1	0	0	3	k__Fungi; p__Ascomycota; c__Dothideomycetes; o__Pleosporales; f__Sporormiaceae; g__Preussia; s__Preussia terricola
OTU_1784	0	0	0	0	0	0	0	0	0	0	2	2	0	0	0	k__Fungi; p__Ascomycota; c__Leotiomycetes; o__Helotiales
OTU_773	0	0	0	0	0	0	0	0	0	0	0	0	3	0	1	k__Fungi; p__Ascomycota
OTU_1571	0	0	0	0	4	0	0	0	0	0	0	0	0	0	0	k__Fungi; p__Ascomycota; c__Leotiomycetes; o__Incertae sedis; f__Myxotrichaceae; g__Oidiodendron; s__Oidiodendron truncatum
OTU_14760	0	0	0	1	0	0	0	0	0	0	0	2	0	0	1	k__Fungi; p__Ascomycota
OTU_1258	0	0	0	2	0	0	1	0	0	1	0	0	0	0	0	Unclassified
OTU_1414	0	0	0	0	0	1	0	3	0	0	0	0	0	0	0	k__Fungi; p__Ascomycota; c__Leotiomycetes; o__Incertae sedis; f__Pseudeurotiaceae
OTU_1713	0	0	0	0	0	0	0	2	0	0	0	0	0	2	0	k__Fungi; p__Ascomycota
OTU_1287	0	0	0	0	0	0	0	0	0	0	0	0	4	0	0	k__Fungi
OTU_2635	0	0	0	0	0	0	0	0	0	0	0	0	2	0	2	k__Fungi; p__Ascomycota; c__Sordariomycetes
OTU_880	2	0	0	0	1	0	0	1	0	0	0	0	0	0	0	k__Fungi; p__Ascomycota; c__Orbiliomycetes; o__Orbiliales; f__Orbiliaceae
OTU_579	0	0	0	0	1	0	0	0	1	0	0	0	0	1	1	k__Fungi; p__Basidiomycota
OTU_1860	0	0	0	4	0	0	0	0	0	0	0	0	0	0	0	k__Fungi; p__Ascomycota; c__Dothideomycetes; o__Pleosporales
OTU_2292	0	0	0	0	0	0	0	0	0	0	0	0	0	1	3	k__Fungi
OTU_1271	3	0	0	0	0	0	0	0	0	0	1	0	0	0	0	k__Fungi; p__Ascomycota; c__Dothideomycetes; o__Pleosporales; f__Cucurbitariaceae; g__Pyrenochaetopsis; s__Pyrenochaetopsis pratorum
OTU_3941	0	0	0	2	0	0	1	0	1	0	0	0	0	0	0	Unclassified
OTU_12066	0	0	0	0	0	0	0	1	1	1	0	0	0	0	1	Unclassified
OTU_1504	0	0	0	1	0	0	0	1	0	2	0	0	0	0	0	k__Fungi
OTU_2083	0	0	0	0	0	0	0	0	0	3	1	0	0	0	0	k__Fungi; p__Ascomycota
OTU_4384	0	0	0	0	0	2	0	0	2	0	0	0	0	0	0	k__Fungi; p__Ascomycota; c__Leotiomycetes; o__Helotiales
OTU_1817	0	4	0	0	0	0	0	0	0	0	0	0	0	0	0	Unclassified
OTU_2833	0	0	0	0	0	0	0	1	2	0	0	0	1	0	0	k__Fungi
OTU_2225	0	0	0	0	0	0	0	0	0	4	0	0	0	0	0	k__Fungi
OTU_2736	0	0	0	0	0	0	0	3	1	0	0	0	0	0	0	k__Fungi
OTU_3583	0	0	0	3	1	0	0	0	0	0	0	0	0	0	0	k__Fungi; p__Ascomycota; c__Incertae sedis; o__Incertae sedis; f__Incertae sedis; g__Triscelophorus; s__Triscelophorus cf acuminatus UMB_55810
OTU_10726	0	0	0	0	0	0	0	0	1	1	0	1	0	0	1	Unclassified
OTU_4820	0	0	0	0	0	0	0	2	0	0	0	0	0	1	1	k__Fungi
OTU_3651	0	0	0	0	0	0	0	0	0	0	4	0	0	0	0	k__Fungi; p__Basidiomycota; c__Microbotryomycetes
OTU_7671	0	0	0	0	0	0	0	0	3	1	0	0	0	0	0	Unclassified
OTU_3615	0	0	0	0	0	0	0	0	0	0	0	0	4	0	0	k__Fungi
OTU_751	0	0	0	0	0	0	0	0	0	0	0	1	0	0	3	Unclassified
OTU_2972	0	0	0	0	0	3	0	0	0	0	0	0	0	1	0	k__Fungi; p__Ascomycota; c__Orbiliomycetes; o__Orbiliales; f__Orbiliaceae
OTU_7314	0	1	2	0	1	0	0	0	0	0	0	0	0	0	0	k__Fungi; p__Basidiomycota
OTU_2579	0	0	0	0	4	0	0	0	0	0	0	0	0	0	0	k__Fungi; p__Ascomycota; c__Sordariomycetes; o__Microascales; f__Microascaceae; g__Wardomyces; s__Wardomyces inflatus
OTU_7948	0	0	0	0	0	0	0	1	1	0	0	0	2	0	0	k__Fungi
OTU_1799	0	0	0	0	0	0	0	1	0	3	0	0	0	0	0	Unclassified
OTU_3692	0	0	0	0	0	0	0	0	0	0	2	0	2	0	0	k__Fungi
OTU_4365	0	0	0	0	0	0	0	0	0	0	0	0	2	0	2	k__Fungi; p__Ascomycota; c__Dothideomycetes; o__Pleosporales; f__Incertae sedis; g__Massariosphaeria; s__Massariosphaeria sp FAEII23a
OTU_3429	0	0	4	0	0	0	0	0	0	0	0	0	0	0	0	k__Fungi; p__Ascomycota; c__Leotiomycetes; o__Helotiales; f__Dermateaceae; g__Cryptosporiopsis; s__Cryptosporiopsis sp
OTU_3499	0	0	0	0	1	2	0	0	0	0	0	0	1	0	0	k__Fungi; p__Chytridiomycota; c__Chytridiomycetes; o__Rhizophydiales
OTU_12213	0	0	0	2	1	0	0	1	0	0	0	0	0	0	0	k__Fungi; p__Ascomycota; c__Leotiomycetes; o__Helotiales
OTU_5616	0	0	0	0	0	0	0	0	0	1	0	3	0	0	0	k__Fungi; p__Ascomycota
OTU_3367	0	0	0	0	0	0	0	0	0	0	0	0	0	0	4	k__Fungi; p__Ascomycota; c__Sordariomycetes; o__Sordariales
OTU_3614	4	0	0	0	0	0	0	0	0	0	0	0	0	0	0	k__Fungi; p__Ascomycota; c__Eurotiomycetes; o__Chaetothyriales; f__Herpotrichiellaceae
OTU_6775	0	0	0	0	0	0	0	0	1	1	0	0	0	0	2	Unclassified
OTU_3536	0	0	0	1	0	0	0	0	0	3	0	0	0	0	0	k__Fungi
OTU_3921	0	0	0	1	0	0	0	0	0	0	1	0	0	2	0	k__Fungi; p__Ascomycota
OTU_7915	0	0	0	0	0	0	0	0	0	0	1	0	3	0	0	k__Fungi; p__Ascomycota
OTU_3195	0	0	0	0	0	0	0	0	0	0	0	0	4	0	0	k__Fungi
OTU_862	1	0	0	1	0	0	1	0	0	1	0	0	0	0	0	k__Fungi; p__Ascomycota; c__Sordariomycetes; o__Hypocreales; f__Ophiocordycipitaceae; g__Purpureocillium; s__Purpureocillium sp
OTU_1177	0	0	0	2	0	0	0	0	0	2	0	0	0	0	0	k__Fungi; p__Ascomycota
OTU_10346	0	1	0	0	0	0	1	0	2	0	0	0	0	0	0	Unclassified
OTU_2930	0	1	0	1	0	0	0	0	0	2	0	0	0	0	0	k__Fungi; p__Ascomycota; c__Dothideomycetes; o__Capnodiales; f__Mycosphaerellaceae; g__Septoria; s__Septoria sp
OTU_3447	0	0	0	0	4	0	0	0	0	0	0	0	0	0	0	k__Fungi; p__Ascomycota; c__Eurotiomycetes; o__Chaetothyriales; f__Herpotrichiellaceae; g__Veronaea
OTU_2340	0	0	0	1	3	0	0	0	0	0	0	0	0	0	0	k__Fungi; p__Ascomycota; c__Dothideomycetes; o__Pleosporales
OTU_3137	0	0	0	0	0	4	0	0	0	0	0	0	0	0	0	k__Fungi; p__Ascomycota; c__Leotiomycetes
OTU_9421	0	0	0	1	1	0	0	2	0	0	0	0	0	0	0	k__Fungi; p__Ascomycota; c__Sordariomycetes; o__Glomerellales; f__Glomerellaceae; g__Colletotrichum
OTU_3660	0	0	0	0	0	0	0	0	3	1	0	0	0	0	0	k__Fungi
OTU_6636	0	0	0	0	0	0	0	0	2	0	2	0	0	0	0	k__Fungi
OTU_10040	0	0	0	0	0	2	0	0	0	0	1	0	0	1	0	k__Fungi
OTU_3198	0	0	0	0	0	0	0	0	0	0	0	0	0	4	0	k__Fungi
OTU_1028	0	0	0	2	0	0	0	0	1	1	0	0	0	0	0	k__Fungi; p__Basidiomycota; c__Agaricomycetes; o__Agaricales; f__Cortinariaceae; g__Cortinarius; s__Cortinarius alpinus
OTU_1492	1	0	0	1	1	0	0	0	0	0	0	0	0	1	0	k__Fungi; p__Basidiomycota; c__Agaricomycetes; o__Agaricales; f__Pluteaceae; g__Pluteus; s__Pluteus shikae
OTU_8236	0	1	2	1	0	0	0	0	0	0	0	0	0	0	0	k__Fungi; p__Ascomycota; c__Sordariomycetes; o__Microascales; f__Microascaceae; g__Wardomyces; s__Wardomyces inflatus
OTU_3589	0	0	0	3	0	0	0	0	0	0	1	0	0	0	0	k__Fungi; p__Glomeromycota; c__Glomeromycetes; o__Archaeosporales; f__Archaeosporaceae; g__Archaeospora; s__Archaeospora sp
OTU_3650	0	0	0	4	0	0	0	0	0	0	0	0	0	0	0	k__Fungi; p__Glomeromycota; c__Glomeromycetes; o__Glomerales; f__Glomeraceae; g__Glomus; s__Glomus sp 7 SUN_2011
OTU_4083	0	0	0	4	0	0	0	0	0	0	0	0	0	0	0	k__Fungi; p__Ascomycota; c__Leotiomycetes; o__Helotiales; f__Helotiaceae; g__Meliniomyces; s__Meliniomyces sp
OTU_13341	0	0	0	0	4	0	0	0	0	0	0	0	0	0	0	k__Fungi; p__Ascomycota; c__Leotiomycetes; o__Incertae sedis; f__Incertae sedis; g__Collophora; s__Collophora sp
OTU_7172	0	0	0	0	1	1	0	2	0	0	0	0	0	0	0	k__Fungi; p__Ascomycota; c__Dothideomycetes; o__Capnodiales; f__Cladosporiaceae; g__Rachicladosporium; s__Rachicladosporium monterosium
OTU_3050	0	0	0	0	0	0	0	4	0	0	0	0	0	0	0	k__Fungi
OTU_6830	0	0	0	2	0	0	0	2	0	0	0	0	0	0	0	k__Fungi; p__Ascomycota
OTU_3578	0	0	0	0	0	0	0	0	4	0	0	0	0	0	0	Unclassified
OTU_6495	0	0	0	0	0	0	0	1	0	3	0	0	0	0	0	k__Fungi; p__Ascomycota
OTU_3654	0	0	0	0	0	0	0	0	0	0	4	0	0	0	0	k__Fungi
OTU_7846	0	0	0	0	0	0	0	0	0	0	0	1	3	0	0	Unclassified
OTU_3835	0	0	0	0	0	0	0	0	2	0	0	0	0	0	2	k__Fungi
OTU_990	0	0	0	0	0	1	0	2	1	0	0	0	0	0	0	k__Fungi; p__Ascomycota
OTU_170	2	1	0	0	0	0	0	0	0	0	0	0	1	0	0	k__Fungi
OTU_106	1	0	0	0	1	0	0	0	0	0	0	0	2	0	0	k__Fungi; p__Basidiomycota
OTU_305	0	0	0	0	1	0	1	0	0	0	1	0	0	0	1	k__Fungi
OTU_872	0	0	1	0	1	0	0	1	0	1	0	0	0	0	0	k__Fungi; p__Ascomycota; c__Lecanoromycetes; o__Peltigerales; f__Lobariaceae
OTU_9928	2	0	1	0	0	0	1	0	0	0	0	0	0	0	0	k__Fungi; p__Ascomycota; c__Leotiomycetes; o__Helotiales; f__Dermateaceae; g__Mollisia; s__Mollisia sp
OTU_149	1	1	0	0	1	1	0	0	0	0	0	0	0	0	0	k__Fungi; p__Basidiomycota
OTU_313	1	2	0	0	0	0	0	0	0	0	0	1	0	0	0	k__Fungi
OTU_744	0	1	2	0	0	0	1	0	0	0	0	0	0	0	0	k__Fungi; p__Basidiomycota; c__Exobasidiomycetes; o__Entylomatales; f__Entylomataceae; g__Entyloma; s__Entyloma ficariae
OTU_1034	1	0	0	1	1	0	0	0	0	0	0	1	0	0	0	k__Fungi; p__Basidiomycota; c__Agaricomycetes; o__Agaricales; f__Lyophyllaceae; g__Lyophyllum; s__Lyophyllum moncalvoanum
OTU_6850	1	0	2	0	0	0	0	0	1	0	0	0	0	0	0	k__Fungi; p__Ascomycota; c__Lecanoromycetes; o__Lecanorales; f__Parmeliaceae; g__Hypogymnia; s__Hypogymnia sp
OTU_770	0	0	0	0	1	0	1	0	1	1	0	0	0	0	0	k__Fungi; p__Basidiomycota; c__Agaricomycetes; o__Hymenochaetales; f__Hymenochaetaceae; g__Tubulicrinis; s__Tubulicrinis gracillimus
OTU_819	0	0	1	1	1	0	0	0	0	0	0	0	0	1	0	k__Fungi; p__Basidiomycota; c__Microbotryomycetes; o__Microbotryales; f__Microbotryaceae; g__Microbotryum; s__Microbotryum pustulatum
OTU_603	0	0	0	0	1	0	1	1	0	0	0	0	0	0	1	k__Fungi; p__Ascomycota; c__Eurotiomycetes; o__Chaetothyriales; f__Herpotrichiellaceae; g__Cladophialophora; s__Cladophialophora sp TRN488
OTU_672	0	0	0	1	1	0	0	1	0	1	0	0	0	0	0	k__Fungi; p__Basidiomycota; c__Agaricomycetes; o__Trechisporales; f__Hydnodontaceae; g__Sistotremastrum; s__Sistotremastrum sp
OTU_516	0	0	0	0	0	1	0	1	1	1	0	0	0	0	0	k__Fungi; p__Ascomycota; c__Sordariomycetes; o__Hypocreales; f__Stachybotriaceae; g__Myrothecium; s__Myrothecium sp
OTU_1289	0	0	0	0	0	0	0	0	3	0	0	0	0	1	0	k__Fungi; p__Ascomycota; c__Sordariomycetes; o__Xylariales; f__Diatrypaceae
OTU_1244	0	0	0	1	0	0	0	1	0	1	0	0	1	0	0	k__Fungi; p__Ascomycota; c__Leotiomycetes; o__Helotiales; f__Sclerotiniaceae
OTU_536	0	0	0	0	0	2	0	0	1	0	0	0	0	0	1	k__Fungi; p__Ascomycota; c__Dothideomycetes; o__Pleosporales; f__Leptosphaeriaceae
OTU_696	0	0	0	1	0	0	0	0	1	0	0	1	0	1	0	k__Fungi; p__Ascomycota; c__Sordariomycetes; o__Chaetosphaeriales; f__Chaetosphaeriaceae; g__Chaetosphaeria; s__Chaetosphaeria sp
OTU_598	0	0	0	0	0	2	0	2	0	0	0	0	0	0	0	k__Fungi; p__Basidiomycota; c__Agaricomycetes; o__Russulales; f__Stereaceae; g__Stereum; s__Stereum rugosum
OTU_680	1	0	0	0	0	0	1	0	0	0	1	1	0	0	0	k__Fungi; p__Ascomycota; c__Sordariomycetes; o__Microascales; f__Ceratocystidaceae; g__Thielaviopsis; s__Thielaviopsis sp
OTU_450	0	0	0	2	0	0	0	1	0	0	0	1	0	0	0	k__Fungi; p__Ascomycota; c__Lecanoromycetes
OTU_4471	0	0	1	2	0	0	0	0	0	0	0	0	1	0	0	k__Fungi; p__Ascomycota; c__Sordariomycetes; o__Coniochaetales; f__Coniochaetaceae; g__Lecythophora
OTU_906	0	1	0	0	0	1	0	0	0	1	0	1	0	0	0	k__Fungi; p__Ascomycota; c__Lecanoromycetes
OTU_361	2	0	1	0	0	0	0	0	1	0	0	0	0	0	0	k__Fungi
OTU_655	0	0	0	0	0	0	0	1	0	0	1	2	0	0	0	k__Fungi; p__Basidiomycota; c__Agaricomycetes; o__Cantharellales; f__Clavulinaceae; g__Clavulina; s__Clavulina sp
OTU_974	0	1	0	0	0	0	0	2	0	0	0	0	0	0	1	k__Fungi; p__Basidiomycota; c__Agaricomycetes; o__Russulales; f__Russulaceae; g__Lactifluus; s__Lactifluus leae
OTU_892	1	0	1	0	1	0	0	1	0	0	0	0	0	0	0	k__Fungi
OTU_1092	0	0	2	0	0	0	0	0	1	0	0	0	1	0	0	k__Fungi; p__Basidiomycota; c__Tremellomycetes; o__Trichosporonales; f__Trichosporonaceae; g__Trichosporon; s__Trichosporon domesticum
OTU_2038	0	0	0	0	1	0	0	0	0	1	0	0	1	1	0	k__Fungi; p__Ascomycota; c__Sordariomycetes; o__Diaporthales; f__Schizoparmaceae; g__Pilidiella; s__Pilidiella tibouchinae
OTU_2418	0	0	0	0	0	0	0	1	0	0	0	0	1	0	2	k__Fungi; p__Chytridiomycota; c__Chytridiomycetes; o__Rhizophydiales
OTU_697	1	0	0	1	0	0	0	0	0	1	1	0	0	0	0	k__Fungi
OTU_1362	1	0	1	0	1	1	0	0	0	0	0	0	0	0	0	k__Fungi; p__Ascomycota
OTU_3074	1	0	0	0	1	0	0	0	0	1	0	0	0	1	0	k__Fungi; p__Ascomycota
OTU_1779	0	0	0	0	0	0	1	0	0	2	0	1	0	0	0	k__Fungi; p__Basidiomycota; c__Agaricomycetes; o__Agaricales; f__Agaricaceae; g__Agaricus
OTU_1099	2	0	0	0	2	0	0	0	0	0	0	0	0	0	0	k__Fungi; p__Ascomycota
OTU_701	0	0	0	0	1	2	0	0	0	1	0	0	0	0	0	k__Fungi; p__Basidiomycota; c__Agaricomycetes; o__Polyporales; f__Polyporaceae; g__Polyporus; s__Polyporus americanus
OTU_8841	0	0	0	0	0	1	2	0	0	0	0	0	0	0	1	k__Fungi
OTU_695	0	0	0	1	1	0	0	1	0	0	0	1	0	0	0	k__Fungi; p__Basidiomycota; c__Agaricomycetes; o__Polyporales; f__Phanerochaetaceae; g__Pseudolagarobasidium; s__Pseudolagarobasidium acaciicola
OTU_11953	4	0	0	0	0	0	0	0	0	0	0	0	0	0	0	k__Fungi; p__Ascomycota
OTU_6713	1	0	0	0	0	0	0	0	0	0	0	0	0	0	3	k__Fungi; p__Ascomycota; c__Sordariomycetes
OTU_7726	3	0	0	0	1	0	0	0	0	0	0	0	0	0	0	k__Fungi; p__Basidiomycota; c__Agaricomycetes; o__Agaricales; f__Mycenaceae; g__Mycena; s__Mycena cinerella
OTU_13327	4	0	0	0	0	0	0	0	0	0	0	0	0	0	0	Unclassified
OTU_7321	4	0	0	0	0	0	0	0	0	0	0	0	0	0	0	k__Fungi; p__Ascomycota; c__Archaeorhizomycetes; o__Archaeorhizomycetales; f__Archaeorhizomycetaceae; g__Archaeorhizomyces; s__Archaeorhizomyces sp
OTU_15734	4	0	0	0	0	0	0	0	0	0	0	0	0	0	0	Unclassified
OTU_2176	4	0	0	0	0	0	0	0	0	0	0	0	0	0	0	k__Fungi; p__Ascomycota; c__Saccharomycetes; o__Saccharomycetales; f__Debaryomycetaceae; g__Candida; s__Candida sp
OTU_2695	4	0	0	0	0	0	0	0	0	0	0	0	0	0	0	k__Fungi; p__Ascomycota; c__Sordariomycetes
OTU_3643	0	3	0	0	1	0	0	0	0	0	0	0	0	0	0	k__Fungi; p__Ascomycota; c__Eurotiomycetes; o__Verrucariales; f__Verrucariaceae; g__Psoroglaena; s__Psoroglaena sp
OTU_3470	0	2	0	2	0	0	0	0	0	0	0	0	0	0	0	k__Fungi; p__Basidiomycota; c__Agaricomycetes; o__Cantharellales; f__Hydnaceae; g__Sistotrema; s__Sistotrema sp
OTU_3253	0	0	4	0	0	0	0	0	0	0	0	0	0	0	0	k__Fungi; p__Ascomycota; c__Orbiliomycetes; o__Orbiliales; f__Orbiliaceae
OTU_2596	0	0	4	0	0	0	0	0	0	0	0	0	0	0	0	k__Fungi
OTU_4206	2	0	2	0	0	0	0	0	0	0	0	0	0	0	0	k__Fungi; p__Glomeromycota; c__Glomeromycetes; o__Archaeosporales; f__Ambisporaceae; g__Ambispora; s__Ambispora sp
OTU_3500	0	0	4	0	0	0	0	0	0	0	0	0	0	0	0	k__Fungi; p__Basidiomycota; c__Agaricomycetes; o__Agaricales; f__Clavariaceae; g__Clavaria; s__Clavaria sp
OTU_15450	0	0	4	0	0	0	0	0	0	0	0	0	0	0	0	k__Fungi; p__Ascomycota; c__Pezizomycetes; o__Pezizales; f__Incertae sedis; g__Phialea; s__Phialea sp
OTU_3728	0	0	4	0	0	0	0	0	0	0	0	0	0	0	0	k__Fungi; p__Ascomycota
OTU_8231	0	0	4	0	0	0	0	0	0	0	0	0	0	0	0	k__Fungi; p__Basidiomycota; c__Agaricomycetes; o__Agaricales; f__Clavariaceae; g__Ramariopsis; s__Ramariopsis flavescens
OTU_4334	0	0	3	0	1	0	0	0	0	0	0	0	0	0	0	k__Fungi
OTU_2947	0	0	4	0	0	0	0	0	0	0	0	0	0	0	0	k__Fungi
OTU_3279	0	0	4	0	0	0	0	0	0	0	0	0	0	0	0	k__Fungi; p__Basidiomycota; c__Agaricomycetes
OTU_3774	0	0	0	4	0	0	0	0	0	0	0	0	0	0	0	k__Fungi; p__Basidiomycota; c__Pucciniomycetes; o__Pucciniales
OTU_3334	0	0	1	3	0	0	0	0	0	0	0	0	0	0	0	k__Fungi; p__Basidiomycota; c__Agaricomycetes; o__Sebacinales; f__Sebacinales Group B; g__Serendipita; s__Serendipita herbamans
OTU_13358	0	0	0	4	0	0	0	0	0	0	0	0	0	0	0	k__Fungi; p__Ascomycota; c__Sordariomycetes; o__Xylariales; f__Xylariaceae; g__Coniolariella; s__Coniolariella ershadii
OTU_6975	0	0	0	4	0	0	0	0	0	0	0	0	0	0	0	Unclassified
OTU_3493	0	0	0	4	0	0	0	0	0	0	0	0	0	0	0	k__Fungi; p__Ascomycota
OTU_6697	0	0	0	4	0	0	0	0	0	0	0	0	0	0	0	k__Fungi; p__Chytridiomycota; c__Chytridiomycetes; o__Rhizophydiales; f__Rhizophydiaceae; g__Rhizophydium; s__Rhizophydium sp
OTU_7410	0	0	0	2	1	1	0	0	0	0	0	0	0	0	0	k__Fungi; p__Basidiomycota; c__Agaricomycetes; o__Agaricales; f__Entolomataceae; g__Entoloma; s__Entoloma sp XLH_2013b
OTU_3818	0	0	0	4	0	0	0	0	0	0	0	0	0	0	0	k__Fungi; p__Ascomycota; c__Leotiomycetes; o__Helotiales; f__Incertae sedis; g__Tetracladium
OTU_3109	0	0	0	4	0	0	0	0	0	0	0	0	0	0	0	k__Fungi; p__Ascomycota
OTU_3042	1	0	0	0	3	0	0	0	0	0	0	0	0	0	0	k__Fungi; p__Ascomycota
OTU_13343	0	0	0	0	4	0	0	0	0	0	0	0	0	0	0	Unclassified
OTU_3180	0	0	0	0	4	0	0	0	0	0	0	0	0	0	0	k__Fungi; p__Basidiomycota; c__Agaricomycetes; o__Agaricales; f__Hydnangiaceae; g__Laccaria
OTU_5668	0	0	0	2	1	0	0	0	0	0	0	0	0	1	0	k__Fungi; p__Zygomycota; c__Incertae sedis; o__Mortierellales; f__Mortierellaceae; g__Mortierella; s__Mortierella angusta
OTU_3529	0	0	0	0	4	0	0	0	0	0	0	0	0	0	0	k__Fungi; p__Basidiomycota; c__Agaricomycetes; o__Agaricales
OTU_3673	0	0	0	0	4	0	0	0	0	0	0	0	0	0	0	k__Fungi; p__Basidiomycota; c__Agaricomycetes; o__Agaricales; f__Clavariaceae; g__Clavulinopsis; s__Clavulinopsis sp
OTU_3419	0	0	0	0	0	4	0	0	0	0	0	0	0	0	0	Unclassified
OTU_9649	0	0	0	0	0	4	0	0	0	0	0	0	0	0	0	k__Fungi; p__Ascomycota; c__Eurotiomycetes; o__Chaetothyriales; f__Incertae sedis; g__Coniosporium; s__Coniosporium sp
OTU_3144	0	0	0	0	0	0	4	0	0	0	0	0	0	0	0	k__Fungi; p__Zygomycota; c__Incertae sedis; o__Endogonales; f__Endogonaceae; g__Endogone; s__Endogone sp 1 RG_2012
OTU_9836	0	0	0	0	0	0	1	0	0	0	0	1	0	2	0	k__Fungi; p__Ascomycota; c__Leotiomycetes; o__Helotiales; f__Incertae sedis; g__Xenopolyscytalum
OTU_3298	0	0	0	0	0	0	0	4	0	0	0	0	0	0	0	k__Fungi; p__Basidiomycota; c__Tremellomycetes; o__Tremellales; f__Tremellaceae; g__Papiliotrema; s__Papiliotrema bandonii
OTU_3633	0	0	0	0	0	0	0	4	0	0	0	0	0	0	0	k__Fungi
OTU_3441	0	0	0	0	0	0	0	4	0	0	0	0	0	0	0	k__Fungi
OTU_13810	0	0	0	0	0	0	0	3	1	0	0	0	0	0	0	k__Fungi
OTU_3998	0	0	0	0	0	0	0	2	2	0	0	0	0	0	0	k__Fungi; p__Ascomycota; c__Sordariomycetes; o__Coniochaetales; f__Coniochaetaceae; g__Lecythophora; s__Lecythophora sp
OTU_2986	0	0	0	0	0	0	0	4	0	0	0	0	0	0	0	k__Fungi; p__Ascomycota
OTU_8673	0	0	0	0	0	0	0	0	4	0	0	0	0	0	0	k__Fungi
OTU_11802	0	0	0	0	0	0	0	0	3	1	0	0	0	0	0	k__Fungi; p__Ascomycota; c__Leotiomycetes
OTU_7920	0	0	0	0	0	0	0	0	2	2	0	0	0	0	0	k__Fungi
OTU_6195	0	0	0	0	0	0	0	0	3	1	0	0	0	0	0	Unclassified
OTU_7480	0	0	0	0	0	0	0	0	0	4	0	0	0	0	0	k__Fungi; p__Basidiomycota; c__Agaricomycetes; o__Agaricales; f__Psathyrellaceae; g__Coprinopsis; s__Coprinopsis candidolanata
OTU_7460	0	0	0	0	1	0	0	0	0	2	0	0	1	0	0	k__Fungi; p__Ascomycota; c__Dothideomycetes; o__Pleosporales; f__Sporormiaceae; g__Preussia; s__Preussia terricola
OTU_3702	0	0	0	0	0	0	0	0	0	4	0	0	0	0	0	k__Fungi
OTU_2841	0	0	0	0	0	0	0	0	0	0	4	0	0	0	0	Unclassified
OTU_5308	0	0	0	0	0	0	0	0	0	0	2	0	0	2	0	k__Fungi
OTU_4529	0	0	0	1	0	0	0	0	1	0	2	0	0	0	0	k__Fungi; p__Ascomycota; c__Leotiomycetes; o__Helotiales
OTU_4054	0	0	0	0	0	0	0	0	0	0	4	0	0	0	0	k__Fungi
OTU_3607	0	0	0	0	0	0	0	0	0	0	3	0	0	0	1	k__Fungi; p__Basidiomycota; c__Pucciniomycetes; o__Platygloeales; f__Eocronartiaceae; g__Eocronartium; s__Eocronartium sp
OTU_11832	0	0	0	0	0	0	0	0	0	0	4	0	0	0	0	k__Fungi
OTU_4005	0	0	0	0	0	0	0	0	0	0	4	0	0	0	0	Unclassified
OTU_4838	0	0	0	0	0	0	0	0	0	0	0	4	0	0	0	k__Fungi; p__Ascomycota
OTU_4826	0	0	0	0	0	0	0	0	0	0	0	0	4	0	0	k__Fungi
OTU_3201	0	0	0	0	0	0	0	0	0	0	0	0	4	0	0	k__Fungi; p__Ascomycota; c__Dothideomycetes; o__Pleosporales
OTU_2989	0	0	0	0	0	0	0	0	0	0	0	0	4	0	0	k__Fungi; p__Ascomycota; c__Leotiomycetes; o__Helotiales; f__Incertae sedis; g__Tetracladium; s__Tetracladium sp
OTU_4858	0	0	0	0	0	0	0	0	0	0	0	0	4	0	0	k__Fungi; p__Ascomycota; c__Leotiomycetes; o__Helotiales; f__Incertae sedis; g__Tetracladium; s__Tetracladium sp
OTU_2940	0	0	0	0	0	0	0	0	0	0	0	0	4	0	0	k__Fungi
OTU_3836	0	0	0	0	0	0	0	0	0	0	1	0	2	0	1	k__Fungi
OTU_3990	0	0	0	0	0	1	0	0	0	0	0	0	3	0	0	k__Fungi; p__Ascomycota; c__Leotiomycetes; o__Helotiales
OTU_4808	0	0	0	0	0	0	0	0	0	0	0	0	4	0	0	k__Fungi; p__Ascomycota
OTU_4494	0	0	0	0	0	0	0	0	0	0	0	0	4	0	0	k__Fungi; p__Glomeromycota; c__Glomeromycetes; o__Glomerales; f__Glomeraceae; g__Glomus
OTU_3907	0	0	0	0	0	0	0	0	0	0	0	0	4	0	0	k__Fungi
OTU_6038	0	0	0	0	0	0	0	0	0	0	0	0	4	0	0	k__Fungi; p__Ascomycota; c__Sordariomycetes; o__Microascales; f__Halosphaeriaceae; g__Clavatospora; s__Clavatospora longibrachiata
OTU_3117	0	0	0	0	0	0	0	0	0	0	0	0	4	0	0	k__Fungi
OTU_4330	1	0	1	0	1	0	0	0	0	0	0	0	0	1	0	k__Fungi
OTU_8881	0	0	0	0	0	0	0	2	1	0	0	0	0	1	0	k__Fungi; p__Basidiomycota; c__Agaricomycetes; o__Agaricales; f__Mycenaceae
OTU_9804	0	0	0	0	0	0	0	0	0	0	0	0	0	4	0	k__Fungi; p__Ascomycota; c__Sordariomycetes
OTU_11757	0	0	0	0	0	0	0	0	0	0	0	0	0	0	4	k__Fungi
OTU_3790	0	0	0	0	0	0	0	0	0	0	0	0	0	0	4	k__Fungi; p__Ascomycota; c__Orbiliomycetes; o__Orbiliales; f__Orbiliaceae
OTU_6226	0	0	0	0	0	0	0	0	0	0	0	0	0	0	4	k__Fungi; p__Ascomycota
OTU_7423	0	0	0	0	0	1	0	0	0	0	0	1	0	0	2	k__Fungi
OTU_3636	0	0	0	0	0	0	0	0	0	0	0	0	0	0	4	k__Fungi
OTU_426	0	0	0	0	1	0	0	0	0	0	0	0	2	0	0	k__Fungi
OTU_1501	0	0	0	0	0	0	0	0	0	0	0	0	3	0	0	k__Fungi; p__Glomeromycota; c__Glomeromycetes; o__Glomerales; f__Claroideoglomeraceae; g__Claroideoglomus; s__Claroideoglomus walkeri
OTU_759	0	0	0	3	0	0	0	0	0	0	0	0	0	0	0	k__Fungi
OTU_1114	0	1	0	0	0	0	0	0	0	0	0	2	0	0	0	k__Fungi; p__Ascomycota; c__Dothideomycetes; o__Pleosporales
OTU_1469	0	0	0	0	0	0	1	0	0	0	0	2	0	0	0	k__Fungi; p__Ascomycota; c__Sordariomycetes; o__Sordariales; f__Lasiosphaeriaceae; g__Cercophora; s__Cercophora areolata
OTU_1833	1	0	0	0	0	0	0	0	0	0	0	2	0	0	0	k__Fungi; p__Ascomycota
OTU_2141	0	0	0	1	0	0	0	0	0	2	0	0	0	0	0	k__Fungi; p__Ascomycota
OTU_2529	0	0	0	0	0	0	0	3	0	0	0	0	0	0	0	k__Fungi
OTU_1687	0	0	0	3	0	0	0	0	0	0	0	0	0	0	0	k__Fungi
OTU_1836	0	0	0	0	3	0	0	0	0	0	0	0	0	0	0	k__Fungi; p__Ascomycota; c__Dothideomycetes; o__Pleosporales; f__Pleosporaceae
OTU_12986	0	0	0	0	0	1	0	0	1	0	0	0	0	0	1	Unclassified
OTU_2409	0	1	0	0	1	0	0	0	0	0	0	0	0	0	1	k__Fungi; p__Basidiomycota
OTU_5735	0	0	0	0	0	1	0	0	0	0	0	0	0	2	0	k__Fungi; p__Ascomycota; c__Dothideomycetes; o__Pleosporales; f__Incertae sedis; g__Massariosphaeria; s__Massariosphaeria sp FAEII23a
OTU_2279	3	0	0	0	0	0	0	0	0	0	0	0	0	0	0	k__Fungi; p__Ascomycota
OTU_2224	0	0	0	0	0	0	2	0	0	0	0	0	0	0	1	k__Fungi; p__Ascomycota; c__Sordariomycetes; o__Coniochaetales; f__Coniochaetaceae; g__Lecythophora; s__Lecythophora sp
OTU_2283	0	0	0	0	0	0	0	0	0	0	1	0	0	2	0	k__Fungi
OTU_5519	0	0	0	0	0	1	0	2	0	0	0	0	0	0	0	k__Fungi; p__Ascomycota; c__Leotiomycetes; o__Helotiales; f__Incertae sedis; g__Chalara; s__Chalara pseudoaffinis
OTU_2323	0	0	0	0	0	0	0	0	0	0	0	0	0	3	0	k__Fungi
OTU_2265	3	0	0	0	0	0	0	0	0	0	0	0	0	0	0	k__Fungi; p__Ascomycota; c__Leotiomycetes; o__Helotiales; f__Dermateaceae; g__Cryptosporiopsis; s__Cryptosporiopsis brunnea
OTU_1894	0	2	0	0	0	0	0	0	1	0	0	0	0	0	0	Unclassified
OTU_2840	0	0	0	0	0	0	0	0	2	0	0	0	0	1	0	k__Fungi
OTU_8123	0	0	0	1	2	0	0	0	0	0	0	0	0	0	0	k__Fungi; p__Ascomycota; c__Leotiomycetes; o__Helotiales
OTU_2226	0	0	0	0	0	0	0	0	0	3	0	0	0	0	0	k__Fungi
OTU_4029	0	3	0	0	0	0	0	0	0	0	0	0	0	0	0	Unclassified
OTU_3148	0	0	0	2	0	0	0	0	0	1	0	0	0	0	0	Unclassified
OTU_2971	0	0	0	0	0	0	0	1	0	0	0	0	0	0	2	k__Fungi; p__Ascomycota; c__Sordariomycetes; o__Hypocreales; f__Ophiocordycipitaceae; g__Haptocillium; s__Haptocillium balanoides
OTU_4217	0	0	0	0	0	0	0	0	0	1	0	0	0	2	0	k__Fungi; p__Ascomycota; c__Dothideomycetes; o__Pleosporales
OTU_667	0	0	0	1	0	1	0	0	0	0	0	0	0	0	1	k__Fungi; p__Ascomycota; c__Dothideomycetes; o__Pleosporales; f__Cucurbitariaceae; g__Pyrenochaetopsis; s__Pyrenochaetopsis leptospora
OTU_2155	0	0	0	2	0	0	0	0	0	0	0	0	0	1	0	k__Fungi
OTU_2419	0	1	0	0	2	0	0	0	0	0	0	0	0	0	0	Unclassified
OTU_2906	0	1	0	1	0	0	0	0	1	0	0	0	0	0	0	k__Fungi; p__Ascomycota; c__Dothideomycetes; o__Capnodiales; f__Mycosphaerellaceae; g__Zymoseptoria; s__Zymoseptoria brevis
OTU_15785	0	1	0	2	0	0	0	0	0	0	0	0	0	0	0	k__Fungi; p__Ascomycota; c__Leotiomycetes; o__Helotiales; f__Incertae sedis; g__Chalara; s__Chalara pseudoaffinis
OTU_13334	1	0	2	0	0	0	0	0	0	0	0	0	0	0	0	k__Fungi
OTU_2078	0	0	0	3	0	0	0	0	0	0	0	0	0	0	0	k__Fungi; p__Ascomycota
OTU_2921	0	0	0	0	0	2	0	0	0	0	0	0	0	1	0	k__Fungi
OTU_3118	0	0	0	0	0	3	0	0	0	0	0	0	0	0	0	k__Fungi; p__Ascomycota; c__Dothideomycetes; o__Pleosporales; f__Phaeosphaeriaceae; g__Stagonospora; s__Stagonospora foliicola
OTU_2629	0	0	0	0	0	0	0	0	0	0	0	3	0	0	0	k__Fungi; p__Ascomycota; c__Dothideomycetes; o__Pleosporales; f__Pleomassariaceae; g__Prosthemium; s__Prosthemium intermedium
OTU_2478	0	0	3	0	0	0	0	0	0	0	0	0	0	0	0	k__Fungi; p__Zygomycota; c__Incertae sedis; o__Mortierellales; f__Mortierellaceae; g__Mortierella
OTU_2887	0	0	0	1	2	0	0	0	0	0	0	0	0	0	0	k__Fungi; p__Ascomycota; c__Sordariomycetes; o__Hypocreales
OTU_2125	0	0	0	3	0	0	0	0	0	0	0	0	0	0	0	k__Fungi
OTU_4999	0	0	0	0	0	0	0	2	1	0	0	0	0	0	0	Unclassified
OTU_553	0	0	0	0	0	0	0	0	0	0	0	0	1	1	1	k__Fungi; p__Basidiomycota; c__Tremellomycetes; o__Cystofilobasidiales; f__Cystofilobasidiaceae; g__Cystofilobasidium; s__Cystofilobasidium infirmominiatum
OTU_7994	0	0	0	2	1	0	0	0	0	0	0	0	0	0	0	k__Fungi; p__Ascomycota; c__Dothideomycetes; o__Pleosporales; f__Leptosphaeriaceae; g__Acicuseptoria; s__Acicuseptoria rumicis
OTU_3007	0	0	0	0	0	0	0	0	0	0	0	0	0	3	0	k__Fungi
OTU_3273	0	0	0	0	0	0	0	2	0	1	0	0	0	0	0	k__Fungi
OTU_2676	0	1	0	0	2	0	0	0	0	0	0	0	0	0	0	k__Fungi; p__Ascomycota; c__Sordariomycetes
OTU_3357	1	0	2	0	0	0	0	0	0	0	0	0	0	0	0	k__Fungi; p__Glomeromycota; c__Glomeromycetes; o__Diversisporales; f__Acaulosporaceae; g__Acaulospora; s__Acaulospora sp
OTU_5651	0	0	0	0	0	0	0	1	1	0	0	0	1	0	0	Unclassified
OTU_584	1	0	1	0	0	0	0	0	0	0	0	0	1	0	0	k__Fungi; p__Ascomycota; c__Eurotiomycetes; o__Chaetothyriales; f__Herpotrichiellaceae
OTU_10686	0	2	0	0	1	0	0	0	0	0	0	0	0	0	0	Unclassified
OTU_13833	0	0	0	0	0	0	0	0	0	2	1	0	0	0	0	k__Fungi
OTU_3867	0	0	0	3	0	0	0	0	0	0	0	0	0	0	0	k__Fungi
OTU_5135	0	0	0	0	0	0	0	0	0	0	2	0	0	0	1	k__Fungi; p__Ascomycota; c__Leotiomycetes; o__Helotiales
OTU_508	1	0	0	1	0	0	0	1	0	0	0	0	0	0	0	k__Fungi; p__Basidiomycota; c__Exobasidiomycetes; o__Entylomatales; f__Entylomataceae; g__Entyloma
OTU_729	3	0	0	0	0	0	0	0	0	0	0	0	0	0	0	k__Fungi; p__Ascomycota; c__Leotiomycetes; o__Helotiales; f__Dermateaceae; g__Phaeomollisia; s__Phaeomollisia piceae
OTU_14658	0	1	2	0	0	0	0	0	0	0	0	0	0	0	0	k__Fungi
OTU_11453	0	0	0	2	1	0	0	0	0	0	0	0	0	0	0	k__Fungi
OTU_14535	0	0	0	0	0	0	0	1	1	1	0	0	0	0	0	Unclassified
OTU_8684	0	0	0	0	0	0	0	1	1	1	0	0	0	0	0	k__Fungi
OTU_3658	0	0	0	0	0	0	0	0	0	3	0	0	0	0	0	k__Fungi
OTU_8027	0	0	0	0	0	0	0	0	0	3	0	0	0	0	0	k__Fungi; p__Ascomycota
OTU_3372	1	0	0	1	1	0	0	0	0	0	0	0	0	0	0	k__Fungi; p__Ascomycota; c__Eurotiomycetes; o__Chaetothyriales; f__Herpotrichiellaceae; g__Cladophialophora; s__Cladophialophora chaetospira
OTU_3211	0	0	0	2	1	0	0	0	0	0	0	0	0	0	0	k__Fungi; p__Glomeromycota; c__Glomeromycetes; o__Glomerales; f__Glomeraceae; g__Rhizophagus
OTU_13750	0	0	0	0	0	0	0	0	3	0	0	0	0	0	0	k__Fungi; p__Ascomycota; c__Sordariomycetes; o__Sordariales; f__Lasiosphaeriaceae; g__Schizothecium; s__Schizothecium glutinans
OTU_4988	0	0	0	0	0	0	0	0	0	0	0	3	0	0	0	k__Fungi
OTU_9891	0	0	0	0	0	0	0	0	0	0	0	0	3	0	0	k__Fungi; p__Basidiomycota; c__Microbotryomycetes; o__Sporidiobolales; f__Sporidiobolaceae; g__Sporobolomyces
OTU_5084	0	0	0	0	0	0	0	0	0	0	1	0	2	0	0	k__Fungi; p__Basidiomycota
OTU_6061	0	0	0	1	0	0	0	0	1	0	0	0	0	1	0	k__Fungi; p__Ascomycota
OTU_5918	0	0	0	0	0	0	0	0	0	0	0	0	0	0	3	k__Fungi
OTU_1592	1	0	0	1	0	0	0	0	0	0	0	0	0	0	1	k__Fungi; p__Basidiomycota; c__Agaricomycetes; o__Agaricales; f__Agaricaceae; g__Lycoperdon; s__Lycoperdon utriforme
OTU_3178	2	0	0	0	0	0	0	1	0	0	0	0	0	0	0	Unclassified
OTU_5941	0	3	0	0	0	0	0	0	0	0	0	0	0	0	0	Unclassified
OTU_8443	0	1	0	1	1	0	0	0	0	0	0	0	0	0	0	k__Fungi; p__Ascomycota
OTU_3940	0	0	1	0	0	0	0	0	2	0	0	0	0	0	0	k__Fungi
OTU_2872	0	0	0	0	3	0	0	0	0	0	0	0	0	0	0	k__Fungi; p__Ascomycota; c__Dothideomycetes; o__Capnodiales; f__Teratosphaeriaceae; g__Devriesia; s__Devriesia sp
OTU_7724	0	0	0	0	3	0	0	0	0	0	0	0	0	0	0	k__Fungi; p__Ascomycota; c__Eurotiomycetes; o__Chaetothyriales; f__Herpotrichiellaceae; g__Cladophialophora
OTU_3023	0	0	0	0	0	0	0	3	0	0	0	0	0	0	0	k__Fungi; p__Basidiomycota; c__Tremellomycetes; o__Tremellales; f__Incertae sedis; g__Dioszegia
OTU_7047	0	0	0	0	0	0	0	0	2	0	0	0	0	0	1	Unclassified
OTU_8218	0	0	0	0	0	0	0	1	0	2	0	0	0	0	0	k__Fungi; p__Ascomycota; c__Dothideomycetes; o__Pleosporales; f__Didymellaceae; g__Phoma; s__Phoma sp UASWS0872
OTU_13778	0	0	0	0	0	0	0	1	0	0	1	0	1	0	0	k__Fungi; p__Ascomycota; c__Leotiomycetes; o__Incertae sedis; f__Pseudeurotiaceae; g__Pseudogymnoascus; s__Pseudogymnoascus roseus
OTU_7164	0	0	0	1	0	0	0	0	0	0	2	0	0	0	0	k__Fungi; p__Ascomycota; c__Leotiomycetes; o__Helotiales
OTU_8273	0	0	0	0	0	0	0	0	0	0	0	3	0	0	0	Unclassified
OTU_9830	0	0	0	0	1	0	0	0	0	0	0	1	0	1	0	k__Fungi; p__Ascomycota; c__Sordariomycetes; o__Sordariales; f__Lasiosphaeriaceae; g__Cercophora; s__Cercophora samala
OTU_7629	0	0	0	0	0	0	0	0	0	2	0	0	1	0	0	k__Fungi; p__Ascomycota
OTU_11898	0	0	0	0	0	0	2	0	0	0	0	0	0	1	0	k__Fungi
OTU_9694	0	0	0	0	0	0	0	0	0	0	1	0	0	2	0	k__Fungi; p__Basidiomycota
OTU_8106	0	0	0	0	0	0	0	0	0	0	0	0	0	3	0	Unclassified
OTU_4866	0	0	0	0	0	0	0	0	0	0	0	0	0	0	3	k__Fungi; p__Ascomycota
OTU_2420	0	0	1	0	0	0	1	0	0	0	0	0	0	1	0	k__Fungi; p__Ascomycota; c__Eurotiomycetes; o__Eurotiales; f__Trichocomaceae; g__Penicillium; s__Penicillium polonicum
OTU_795	0	0	0	0	2	0	0	0	0	1	0	0	0	0	0	k__Fungi; p__Ascomycota
OTU_1852	0	0	0	0	0	0	0	2	0	0	1	0	0	0	0	k__Fungi; p__Basidiomycota; c__Microbotryomycetes; o__Microbotryales; f__Microbotryaceae; g__Microbotryum
OTU_581	1	0	0	0	0	0	0	0	1	1	0	0	0	0	0	k__Fungi; p__Ascomycota
OTU_226	0	1	0	0	0	0	0	1	0	0	0	0	1	0	0	k__Fungi
OTU_4594	2	0	0	0	0	0	0	0	0	0	0	0	0	1	0	k__Fungi; p__Ascomycota; c__Leotiomycetes; o__Helotiales; f__Dermateaceae; g__Phaeomollisia; s__Phaeomollisia piceae
OTU_8954	0	0	1	1	1	0	0	0	0	0	0	0	0	0	0	k__Fungi; p__Ascomycota
OTU_3386	0	0	0	3	0	0	0	0	0	0	0	0	0	0	0	k__Fungi; p__Ascomycota; c__Sordariomycetes; o__Pleurotheciales; f__Pleurotheciaceae; g__Carpoligna; s__Carpoligna pleurothecii
OTU_7530	0	0	0	2	0	0	0	0	1	0	0	0	0	0	0	k__Fungi; p__Ascomycota; c__Leotiomycetes; o__Helotiales; f__Incertae sedis; g__Chalara; s__Chalara pseudoaffinis
OTU_9596	0	0	0	3	0	0	0	0	0	0	0	0	0	0	0	k__Fungi; p__Ascomycota
OTU_5447	0	0	0	2	0	0	0	0	0	1	0	0	0	0	0	k__Fungi; p__Ascomycota; c__Sordariomycetes
OTU_5438	0	0	0	2	0	0	1	0	0	0	0	0	0	0	0	k__Fungi
OTU_2939	0	0	0	0	1	1	0	0	1	0	0	0	0	0	0	k__Fungi
OTU_2760	0	0	0	1	0	0	1	0	1	0	0	0	0	0	0	k__Fungi
OTU_3623	0	0	0	0	0	0	0	2	0	1	0	0	0	0	0	k__Fungi
OTU_2853	0	0	0	0	0	1	0	0	0	2	0	0	0	0	0	k__Fungi
OTU_6334	0	0	0	0	0	0	0	0	0	3	0	0	0	0	0	k__Fungi
OTU_14914	0	0	0	1	0	0	0	0	0	1	0	0	0	1	0	k__Fungi
OTU_3347	0	0	0	0	0	0	0	0	0	0	3	0	0	0	0	Unclassified
OTU_3858	0	0	1	0	0	0	0	0	0	0	2	0	0	0	0	k__Fungi; p__Ascomycota; c__Pezizomycetes; o__Pezizales; f__Pyronemataceae; g__Pulvinula; s__Pulvinula sp
OTU_6204	0	0	0	0	0	0	0	0	0	0	0	2	0	0	1	k__Fungi
OTU_7984	0	0	0	0	0	0	0	0	0	0	0	0	3	0	0	k__Fungi; p__Ascomycota
OTU_8245	0	0	0	0	0	0	0	0	0	0	0	0	0	0	3	k__Fungi; p__Basidiomycota
OTU_4348	0	0	0	0	0	0	0	0	0	0	0	0	1	0	2	k__Fungi; p__Ascomycota; c__Dothideomycetes; o__Jahnulales; f__Aliquandostipitaceae; g__Jahnula; s__Jahnula aquatica
OTU_6705	0	0	0	0	0	0	0	0	0	0	0	0	0	0	3	Unclassified
OTU_13532	1	0	0	1	0	0	0	0	0	0	1	0	0	0	0	k__Fungi
OTU_205	0	0	0	1	0	0	0	0	0	0	0	0	2	0	0	k__Fungi
OTU_1188	0	0	1	1	0	0	0	0	0	0	0	0	0	1	0	k__Fungi; p__Ascomycota; c__Archaeorhizomycetes; o__Archaeorhizomycetales; f__Archaeorhizomycetaceae; g__Archaeorhizomyces
OTU_10806	0	0	1	0	1	0	1	0	0	0	0	0	0	0	0	k__Fungi; p__Basidiomycota; c__Agaricomycetes; o__Cantharellales; f__Ceratobasidiaceae; g__Ceratobasidium
OTU_1064	1	0	0	1	0	0	0	0	0	0	1	0	0	0	0	k__Fungi
OTU_306	1	1	0	0	0	0	0	0	0	0	0	0	0	1	0	k__Fungi
OTU_172	0	0	0	0	1	0	0	1	0	1	0	0	0	0	0	k__Fungi
OTU_924	1	0	0	1	0	0	0	1	0	0	0	0	0	0	0	k__Fungi; p__Ascomycota; c__Eurotiomycetes
OTU_394	1	0	0	0	0	0	0	0	0	0	0	0	1	1	0	k__Fungi
OTU_4303	0	0	0	0	1	0	0	2	0	0	0	0	0	0	0	k__Fungi; p__Ascomycota; c__Eurotiomycetes; o__Eurotiales; f__Trichocomaceae; g__Penicillium; s__Penicillium polonicum
OTU_585	0	0	0	1	0	0	0	0	0	0	2	0	0	0	0	k__Fungi; p__Ascomycota; c__Saccharomycetes; o__Saccharomycetales
OTU_265	1	0	0	0	1	0	0	0	0	0	0	0	1	0	0	k__Fungi
OTU_1053	1	0	0	0	0	0	0	0	0	1	0	0	0	1	0	k__Fungi; p__Basidiomycota; c__Microbotryomycetes; o__Sporidiobolales; f__Sporidiobolaceae; g__Sporobolomyces; s__Sporobolomyces foliicola
OTU_498	0	0	0	0	0	0	0	1	0	0	0	0	0	1	1	k__Fungi; p__Ascomycota; c__Archaeorhizomycetes; o__Archaeorhizomycetales; f__Archaeorhizomycetaceae; g__Archaeorhizomyces; s__Archaeorhizomyces finlayi
OTU_2996	1	1	0	1	0	0	0	0	0	0	0	0	0	0	0	k__Fungi; p__Ascomycota; c__Sordariomycetes; o__Glomerellales; f__Plectosphaerellaceae; g__Acremonium; s__Acremonium sp KRCF709
OTU_274	0	0	1	0	0	0	1	0	0	0	0	0	0	0	1	k__Fungi; p__Zygomycota; c__Incertae sedis
OTU_232	0	0	1	0	0	0	2	0	0	0	0	0	0	0	0	k__Fungi
OTU_664	1	0	0	0	0	0	0	2	0	0	0	0	0	0	0	k__Fungi
OTU_1086	0	0	0	0	0	1	1	0	0	0	0	0	0	1	0	k__Fungi; p__Ascomycota; c__Saccharomycetes; o__Saccharomycetales; f__Phaffomycetaceae; g__Wickerhamomyces; s__Wickerhamomyces anomalus
OTU_1790	0	0	0	0	0	1	0	0	0	0	1	1	0	0	0	k__Fungi; p__Ascomycota
OTU_13466	0	0	0	0	0	2	0	0	0	0	0	0	0	1	0	k__Fungi; p__Ascomycota; c__Dothideomycetes; o__Capnodiales; f__Davidiellaceae; g__Davidiella; s__Davidiella tassiana
OTU_14198	0	0	0	0	0	0	0	0	0	0	0	0	0	0	3	k__Fungi; p__Basidiomycota; c__Agaricomycetes
OTU_190	1	0	0	0	0	0	0	0	0	0	0	1	0	1	0	k__Fungi
OTU_965	0	0	0	0	1	1	0	0	1	0	0	0	0	0	0	k__Fungi; p__Ascomycota; c__Eurotiomycetes
OTU_531	0	0	0	1	0	0	0	0	0	1	0	0	1	0	0	k__Fungi; p__Ascomycota; c__Sordariomycetes; o__Glomerellales; f__Plectosphaerellaceae; g__Acremonium; s__Acremonium alternatum
OTU_743	0	0	1	0	0	0	1	0	0	0	0	0	0	1	0	k__Fungi; p__Ascomycota; c__Sordariomycetes; o__Glomerellales; f__Plectosphaerellaceae; g__Acremonium; s__Acremonium sp 274 OA_2013
OTU_606	1	0	0	1	0	0	0	0	0	0	0	1	0	0	0	k__Fungi; p__Basidiomycota; c__Agaricomycetes
OTU_593	0	2	1	0	0	0	0	0	0	0	0	0	0	0	0	k__Fungi; p__Basidiomycota; c__Agaricomycetes; o__Agaricales; f__Inocybaceae; g__Inocybe
OTU_763	0	0	0	0	0	0	0	0	0	2	0	0	1	0	0	k__Fungi; p__Ascomycota; c__Sordariomycetes; o__Hypocreales; f__Clavicipitaceae
OTU_781	0	0	0	0	1	0	1	0	0	1	0	0	0	0	0	k__Fungi; p__Basidiomycota; c__Agaricomycetes; o__Polyporales; f__Polyporaceae; g__Trametes; s__Trametes versicolor
OTU_1416	0	0	0	0	1	0	0	0	0	0	0	0	1	0	1	k__Fungi; p__Basidiomycota; c__Agaricomycetes; o__Polyporales; f__Polyporaceae
OTU_657	0	1	1	0	0	0	0	1	0	0	0	0	0	0	0	k__Fungi; p__Basidiomycota; c__Agaricomycetes; o__Hymenochaetales; f__Hymenochaetaceae; g__Pseudochaete; s__Pseudochaete subrigidula
OTU_13818	0	1	0	0	1	0	0	0	0	1	0	0	0	0	0	k__Fungi; p__Ascomycota; c__Dothideomycetes; o__Pleosporales; f__Phaeosphaeriaceae; g__Phaeosphaeria; s__Phaeosphaeria sp
OTU_1052	1	0	0	0	0	0	0	2	0	0	0	0	0	0	0	k__Fungi; p__Basidiomycota; c__Agaricomycetes; o__Agaricales; f__Tricholomataceae; g__Arrhenia; s__Arrhenia auriscalpium
[truncated: 1,363 more rows]

## Sheet: OTU table for bacteria
# Constructed from biom file
#OTU ID	A-1	A-2	A-3	A-4	A-5	B-1	B-2	B-3	B-4	B-5	C-1	C-2	C-3	C-4	C-5	taxonomy
OTU_1	209	165	124	126	129	149	161	66	133	164	168	203	162	184	243	k__Bacteria; p__Proteobacteria; c__Alphaproteobacteria; o__Rickettsiales; f__Anaplasmataceae; g__Wolbachia; s__
OTU_2	33	42	23	46	31	36	39	13	18	37	31	55	35	36	43	k__Bacteria; p__Firmicutes
OTU_4	0	0	0	0	0	0	0	0	0	0	0	0	0	0	0	k__Bacteria; p__Tenericutes; c__Mollicutes; o__Entomoplasmatales; f__Spiroplasmataceae; g__Spiroplasma; s__
OTU_3	0	0	0	0	0	0	1	0	0	0	0	1	0	0	0	k__Bacteria; p__Proteobacteria; c__Gammaproteobacteria
OTU_7	38	21	14	16	18	16	20	10	17	31	32	45	28	33	25	k__Bacteria; p__Proteobacteria; c__Gammaproteobacteria; o__Pseudomonadales; f__Moraxellaceae; g__Acinetobacter; s__
OTU_6	14	10	6	6	10	6	16	2	11	15	13	12	7	14	16	k__Bacteria; p__Firmicutes; c__Bacilli; o__Lactobacillales; f__Carnobacteriaceae; g__Carnobacterium; s__
OTU_8	0	0	0	0	0	0	0	0	0	0	0	0	0	0	0	k__Bacteria; p__Verrucomicrobia; c__Spartobacteria; o__; f__; g__Spartobacteria_genera_incertae_sedis; s__
OTU_11	798	602	1783	363	2145	2661	1933	1092	1706	1077	678	1483	69	2160	999	k__Bacteria; p__Verrucomicrobia; c__Spartobacteria; o__; f__; g__Spartobacteria_genera_incertae_sedis; s__
OTU_9	14	15	4	3	12	4	10	4	9	19	13	9	16	14	13	k__Bacteria; p__Firmicutes; c__Bacilli; o__Bacillales; f__Staphylococcaceae; g__Staphylococcus; s__
OTU_24	1528	1120	3007	1088	1386	1186	880	387	1533	1092	485	845	148	919	789	k__Bacteria; p__Acidobacteria; c__Acidobacteria_Gp6; o__; f__; g__Gp6; s__
OTU_10	6	5	2	1	6	11	6	1	2	4	5	11	11	9	4	k__Bacteria; p__Deinococcus-Thermus; c__Deinococci; o__Deinococcales; f__Deinococcaceae; g__Deinococcus; s__
OTU_13	19	8	8	10	11	10	10	12	7	20	30	23	20	12	22	k__Bacteria; p__Proteobacteria; c__Betaproteobacteria; o__Burkholderiales; f__Burkholderiaceae; g__Cupriavidus; s__
OTU_12	6	4	2	3	2	1	8	3	5	2	12	9	2	7	6	k__Bacteria; p__Proteobacteria; c__Gammaproteobacteria; o__Pseudomonadales; f__Moraxellaceae; g__Enhydrobacter; s__
OTU_20	16	40	10	99	46	18	37	6	44	85	80	76	162	60	255	k__Bacteria; p__Actinobacteria; c__Actinobacteria; o__Actinomycetales; f__Micrococcaceae; g__Renibacterium; s__
OTU_795	1169	709	1414	422	1201	698	581	255	785	345	641	1082	218	693	807	k__Bacteria; p__Acidobacteria; c__Acidobacteria_Gp6; o__; f__; g__Gp6; s__
OTU_31	0	0	0	0	0	0	0	0	0	0	0	0	0	0	0	k__Bacteria; p__Verrucomicrobia; c__Spartobacteria; o__; f__; g__Spartobacteria_genera_incertae_sedis; s__
OTU_43	1096	719	423	738	630	472	660	275	682	1301	621	746	218	654	571	k__Bacteria; p__Proteobacteria; c__Alphaproteobacteria; o__Rhizobiales; f__Bradyrhizobiaceae; g__Nitrobacter; s__
OTU_294	497	508	693	386	841	727	586	185	678	780	646	1406	211	830	1250	k__Bacteria; p__Acidobacteria; c__Acidobacteria_Gp6; o__; f__; g__Gp6; s__
OTU_324	0	0	0	0	0	0	0	0	0	0	0	0	0	0	0	k__Bacteria; p__Acidobacteria; c__Acidobacteria_Gp6; o__; f__; g__Gp6; s__
OTU_23	84	146	9	34	249	50	117	24	27	78	53	23	203	223	102	k__Bacteria; p__Firmicutes; c__Bacilli; o__Bacillales; f__Planococcaceae; g__Planococcus; s__
OTU_17	52	49	25	75	24	23	58	15	32	78	139	102	73	39	77	k__Bacteria; p__Proteobacteria; c__Betaproteobacteria; o__Burkholderiales; f__Burkholderiales_incertae_sedis; g__Aquabacterium; s__
OTU_29	23	7	11	18	14	24	18	2	10	59	23	84	71	13	54	k__Bacteria; p__Proteobacteria; c__Gammaproteobacteria; o__Pseudomonadales; f__Pseudomonadaceae; g__Pseudomonas; s__
OTU_40	0	0	0	0	0	0	0	0	0	0	0	0	0	0	0	k__Bacteria; p__Acidobacteria; c__Acidobacteria_Gp6; o__; f__; g__Gp6; s__
OTU_30	12	7	5	9	4	7	12	4	8	16	40	26	22	24	9	k__Bacteria; p__Proteobacteria; c__Betaproteobacteria; o__Rhodocyclales; f__Rhodocyclaceae; g__Rhodocyclus; s__
OTU_19	5	4	4	5	3	2	5	1	3	17	6	7	6	8	2	k__Bacteria; p__Proteobacteria; c__Gammaproteobacteria; o__Pseudomonadales; f__Moraxellaceae; g__Acinetobacter; s__
OTU_14	0	1	0	3	0	0	0	0	0	3	0	1	0	0	1	k__Bacteria; p__Proteobacteria; c__Alphaproteobacteria; o__Sphingomonadales; f__Sphingomonadaceae; g__Sphingobium; s__
OTU_76	543	552	596	190	430	1139	430	382	310	164	98	219	9	537	92	k__Bacteria; p__Verrucomicrobia; c__Spartobacteria; o__; f__; g__Spartobacteria_genera_incertae_sedis; s__
OTU_25	0	0	0	0	0	0	0	0	0	0	0	0	0	0	0	k__Bacteria; p__Acidobacteria; c__Acidobacteria_Gp16; o__; f__; g__Gp16; s__
OTU_34	2	5	3	6	0	1	4	1	3	9	6	5	6	5	5	k__Bacteria; p__Actinobacteria; c__Actinobacteria; o__Actinomycetales; f__Corynebacteriaceae; g__Corynebacterium; s__
OTU_26	3	3	3	2	2	0	5	1	3	3	4	6	2	4	2	k__Bacteria; p__Actinobacteria; c__Actinobacteria; o__Actinomycetales; f__Corynebacteriaceae; g__Turicella; s__
OTU_111	168	263	75	341	143	63	102	27	130	408	272	351	222	119	279	k__Bacteria; p__Proteobacteria; c__Betaproteobacteria; o__Burkholderiales; f__Comamonadaceae
OTU_64	313	521	380	638	418	205	433	191	278	253	164	284	62	451	405	k__Bacteria; p__Acidobacteria; c__Acidobacteria_Gp16; o__; f__; g__Gp16; s__
OTU_15	0	0	0	0	0	0	0	0	0	0	0	0	0	0	0	k__Bacteria; p__Proteobacteria; c__Gammaproteobacteria; o__Pseudomonadales; f__Moraxellaceae; g__Psychrobacter; s__
OTU_78	0	0	0	0	0	0	0	0	0	0	0	0	0	0	0	k__Bacteria; p__Verrucomicrobia; c__Spartobacteria; o__; f__; g__Spartobacteria_genera_incertae_sedis; s__
OTU_28	13	11	1	9	7	4	7	4	9	73	15	15	11	11	5	k__Bacteria; p__Proteobacteria; c__Gammaproteobacteria; o__Xanthomonadales; f__Xanthomonadaceae; g__Stenotrophomonas; s__
OTU_102	4	7	2	5	4	2	3	1	3	12	14	24	7	4	9	k__Bacteria; p__Proteobacteria; c__Gammaproteobacteria; o__Pseudomonadales; f__Pseudomonadaceae
OTU_61	371	223	310	125	253	938	747	406	321	97	122	467	51	397	130	k__Bacteria; p__Acidobacteria; c__Acidobacteria_Gp7; o__; f__; g__Gp7; s__
OTU_67	269	118	482	360	302	829	866	370	335	83	109	198	9	429	200	k__Bacteria
OTU_46	0	0	0	0	0	0	0	0	0	0	0	0	0	0	0	k__Bacteria; p__Chloroflexi; c__Chloroflexia; o__Chloroflexales; f__Chloroflexaceae; g__Roseiflexus; s__
OTU_37	0	0	0	0	0	0	0	0	0	0	0	0	0	0	0	k__Bacteria
OTU_77	133	182	242	268	315	443	342	204	540	421	142	420	14	414	277	k__Bacteria; p__Verrucomicrobia; c__Spartobacteria; o__; f__; g__Spartobacteria_genera_incertae_sedis; s__
OTU_194	150	129	31	23	252	301	498	399	245	125	940	556	35	701	181	k__Bacteria; p__Acidobacteria; c__Acidobacteria_Gp4; o__; f__; g__Gp4; s__
OTU_41	3	6	3	1	4	5	5	1	3	2	7	5	7	2	3	k__Bacteria; p__Proteobacteria; c__Gammaproteobacteria; o__Enterobacteriales; f__Enterobacteriaceae
OTU_35	8	5	1	4	2	1	1	1	1	3	7	3	7	2	5	k__Bacteria; p__Proteobacteria; c__Gammaproteobacteria; o__Pseudomonadales; f__Moraxellaceae; g__Psychrobacter; s__
OTU_230	143	86	42	235	82	42	76	9	50	339	41	94	60	54	118	k__Bacteria; p__Proteobacteria; c__Alphaproteobacteria; o__Sphingomonadales; f__Sphingomonadaceae
OTU_33	0	0	0	0	0	0	0	0	0	0	0	0	0	0	0	k__Bacteria; p__Chloroflexi; c__Ktedonobacteria; o__Ktedonobacterales; f__Ktedonobacteraceae; g__Ktedonobacter; s__
OTU_39	10	7	1	3	2	4	6	7	4	7	2	6	18	10	12	k__Bacteria; p__Firmicutes; c__Bacilli; o__Bacillales; f__Bacillales_Incertae Sedis XII; g__Exiguobacterium; s__
OTU_51	6	2	1	3	6	6	1	0	6	3	5	5	10	3	4	k__Bacteria; p__Firmicutes; c__Bacilli; o__Bacillales; f__Paenibacillaceae; g__Paenibacillus; s__
OTU_16	0	0	0	0	0	0	0	0	0	0	0	0	0	0	0	k__Bacteria; p__Bacteroidetes; c__Flavobacteriia; o__Flavobacteriales; f__Flavobacteriaceae; g__Salegentibacter; s__
OTU_38	0	0	0	0	0	0	0	0	0	0	0	0	0	0	0	k__Bacteria; p__Acidobacteria; c__Blastocatellia; o__Blastocatellales; f__Blastocatellaceae; g__Blastocatella; s__
OTU_199	739	400	215	252	241	73	202	84	104	124	196	183	383	202	267	k__Bacteria; p__Proteobacteria; c__Alphaproteobacteria; o__Rhizobiales; f__Hyphomicrobiaceae; g__Rhodoplanes; s__
OTU_265	436	255	200	138	242	118	273	123	125	255	348	320	119	265	313	k__Bacteria; p__Proteobacteria; c__Alphaproteobacteria; o__Rhizobiales; f__Hyphomicrobiaceae; g__Rhodoplanes; s__
OTU_27	0	0	0	0	0	0	0	0	0	0	0	0	0	0	0	k__Archaea; p__Thaumarchaeota; c__Nitrososphaeria; o__Nitrososphaerales; f__Nitrososphaeraceae; g__Nitrososphaera; s__
OTU_21	0	0	0	0	0	0	0	0	0	0	0	0	0	0	0	k__Bacteria; p__Proteobacteria; c__Alphaproteobacteria; o__Rhodobacterales; f__Rhodobacteraceae; g__Sulfitobacter; s__
OTU_97	0	0	0	0	0	1	0	0	0	0	0	0	1	0	0	k__Bacteria; p__Bacteroidetes; c__Bacteroidia; o__Bacteroidales; f__Porphyromonadaceae; g__Barnesiella; s__
OTU_32	3	4	4	17	16	7	7	0	3	50	10	8	3	2	8	k__Bacteria; p__Proteobacteria; c__Alphaproteobacteria; o__Sphingomonadales; f__Sphingomonadaceae; g__Sphingomonas; s__
OTU_53	0	0	0	0	0	0	0	0	0	0	0	0	0	0	0	k__Bacteria; p__Acidobacteria; c__Blastocatellia; o__Blastocatellales; f__Blastocatellaceae; g__Blastocatella; s__
OTU_12963	3	5	1	1	4	2	3	1	2	5	1	4	11	1	7	k__Bacteria; p__Actinobacteria; c__Actinobacteria; o__Actinomycetales; f__Micrococcaceae; g__Arthrobacter; s__
OTU_24871	0	0	0	0	0	0	0	1	0	0	2	0	1	1	1	k__Bacteria; p__Proteobacteria; c__Alphaproteobacteria; o__Rickettsiales; f__Anaplasmataceae; g__Wolbachia; s__
OTU_22	0	0	0	0	0	0	0	0	0	0	0	0	0	0	0	k__Bacteria; p__Proteobacteria; c__Gammaproteobacteria; o__Thiotrichales; f__Piscirickettsiaceae; g__Thiomicrospira; s__
OTU_138	138	293	146	263	171	222	125	56	308	273	151	314	82	346	256	k__Bacteria; p__Acidobacteria; c__Blastocatellia; o__Blastocatellales; f__Blastocatellaceae; g__Blastocatella; s__
OTU_257	102	57	87	31	122	329	367	260	254	62	212	461	53	434	263	k__Bacteria; p__Acidobacteria; c__Acidobacteria_Gp4; o__; f__; g__Gp4; s__
OTU_327	179	201	333	171	256	94	127	38	150	240	145	311	301	231	324	k__Bacteria; p__Acidobacteria; c__Acidobacteria_Gp6; o__; f__; g__Gp6; s__
OTU_59	0	0	0	0	0	0	0	0	0	0	0	0	0	0	0	k__Bacteria; p__Proteobacteria; c__Alphaproteobacteria; o__Rhizobiales; f__Bradyrhizobiaceae; g__Nitrobacter; s__
OTU_191	437	364	429	217	395	196	216	82	131	81	144	121	15	133	76	k__Bacteria; p__Planctomycetes; c__Planctomycetia; o__Planctomycetales; f__Planctomycetaceae; g__Planctomyces; s__
OTU_54	5	7	5	10	8	3	3	0	7	22	5	1	10	7	13	k__Bacteria; p__Actinobacteria; c__Actinobacteria; o__Actinomycetales; f__Microbacteriaceae
OTU_203	70	65	12	187	107	105	165	135	290	135	365	171	198	544	443	k__Bacteria; p__Chloroflexi; c__Chloroflexia; o__Chloroflexales; f__Chloroflexaceae; g__Roseiflexus; s__
OTU_41854	0	4	0	1	0	1	5	0	1	1	2	0	4	5	3	k__Bacteria; p__Firmicutes; c__Bacilli; o__Bacillales; f__Staphylococcaceae; g__Staphylococcus; s__
OTU_256	185	147	55	259	92	83	142	68	103	192	242	302	99	296	160	k__Bacteria; p__Proteobacteria; c__Betaproteobacteria; o__Burkholderiales; f__Comamonadaceae; g__Xenophilus; s__
OTU_410	137	87	421	69	273	481	453	229	238	101	31	98	1	243	54	k__Bacteria; p__Verrucomicrobia; c__Spartobacteria; o__; f__; g__Spartobacteria_genera_incertae_sedis; s__
OTU_94	1257	365	282	324	81	446	35	19	29	13	9	10	1	69	5	k__Bacteria; p__Chloroflexi; c__Ktedonobacteria; o__Ktedonobacterales; f__Ktedonobacteraceae; g__Ktedonobacter; s__
OTU_1014	0	0	0	0	0	0	0	0	0	0	0	0	0	0	0	k__Bacteria; p__Verrucomicrobia; c__Spartobacteria; o__; f__; g__Spartobacteria_genera_incertae_sedis; s__
OTU_80	2	0	0	3	3	1	3	3	1	24	5	0	2	1	2	k__Bacteria; p__Bacteroidetes; c__Flavobacteriia; o__Flavobacteriales; f__Flavobacteriaceae; g__Chryseobacterium; s__
OTU_72	0	0	0	0	0	0	0	0	0	0	0	0	0	0	0	k__Bacteria; p__Firmicutes; c__Bacilli; o__Bacillales; f__Bacillaceae; g__Geobacillus; s__
OTU_132	0	0	0	0	0	0	0	0	0	0	0	0	0	0	0	k__Bacteria; p__Planctomycetes; c__Planctomycetia; o__Planctomycetales; f__Planctomycetaceae; g__Blastopirellula; s__
OTU_279	3	3	2	24	9	1	3	1	6	22	4	2	3	7	13	k__Bacteria; p__Actinobacteria; c__Actinobacteria; o__Actinomycetales; f__Micrococcaceae; g__Arthrobacter; s__
OTU_50	1	0	0	0	1	1	2	1	0	2	1	3	4	0	1	k__Bacteria; p__Bacteroidetes; c__Flavobacteriia; o__Flavobacteriales; f__Flavobacteriaceae; g__Elizabethkingia; s__
OTU_87	237	157	54	79	161	41	35	16	40	113	594	307	220	139	477	k__Bacteria; p__Proteobacteria; c__Betaproteobacteria; o__Rhodocyclales; f__Rhodocyclaceae; g__Sulfuritalea; s__
OTU_7838	181	182	94	247	94	75	144	71	181	153	212	305	120	200	222	k__Bacteria; p__Proteobacteria; c__Betaproteobacteria; o__Burkholderiales; f__Burkholderiales_incertae_sedis; g__Piscinibacter; s__
OTU_532	36	92	37	162	70	115	62	16	96	257	166	362	424	176	471	k__Bacteria; p__Acidobacteria; c__Acidobacteria_Gp6; o__; f__; g__Gp6; s__
OTU_209	68	128	145	72	157	183	138	57	152	169	209	422	119	181	421	k__Bacteria; p__Acidobacteria; c__Acidobacteria_Gp6; o__; f__; g__Gp6; s__
OTU_55	2	2	1	0	1	0	0	0	0	2	1	1	1	4	2	k__Bacteria; p__Cyanobacteria/Chloroplast; c__Cyanobacteria; o__; f__Family XIII; g__GpXIII; s__
OTU_178	32	19	77	114	30	365	434	237	548	232	22	96	11	191	43	k__Bacteria; p__Acidobacteria; c__Blastocatellia; o__Blastocatellales; f__Blastocatellaceae; g__Blastocatella; s__
OTU_57	10	5	3	6	3	1	0	2	5	11	11	12	7	2	6	k__Bacteria; p__Proteobacteria; c__Alphaproteobacteria; o__Rhodobacterales; f__Rhodobacteraceae; g__Rhodobacter; s__
OTU_42	0	0	0	0	0	0	0	0	0	0	0	0	0	0	0	k__Bacteria; p__Actinobacteria; c__Actinobacteria; o__Actinomycetales; f__Micrococcaceae; g__Renibacterium; s__
OTU_63	0	0	0	0	0	0	0	0	0	0	0	0	0	0	0	k__Bacteria; p__Proteobacteria; c__Alphaproteobacteria; o__Sphingomonadales; f__Erythrobacteraceae; g__Erythrobacter; s__
OTU_66	1	1	1	1	1	1	1	0	0	0	0	1	1	0	0	k__Bacteria; p__SR1; c__; o__; f__; g__SR1_genera_incertae_sedis; s__
OTU_216	396	90	169	79	85	156	497	165	148	55	130	72	20	190	52	k__Bacteria; p__Acidobacteria; c__Solibacteres; o__Solibacterales; f__Solibacteraceae; g__Candidatus Solibacter; s__
OTU_304	148	242	208	240	185	129	122	43	105	189	153	228	84	96	149	k__Bacteria; p__Verrucomicrobia; c__Spartobacteria; o__; f__; g__Spartobacteria_genera_incertae_sedis; s__
OTU_73	0	0	0	0	0	0	0	0	0	0	0	0	0	0	0	k__Bacteria; p__Verrucomicrobia; c__Spartobacteria; o__; f__; g__Spartobacteria_genera_incertae_sedis; s__
OTU_52	0	0	0	0	0	0	0	0	0	0	0	0	0	0	0	k__Bacteria; p__Verrucomicrobia; c__Verrucomicrobiae; o__Verrucomicrobiales; f__Verrucomicrobiaceae; g__Luteolibacter; s__
OTU_555	274	172	93	152	160	55	138	54	82	93	218	191	69	155	230	k__Bacteria; p__Proteobacteria; c__Betaproteobacteria; o__Gallionellales; f__Gallionellaceae; g__Sideroxydans; s__
OTU_239	162	222	326	283	146	78	17	6	50	56	87	119	99	40	85	k__Bacteria; p__Verrucomicrobia; c__Opitutae; o__Opitutales; f__Opitutaceae; g__Opitutus; s__
OTU_269	36	74	14	70	38	81	50	8	91	337	147	243	286	130	268	k__Bacteria; p__Proteobacteria; c__Gammaproteobacteria; o__Xanthomonadales; f__Sinobacteraceae; g__Steroidobacter; s__
OTU_126	61	76	114	202	171	166	58	35	228	318	78	173	2	25	375	k__Bacteria
OTU_36	1	0	0	0	0	0	0	0	0	0	0	0	2	0	2	k__Bacteria; p__Proteobacteria; c__Gammaproteobacteria; o__Xanthomonadales; f__Xanthomonadaceae; g__Lysobacter; s__
OTU_114	14	3	3	5	5	6	36	4	6	18	499	187	634	10	592	k__Bacteria; p__Acidobacteria; c__Acidobacteria_Gp7; o__; f__; g__Gp7; s__
OTU_153	273	195	326	140	124	161	59	23	53	87	91	172	75	152	82	k__Bacteria; p__Verrucomicrobia; c__Opitutae; o__Opitutales; f__Opitutaceae; g__Opitutus; s__
OTU_408	68	61	26	163	82	38	26	5	40	163	20	58	97	49	130	k__Bacteria; p__Actinobacteria; c__Actinobacteria; o__Actinomycetales; f__Microbacteriaceae; g__Salinibacterium; s__
OTU_345	195	216	57	188	118	9	8	4	0	106	58	212	155	5	250	k__Bacteria; p__Bacteroidetes; c__Flavobacteriia; o__Flavobacteriales; f__Flavobacteriaceae; g__Flavobacterium; s__
OTU_99	4	5	3	4	2	2	3	0	4	10	5	4	3	3	7	k__Bacteria; p__Actinobacteria; c__Actinobacteria; o__Actinomycetales; f__Microbacteriaceae
OTU_71	0	0	0	0	0	0	0	0	0	0	0	0	0	0	0	k__Bacteria; p__Acidobacteria; c__Acidobacteria_Gp6; o__; f__; g__Gp6; s__
OTU_531	91	60	100	36	71	65	50	23	69	88	200	243	223	81	280	k__Bacteria; p__Acidobacteria; c__Acidobacteria_Gp6; o__; f__; g__Gp6; s__
OTU_86	0	1	0	1	2	0	1	0	0	1	0	0	1	0	0	k__Bacteria; p__Bacteroidetes; c__Sphingobacteriia; o__Sphingobacteriales; f__Sphingobacteriaceae; g__Sphingobacterium; s__
OTU_146	14	3	19	23	220	993	453	76	22	37	14	22	5	20	8	k__Bacteria; p__Firmicutes
OTU_62	0	0	0	0	0	0	0	0	0	0	0	0	0	0	0	k__Bacteria
OTU_83	0	0	0	0	0	0	0	0	0	0	0	0	0	0	0	k__Bacteria; p__Acidobacteria; c__Acidobacteria_Gp7; o__; f__; g__Gp7; s__
OTU_529	86	51	85	42	97	127	144	88	92	114	218	217	172	120	226	k__Bacteria; p__Planctomycetes; c__Planctomycetia; o__Planctomycetales; f__Planctomycetaceae; g__Pirellula; s__
OTU_233	18	39	3	128	75	65	49	35	211	312	68	80	10	629	166	k__Bacteria; p__Chloroflexi; c__Chloroflexia; o__Chloroflexales; f__Chloroflexaceae; g__Roseiflexus; s__
OTU_115	0	0	0	0	0	0	0	0	0	0	0	0	0	0	0	k__Bacteria; p__Acidobacteria; c__Blastocatellia; o__Blastocatellales; f__Blastocatellaceae; g__Blastocatella; s__
OTU_351	116	199	159	134	192	80	97	47	149	135	109	141	56	118	158	k__Bacteria; p__Verrucomicrobia; c__Spartobacteria; o__; f__; g__Spartobacteria_genera_incertae_sedis; s__
OTU_6059	0	0	0	0	0	0	0	0	0	0	0	0	0	0	0	k__Bacteria; p__Acidobacteria; c__Acidobacteria_Gp16; o__; f__; g__Gp16; s__
OTU_44	0	0	0	0	0	0	0	0	0	0	0	0	0	0	0	k__Bacteria; p__Planctomycetes; c__Planctomycetia; o__Planctomycetales; f__Planctomycetaceae; g__Rhodopirellula; s__
OTU_207	0	0	0	0	0	0	0	0	0	0	0	0	0	0	0	k__Bacteria; p__Proteobacteria; c__Alphaproteobacteria; o__Rhizobiales
OTU_106	0	0	0	0	0	0	0	0	0	0	0	0	0	0	0	k__Bacteria
OTU_108	610	199	207	133	97	89	119	39	96	49	21	45	4	97	22	k__Bacteria; p__Bacteroidetes; c__Sphingobacteriia; o__Sphingobacteriales; f__Chitinophagaceae
OTU_49	0	0	0	0	0	0	0	0	0	0	0	0	0	0	0	k__Bacteria; p__Actinobacteria; c__Actinobacteria; o__Actinomycetales; f__Brevibacteriaceae; g__Brevibacterium; s__
OTU_144	140	201	333	96	361	76	92	22	88	59	22	108	3	40	116	k__Bacteria; p__Verrucomicrobia; c__Spartobacteria; o__; f__
OTU_74	5	2	3	1	4	5	4	2	3	3	2	3	4	4	3	k__Bacteria; p__Proteobacteria; c__Alphaproteobacteria; o__Rhodospirillales; f__Acetobacteraceae; g__Rubritepida; s__
OTU_155	5	4	1	4	4	3	5	2	5	70	1	3	6	17	4	k__Bacteria; p__Proteobacteria; c__Alphaproteobacteria; o__Caulobacterales; f__Caulobacteraceae; g__Brevundimonas; s__
OTU_291	96	47	56	53	52	56	271	88	77	77	248	205	71	171	196	k__Bacteria; p__Proteobacteria; c__Alphaproteobacteria; o__Rhizobiales; f__Hyphomicrobiaceae; g__Rhodoplanes; s__
OTU_171	0	0	0	0	0	0	0	0	0	0	0	0	0	0	0	k__Bacteria; p__Acidobacteria; c__Acidobacteria_Gp6; o__; f__; g__Gp6; s__
OTU_139	2	1	0	0	1	1	0	0	1	2	2	0	3	1	0	k__Bacteria; p__Proteobacteria; c__Gammaproteobacteria; o__Pseudomonadales; f__Moraxellaceae; g__Psychrobacter; s__
OTU_109	0	0	0	0	0	0	0	0	0	0	0	0	0	0	0	k__Bacteria; p__Chloroflexi; c__Chloroflexia; o__Chloroflexales; f__Chloroflexaceae; g__Roseiflexus; s__
OTU_190	104	128	36	221	144	17	57	19	80	122	45	135	96	188	263	k__Bacteria; p__Actinobacteria; c__Actinobacteria; o__Actinomycetales; f__Nakamurellaceae; g__Nakamurella; s__
OTU_45	0	0	0	0	0	0	0	0	0	0	0	0	0	0	0	k__Bacteria; p__Proteobacteria; c__Epsilonproteobacteria; o__Campylobacterales; f__Helicobacteraceae; g__Sulfurovum; s__
OTU_3223	191	120	81	214	65	50	70	20	55	95	60	47	72	24	54	k__Bacteria; p__Proteobacteria; c__Betaproteobacteria; o__Burkholderiales; f__Burkholderiales_incertae_sedis
OTU_79	2	1	1	0	1	0	3	1	1	4	1	5	4	3	1	k__Bacteria; p__Actinobacteria; c__Actinobacteria; o__Actinomycetales; f__Micrococcaceae; g__Micrococcus; s__
OTU_123	190	113	70	57	80	69	181	64	89	58	222	132	46	143	126	k__Bacteria; p__Proteobacteria; c__Betaproteobacteria; o__Ferritrophicales; f__Ferritrophicaceae; g__Ferritrophicum; s__
OTU_326	0	0	0	0	0	0	0	0	0	0	0	0	0	0	0	k__Bacteria; p__Planctomycetes; c__Planctomycetia; o__Planctomycetales; f__Planctomycetaceae; g__Singulisphaera; s__
OTU_48	0	0	0	0	0	0	0	0	0	0	0	0	0	0	0	k__Bacteria; p__Planctomycetes; c__Planctomycetia; o__Planctomycetales; f__Planctomycetaceae; g__Planctomyces; s__
OTU_151	0	0	0	0	0	0	0	0	0	0	0	0	0	0	0	k__Bacteria; p__Acidobacteria; c__Acidobacteria_Gp6; o__; f__; g__Gp6; s__
OTU_107	0	0	0	0	0	0	0	0	0	0	0	0	0	0	0	k__Bacteria; p__Chloroflexi; c__Ktedonobacteria; o__Ktedonobacterales; f__Ktedonobacteraceae; g__Ktedonobacter; s__
OTU_339	31	67	12	82	41	13	9	11	25	51	146	50	57	21	157	k__Bacteria; p__Actinobacteria; c__Actinobacteria; o__Actinomycetales; f__Intrasporangiaceae
OTU_259	308	260	96	167	73	133	232	40	107	50	9	11	5	77	17	k__Bacteria; p__Actinobacteria; c__Actinobacteria; o__Actinomycetales
OTU_47236	0	0	0	0	0	1	0	1	1	0	0	1	2	0	0	k__Bacteria; p__Proteobacteria; c__Alphaproteobacteria; o__Rickettsiales; f__Anaplasmataceae; g__Wolbachia; s__
OTU_919	63	152	105	119	148	101	170	57	70	70	65	124	37	150	133	k__Bacteria; p__Acidobacteria; c__Acidobacteria_Gp16; o__; f__; g__Gp16; s__
OTU_205	0	0	0	0	0	0	0	0	0	0	0	0	0	0	0	k__Bacteria; p__Proteobacteria; c__Betaproteobacteria; o__Burkholderiales; f__Burkholderiales_incertae_sedis; g__Piscinibacter; s__
OTU_8302	120	64	157	86	85	140	47	36	40	57	112	220	112	138	97	k__Bacteria; p__Verrucomicrobia; c__Opitutae; o__Opitutales; f__Opitutaceae; g__Opitutus; s__
OTU_120	2	4	0	2	5	2	0	1	1	4	2	2	2	1	1	k__Bacteria; p__Actinobacteria; c__Thermoleophilia; o__Thermoleophilales; f__Thermoleophilaceae; g__Thermoleophilum; s__
OTU_75	0	0	0	0	0	0	0	0	0	0	0	0	0	0	0	k__Bacteria; p__Proteobacteria; c__Gammaproteobacteria; o__Oceanospirillales; f__Halomonadaceae; g__Halomonas; s__
OTU_474	0	2	1	0	0	1	4	1	0	6	1	3	2	3	2	k__Bacteria; p__Actinobacteria; c__Actinobacteria; o__Actinomycetales; f__Micrococcaceae; g__Kocuria; s__
OTU_524	404	114	120	93	66	94	259	91	71	22	31	25	2	94	28	k__Bacteria; p__Acidobacteria; c__Solibacteres; o__Solibacterales; f__Solibacteraceae; g__Candidatus Solibacter; s__
OTU_112	0	0	0	0	0	0	0	0	0	0	0	0	0	0	0	k__Bacteria; p__Acidobacteria; c__Acidobacteria_Gp6; o__; f__; g__Gp6; s__
OTU_169	95	137	36	267	63	13	58	37	116	107	19	60	73	148	258	k__Bacteria; p__Actinobacteria; c__Actinobacteria; o__Solirubrobacterales; f__Conexibacteraceae; g__Conexibacter; s__
OTU_34484	195	164	140	61	46	460	86	68	72	44	23	28	2	85	20	k__Bacteria; p__Verrucomicrobia; c__Spartobacteria; o__; f__; g__Spartobacteria_genera_incertae_sedis; s__
OTU_70	0	0	0	0	0	0	0	0	0	0	0	0	0	0	0	k__Bacteria; p__Bacteroidetes; c__Sphingobacteriia; o__Sphingobacteriales; f__Cyclobacteriaceae; g__Algoriphagus; s__
OTU_20545	0	0	2	2	2	0	1	1	1	2	1	3	1	2	1	k__Bacteria; p__Actinobacteria; c__Actinobacteria; o__Actinomycetales; f__Micrococcaceae; g__Renibacterium; s__
OTU_14990	0	0	0	0	0	1	1	0	0	0	0	0	0	0	2	k__Bacteria; p__Proteobacteria; c__Alphaproteobacteria; o__Rickettsiales; f__Anaplasmataceae; g__Wolbachia; s__
OTU_135	0	0	0	0	0	0	0	0	0	0	0	0	0	0	0	k__Bacteria; p__Acidobacteria; c__Acidobacteria_Gp6; o__; f__; g__Gp6; s__
OTU_247	1	1	3	1	0	0	6	2	2	1	2	1	3	2	1	k__Bacteria; p__Actinobacteria; c__Actinobacteria; o__Actinomycetales; f__Corynebacteriaceae; g__Corynebacterium; s__
OTU_47	0	0	0	0	0	0	0	0	0	0	0	0	0	0	0	k__Archaea; p__Thaumarchaeota; c__Nitrososphaeria; o__Nitrososphaerales; f__Nitrososphaeraceae; g__Nitrososphaera; s__
OTU_96	0	0	0	0	1	0	0	0	1	0	0	0	0	0	0	k__Bacteria; p__Bacteroidetes; c__Cytophagia; o__Cytophagales; f__Cytophagaceae; g__Fibrisoma; s__
OTU_174	0	0	0	0	0	0	0	0	0	0	0	0	0	0	0	k__Bacteria; p__Proteobacteria; c__Alphaproteobacteria; o__Rhizobiales; f__Hyphomicrobiaceae; g__Rhodoplanes; s__
OTU_37683	0	0	0	0	0	0	0	0	0	0	0	0	0	0	0	k__Bacteria; p__Acidobacteria; c__Acidobacteria_Gp16; o__; f__; g__Gp16; s__
OTU_84	0	0	0	0	0	0	0	0	0	0	0	0	0	0	0	k__Bacteria; p__Firmicutes; c__Bacilli; o__Bacillales; f__Staphylococcaceae; g__Staphylococcus; s__
OTU_595	159	86	54	81	72	48	142	89	87	79	104	115	31	141	112	k__Bacteria; p__Proteobacteria; c__Betaproteobacteria; o__Neisseriales; f__Neisseriaceae
OTU_361	0	0	0	0	0	0	0	0	0	0	0	0	0	0	0	k__Bacteria; p__Acidobacteria; c__Acidobacteria_Gp16; o__; f__; g__Gp16; s__
OTU_212	0	0	0	0	0	0	0	0	0	0	0	0	0	0	0	k__Bacteria; p__Acidobacteria; c__Acidobacteria_Gp6; o__; f__; g__Gp6; s__
OTU_359	140	53	91	55	64	249	255	128	139	43	37	19	1	74	48	k__Bacteria; p__Proteobacteria; c__Betaproteobacteria
OTU_98	7	9	8	1	12	8	0	7	3	3	1314	5	3	5	18	k__Bacteria; p__Planctomycetes; c__Planctomycetia; o__Planctomycetales; f__Planctomycetaceae; g__Gemmata; s__
OTU_225	5	14	2	1	8	2	5	0	1	2	2	3	1	10	8	k__Bacteria; p__Firmicutes; c__Bacilli; o__Bacillales; f__Planococcaceae; g__Planococcaceae_incertae_sedis; s__
OTU_85	0	0	0	0	0	0	0	0	0	0	0	0	0	0	0	k__Bacteria; p__Proteobacteria; c__Alphaproteobacteria; o__Rhodobacterales; f__Rhodobacteraceae
OTU_638	14	20	8	19	15	160	34	6	144	243	57	176	191	118	146	k__Bacteria; p__Acidobacteria; c__Acidobacteria_Gp6; o__; f__; g__Gp6; s__
OTU_90	1	1	3	0	0	1	1	0	0	2	1	2	1	1	2	k__Bacteria; p__Firmicutes; c__Bacilli; o__Bacillales; f__Bacillaceae
OTU_133	0	0	0	0	0	0	0	0	0	0	0	0	0	0	0	k__Bacteria; p__Firmicutes; c__Bacilli; o__Bacillales; f__Planococcaceae; g__Planococcus; s__
OTU_81	0	0	0	0	0	0	0	0	0	0	0	0	0	0	0	k__Bacteria; p__Bacteroidetes; c__Sphingobacteriia; o__Sphingobacteriales; f__Chitinophagaceae; g__Niastella; s__
OTU_11318	165	99	174	78	115	55	40	18	67	54	72	161	46	67	141	k__Bacteria; p__Acidobacteria; c__Acidobacteria_Gp6; o__; f__; g__Gp6; s__
OTU_101	1	1	1	1	2	0	2	1	0	2	3	3	2	2	1	k__Bacteria; p__Proteobacteria; c__Alphaproteobacteria; o__Rhodospirillales; f__Acetobacteraceae; g__Gluconacetobacter; s__
OTU_609	93	49	92	28	213	378	143	49	51	12	57	106	7	43	17	k__Bacteria; p__Acidobacteria; c__Acidobacteria_Gp7; o__; f__; g__Gp7; s__
OTU_1744	0	0	0	0	0	0	0	0	0	0	0	0	0	0	0	k__Bacteria; p__Acidobacteria; c__Blastocatellia; o__Blastocatellales; f__Blastocatellaceae; g__Blastocatella; s__
OTU_491	65	150	29	169	95	39	214	48	99	96	14	31	33	116	47	k__Bacteria; p__Actinobacteria; c__Actinobacteria; o__Actinomycetales; f__Pseudonocardiaceae; g__Pseudonocardia; s__
OTU_82	0	0	0	0	0	0	0	0	0	0	0	0	0	0	0	k__Bacteria; p__candidate division WPS-2; c__; o__; f__; g__WPS-2_genera_incertae_sedis; s__
OTU_897	47	112	62	72	94	55	43	26	62	42	175	171	95	96	166	k__Bacteria; p__Verrucomicrobia; c__Subdivision3; o__; f__; g__Subdivision3_genera_incertae_sedis; s__
OTU_383	72	50	91	163	126	146	28	7	140	270	41	57	1	23	128	k__Bacteria
OTU_91	0	0	0	0	0	0	0	0	0	0	0	0	0	0	0	k__Bacteria; p__Verrucomicrobia; c__Spartobacteria; o__; f__; g__Spartobacteria_genera_incertae_sedis; s__
OTU_137	48	24	49	60	20	114	306	233	130	41	66	59	2	138	32	k__Bacteria; p__Bacteroidetes; c__Sphingobacteriia; o__Sphingobacteriales; f__Chitinophagaceae
OTU_276	12	8	3	8	6	172	159	24	26	12	75	177	95	75	239	k__Bacteria
OTU_150	4	0	1	2	0	1	3	3	1	134	1	6	4	2	4	k__Bacteria; p__Actinobacteria; c__Actinobacteria; o__Actinomycetales; f__Nocardiaceae; g__Rhodococcus; s__
OTU_393	96	32	42	26	36	207	407	143	97	35	32	39	2	71	20	k__Bacteria; p__Acidobacteria; c__Acidobacteria_Gp1; o__; f__; g__Gp1; s__
OTU_177	5	0	3	7	3	1	3	0	1	46	11	10	5	3	4	k__Bacteria; p__Proteobacteria; c__Alphaproteobacteria; o__Caulobacterales; f__Caulobacteraceae; g__Caulobacter; s__
OTU_164	4	2	1	2	4	2	0	2	0	6	3	3	5	4	5	k__Bacteria; p__Proteobacteria; c__Alphaproteobacteria; o__Rhizobiales
OTU_26140	0	2	1	2	1	0	0	0	1	2	1	3	0	0	0	k__Bacteria; p__Proteobacteria; c__Betaproteobacteria; o__Burkholderiales; f__Burkholderiales_incertae_sedis; g__Aquabacterium; s__
OTU_117	0	0	0	0	0	0	0	0	0	0	0	0	0	0	0	k__Bacteria; p__Chloroflexi; c__Ktedonobacteria; o__Ktedonobacterales; f__Ktedonobacteraceae; g__Ktedonobacter; s__
OTU_289	44	35	10	26	28	16	18	3	11	23	32	28	21	11	58	k__Bacteria; p__Proteobacteria; c__Betaproteobacteria; o__Burkholderiales; f__Oxalobacteraceae; g__Naxibacter; s__
OTU_292	68	39	19	96	24	46	78	32	73	157	90	119	33	129	182	k__Bacteria; p__Proteobacteria; c__Deltaproteobacteria; o__Myxococcales; f__Kofleriaceae; g__Kofleria; s__
OTU_136	0	0	0	0	0	0	0	0	0	0	0	0	0	0	0	k__Bacteria; p__Verrucomicrobia; c__Opitutae; o__Opitutales; f__Opitutaceae; g__Opitutus; s__
OTU_286	32	35	1	36	311	3	6	2	19	67	85	20	38	12	33	k__Bacteria; p__Actinobacteria; c__Actinobacteria; o__Actinomycetales; f__Microbacteriaceae; g__Okibacterium; s__
OTU_165	0	1	1	2	0	1	0	0	1	33	0	0	1	0	0	k__Bacteria; p__Cyanobacteria/Chloroplast; c__Cyanobacteria; o__; f__Family XIII; g__GpXIII; s__
OTU_266	186	64	68	124	86	147	173	76	130	63	6	17	4	34	14	k__Bacteria; p__Proteobacteria; c__Gammaproteobacteria; o__Xanthomonadales; f__Sinobacteraceae; g__Steroidobacter; s__
OTU_242	0	0	0	0	0	0	0	0	0	0	153	20	913	0	157	k__Archaea; p__Euryarchaeota; c__Methanobacteria; o__Methanobacteriales; f__Methanobacteriaceae; g__Methanobacterium; s__
OTU_116	362	200	107	100	105	35	83	53	75	33	8	18	4	44	9	k__Bacteria; p__Proteobacteria; c__Gammaproteobacteria; o__Xanthomonadales; f__Sinobacteraceae; g__Steroidobacter; s__
OTU_56	0	0	0	0	0	0	0	0	1	1	0	0	0	0	0	k__Bacteria; p__Proteobacteria; c__Alphaproteobacteria; o__Rhizobiales; f__Methylobacteriaceae; g__Methylobacterium; s__
OTU_159	4	4	2	4	6	2	4	3	3	2	15	11	8	7	7	k__Bacteria; p__Proteobacteria; c__Betaproteobacteria; o__Burkholderiales; f__Comamonadaceae; g__Schlegelella; s__
OTU_127	0	0	0	0	0	0	0	0	0	0	0	0	0	0	0	k__Archaea; p__Euryarchaeota; c__Methanobacteria; o__Methanobacteriales; f__Methanobacteriaceae; g__Methanobacterium; s__
OTU_88	1	0	0	2	2	2	0	0	2	2	1	1	0	1	1	k__Bacteria; p__Proteobacteria; c__Alphaproteobacteria; o__Rhizobiales; f__Methylobacteriaceae; g__Methylobacterium; s__
OTU_510	14	28	10	142	37	12	21	9	50	310	11	14	91	81	59	k__Bacteria; p__Actinobacteria; c__Actinobacteria; o__Actinomycetales; f__Micromonosporaceae
OTU_306	0	0	0	1	0	1	1	0	0	0	1	0	0	1	1	k__Bacteria; p__Proteobacteria; c__Deltaproteobacteria; o__Bdellovibrionales; f__Bdellovibrionaceae; g__Bdellovibrio; s__
OTU_148	0	0	0	0	0	0	0	0	0	0	0	0	0	0	0	k__Bacteria; p__Proteobacteria; c__Gammaproteobacteria; o__Xanthomonadales; f__Sinobacteraceae; g__Steroidobacter; s__
OTU_390	102	72	127	182	84	72	49	40	122	68	45	78	14	58	100	k__Bacteria; p__Acidobacteria; c__Acidobacteria_Gp6; o__; f__; g__Gp6; s__
OTU_93	0	0	0	0	0	0	0	0	0	0	0	0	0	0	0	k__Bacteria; p__Firmicutes
OTU_60	0	0	0	0	0	0	0	0	0	0	0	0	0	0	0	k__Bacteria; p__Proteobacteria; c__Gammaproteobacteria; o__Enterobacteriales; f__Enterobacteriaceae; g__Serratia; s__
OTU_556	67	42	78	80	50	64	83	38	118	93	73	120	59	91	125	k__Bacteria; p__Acidobacteria; c__Acidobacteria_Gp4; o__; f__; g__Gp4; s__
OTU_3632	11	7	3	3	23	7	99	30	32	18	156	283	41	170	227	k__Bacteria; p__Acidobacteria; c__Acidobacteria_Gp4; o__; f__; g__Gp4; s__
OTU_121	32	68	50	60	110	46	35	23	46	96	90	207	52	153	97	k__Bacteria; p__Planctomycetes; c__Planctomycetia; o__Planctomycetales; f__Planctomycetaceae; g__Pirellula; s__
OTU_248	162	85	47	50	31	32	112	67	79	49	98	80	23	61	63	k__Bacteria; p__Proteobacteria; c__Betaproteobacteria; o__Neisseriales; f__Neisseriaceae
OTU_119	0	0	0	1	1	0	3	1	1	1	4	2	0	1	4	k__Bacteria; p__Proteobacteria; c__Betaproteobacteria; o__Hydrogenophilales; f__Hydrogenophilaceae; g__Hydrogenophilus; s__
OTU_110	2	2	0	10	1	4	0	0	5	461	4	1	1	2	3	k__Bacteria; p__Actinobacteria; c__Actinobacteria; o__Actinomycetales; f__Nocardioidaceae
OTU_323	17	57	19	78	40	29	9	5	35	172	48	80	252	70	151	k__Bacteria; p__Acidobacteria; c__Acidobacteria_Gp6; o__; f__; g__Gp6; s__
OTU_182	2	0	2	0	2	0	2	0	3	10	3	2	1	3	3	k__Bacteria; p__Proteobacteria; c__Alphaproteobacteria; o__Rhodobacterales; f__Rhodobacteraceae; g__Paracoccus; s__
OTU_379	0	0	0	0	0	0	0	0	0	0	0	0	2	0	0	k__Bacteria; p__Bacteroidetes; c__Bacteroidia; o__Bacteroidales; f__Porphyromonadaceae; g__Barnesiella; s__
OTU_189	0	0	0	0	0	0	0	0	0	0	0	0	0	0	0	k__Bacteria; p__Actinobacteria; c__Actinobacteria; o__Gaiellales; f__Gaiellaceae; g__Gaiella; s__
OTU_195	0	0	0	0	0	0	0	0	0	0	0	0	0	0	0	k__Bacteria; p__Proteobacteria; c__Betaproteobacteria; o__Burkholderiales; f__Comamonadaceae; g__Variovorax; s__
OTU_250	514	144	159	102	46	117	15	3	8	2	0	2	0	16	1	k__Bacteria; p__Chloroflexi; c__Ktedonobacteria; o__Ktedonobacterales; f__Ktedonobacteraceae; g__Ktedonobacter; s__
OTU_170	245	131	145	102	126	46	48	18	35	36	22	43	25	45	50	k__Bacteria; p__Planctomycetes; c__Planctomycetia; o__Planctomycetales; f__Planctomycetaceae; g__Zavarzinella; s__
OTU_8259	18	9	5	1	18	366	238	44	32	12	79	81	5	98	78	k__Bacteria
OTU_168	111	35	115	62	40	166	188	102	178	38	5	13	2	51	2	k__Bacteria; p__candidate division WPS-1; c__; o__; f__; g__WPS-1_genera_incertae_sedis; s__
OTU_173	0	0	0	0	0	0	0	0	0	0	0	0	0	0	0	k__Bacteria; p__Proteobacteria; c__Gammaproteobacteria; o__Alteromonadales; f__Alteromonadaceae; g__Marinobacter; s__
OTU_457	10	8	5	1	21	62	217	76	22	25	129	83	202	28	172	k__Bacteria; p__Nitrospirae; c__Nitrospira; o__Nitrospirales; f__Nitrospiraceae; g__Nitrospira; s__
OTU_983	45	89	14	82	21	59	63	16	50	179	82	93	79	85	100	k__Bacteria; p__Bacteroidetes; c__Sphingobacteriia; o__Sphingobacteriales; f__Chitinophagaceae; g__Ferruginibacter; s__
OTU_16376	40	24	85	18	26	209	103	77	113	86	16	119	0	120	57	k__Bacteria; p__Verrucomicrobia; c__Spartobacteria; o__; f__; g__Spartobacteria_genera_incertae_sedis; s__
OTU_152	0	0	0	0	0	0	0	0	0	0	0	0	0	0	0	k__Bacteria; p__Acidobacteria; c__Acidobacteria_Gp6; o__; f__; g__Gp6; s__
OTU_447	0	0	0	0	0	0	0	0	0	0	0	0	0	0	0	k__Bacteria; p__Actinobacteria; c__Actinobacteria; o__Actinomycetales; f__Microbacteriaceae
OTU_124	0	0	0	0	0	0	0	0	0	0	0	0	0	0	0	k__Bacteria; p__Acidobacteria; c__Acidobacteria_Gp4; o__; f__; g__Gp4; s__
OTU_673	399	309	103	125	54	0	0	1	3	6	16	15	22	2	26	k__Bacteria; p__Bacteroidetes; c__Flavobacteriia; o__Flavobacteriales; f__Flavobacteriaceae; g__Flavobacterium; s__
OTU_210	0	0	0	0	0	0	0	0	0	0	0	0	0	0	0	k__Bacteria; p__Actinobacteria; c__Actinobacteria; o__Actinomycetales
OTU_149	0	0	1	1	2	0	0	0	0	1	1	0	1	1	2	k__Bacteria; p__Proteobacteria; c__Gammaproteobacteria; o__Pseudomonadales; f__Moraxellaceae; g__Acinetobacter; s__
OTU_262	0	0	0	1	0	0	0	0	0	1	1	0	0	0	0	k__Bacteria; p__Bacteroidetes; c__Bacteroidia; o__Bacteroidales; f__Prevotellaceae; g__Prevotella; s__
OTU_1200	64	53	20	102	33	38	73	23	62	144	63	132	50	98	97	k__Bacteria; p__Bacteroidetes; c__Sphingobacteriia; o__Sphingobacteriales; f__Chitinophagaceae; g__Ferruginibacter; s__
OTU_181	0	0	0	0	0	0	0	0	0	0	0	0	0	0	0	k__Bacteria; p__Acidobacteria; c__Acidobacteria_Gp1; o__Acidobacteriales; f__Acidobacteriaceae; g__Candidatus Koribacter; s__
OTU_277	19	18	23	49	11	46	27	12	172	133	59	132	51	143	131	k__Bacteria; p__Acidobacteria; c__Blastocatellia; o__Blastocatellales; f__Blastocatellaceae; g__Blastocatella; s__
OTU_5870	0	0	0	0	0	0	0	0	0	0	0	0	0	0	0	k__Bacteria; p__Proteobacteria; c__Betaproteobacteria; o__Burkholderiales; f__Comamonadaceae
OTU_14171	0	0	0	0	0	1	0	0	0	1	0	0	0	0	0	k__Bacteria; p__Proteobacteria; c__Alphaproteobacteria; o__Rickettsiales; f__Anaplasmataceae; g__Wolbachia; s__
OTU_287	0	0	0	0	0	0	0	0	0	0	0	0	0	0	0	k__Bacteria; p__Acidobacteria; c__Acidobacteria_Gp4; o__; f__; g__Gp4; s__
OTU_418	1	7	1	9	8	3	1	0	8	7	4	2	2	3	12	k__Bacteria; p__Proteobacteria; c__Betaproteobacteria; o__Burkholderiales; f__Burkholderiaceae; g__Ralstonia; s__
OTU_38490	0	0	0	1	0	0	0	0	1	0	0	0	0	1	2	k__Bacteria; p__Proteobacteria; c__Alphaproteobacteria; o__Rickettsiales; f__Anaplasmataceae; g__Wolbachia; s__
OTU_690	171	12	33	68	35	201	265	101	49	12	2	3	2	33	1	k__Bacteria; p__Acidobacteria; c__Acidobacteria_Gp2; o__; f__; g__Gp2; s__
OTU_26446	1	0	0	1	0	0	0	0	1	0	0	0	0	1	0	k__Bacteria; p__Proteobacteria; c__Alphaproteobacteria; o__Rickettsiales; f__Anaplasmataceae; g__Wolbachia; s__
OTU_22603	0	0	0	0	0	0	0	0	0	0	0	0	0	0	0	k__Bacteria
OTU_611	1	0	0	0	0	0	0	0	0	1	0	1	0	0	0	k__Bacteria; p__Bacteroidetes; c__Bacteroidia; o__Bacteroidales; f__Bacteroidaceae; g__Bacteroides; s__
OTU_158	14	4	9	2	2	1	0	2	2	2	5	3	2	2	2	k__Bacteria; p__Acidobacteria; c__Acidobacteria_Gp1; o__Acidobacteriales; f__Acidobacteriaceae
OTU_226	0	0	0	0	0	0	0	0	0	0	0	0	0	0	0	k__Bacteria; p__Planctomycetes; c__Planctomycetia; o__Planctomycetales; f__Planctomycetaceae; g__Planctomyces; s__
OTU_699	0	0	0	0	0	0	0	0	0	0	0	0	0	0	0	k__Bacteria; p__Proteobacteria; c__Alphaproteobacteria; o__Rhizobiales; f__Hyphomicrobiaceae; g__Rhodoplanes; s__
OTU_311	232	61	153	115	88	120	118	32	18	8	5	5	4	8	1	k__Bacteria; p__Proteobacteria; c__Gammaproteobacteria; o__Xanthomonadales; f__Sinobacteraceae; g__Steroidobacter; s__
OTU_8823	11	33	10	55	22	15	5	5	34	90	67	208	134	75	235	k__Bacteria; p__Acidobacteria; c__Acidobacteria_Gp6; o__; f__; g__Gp6; s__
OTU_180	0	0	0	2	0	0	0	0	0	1	0	2	0	1	1	k__Bacteria; p__Cyanobacteria/Chloroplast; c__Cyanobacteria; o__; f__Family I; g__GpI; s__
OTU_128	2	2	0	2	0	0	1	0	1	0	0	1	1	0	1	k__Bacteria; p__Chloroflexi; c__Thermomicrobia; o__Sphaerobacterales; f__Sphaerobacteraceae; g__Sphaerobacter; s__
OTU_122	0	0	0	0	0	0	0	0	0	0	0	0	0	0	0	k__Bacteria; p__Verrucomicrobia; c__Spartobacteria; o__; f__; g__Spartobacteria_genera_incertae_sedis; s__
OTU_1491	57	12	28	30	29	81	222	130	65	22	67	51	29	70	62	k__Bacteria; p__Acidobacteria; c__Solibacteres; o__Solibacterales; f__Solibacteraceae; g__Candidatus Solibacter; s__
OTU_252	50	59	22	73	34	21	26	13	65	122	68	76	70	62	128	k__Bacteria; p__Proteobacteria; c__Alphaproteobacteria; o__Rhizobiales; f__Hyphomicrobiaceae; g__Vasilyevaea; s__
OTU_656	0	0	0	0	0	0	0	0	0	0	0	0	0	0	0	k__Bacteria; p__Verrucomicrobia; c__Spartobacteria; o__; f__; g__Spartobacteria_genera_incertae_sedis; s__
OTU_175	22	10	16	15	9	9	11	13	22	6	7	7	5	26	3	k__Bacteria; p__Proteobacteria; c__Gammaproteobacteria; o__Xanthomonadales; f__Xanthomonadaceae; g__Silanimonas; s__
OTU_202	0	0	0	0	0	0	0	0	0	0	0	0	0	0	0	k__Bacteria; p__Verrucomicrobia; c__Spartobacteria; o__; f__; g__Spartobacteria_genera_incertae_sedis; s__
OTU_658	1	2	0	5	16	12	25	7	3	23	6	4	40	7	16	k__Bacteria; p__Firmicutes; c__Bacilli; o__Bacillales
OTU_288	1	1	0	0	1	0	0	0	2	2	2	1	0	0	2	k__Bacteria; p__Proteobacteria; c__Gammaproteobacteria; o__Enterobacteriales; f__Enterobacteriaceae; g__Cronobacter; s__
OTU_391	55	96	92	111	99	39	29	25	59	48	73	90	46	45	69	k__Bacteria; p__Verrucomicrobia; c__Spartobacteria; o__; f__; g__Spartobacteria_genera_incertae_sedis; s__
OTU_65	0	0	0	0	0	0	0	0	0	0	0	0	0	0	0	k__Bacteria; p__Verrucomicrobia; c__Spartobacteria; o__; f__; g__Xiphinematobacter; s__
OTU_384	235	94	80	127	37	38	55	16	41	56	27	42	20	30	43	k__Bacteria; p__Proteobacteria; c__Alphaproteobacteria; o__Rhizobiales; f__Hyphomicrobiaceae; g__Rhizomicrobium; s__
OTU_201	1	2	2	0	2	1	2	0	2	2	1	1	3	1	0	k__Bacteria; p__Actinobacteria; c__Actinobacteria; o__Actinomycetales; f__Microbacteriaceae
OTU_282	0	0	0	0	0	0	0	0	0	0	0	0	0	0	0	k__Bacteria; p__Acidobacteria; c__Acidobacteria_Gp6; o__; f__; g__Gp6; s__
OTU_134	0	0	0	0	0	0	0	0	0	0	0	0	0	0	0	k__Bacteria; p__Verrucomicrobia; c__Spartobacteria; o__; f__
OTU_321	30	57	13	11	225	20	28	8	19	101	6	70	104	78	177	k__Bacteria; p__Actinobacteria; c__Actinobacteria; o__Solirubrobacterales; f__Conexibacteraceae; g__Conexibacter; s__
OTU_374	0	0	0	0	0	0	0	0	0	0	0	0	0	0	0	k__Bacteria; p__Bacteroidetes; c__Flavobacteriia; o__Flavobacteriales; f__Flavobacteriaceae; g__Flavobacterium; s__
OTU_69	0	0	0	0	0	0	0	0	0	0	0	0	0	0	0	k__Bacteria; p__Proteobacteria; c__Alphaproteobacteria; o__Rhizobiales; f__Methylobacteriaceae; g__Methylobacterium; s__
OTU_156	0	1	0	0	1	0	0	1	1	1	1	1	2	0	0	k__Bacteria; p__Bacteroidetes; c__Flavobacteriia; o__Flavobacteriales; f__Flavobacteriaceae; g__Riemerella; s__
OTU_206	2	0	1	1	1	0	0	0	1	9	4	4	2	4	0	k__Bacteria; p__Actinobacteria; c__Actinobacteria; o__Actinomycetales; f__Sanguibacteraceae; g__Sanguibacter; s__
OTU_395	98	75	35	39	45	35	126	88	75	41	17	63	6	163	28	k__Bacteria; p__Proteobacteria; c__Betaproteobacteria
OTU_513	142	190	97	118	57	24	63	44	54	49	5	6	13	53	17	k__Bacteria; p__Actinobacteria; c__Actinobacteria; o__Solirubrobacterales; f__Conexibacteraceae; g__Conexibacter; s__
OTU_370	2	3	0	0	1	1	2	0	0	3	1	1	0	1	1	k__Bacteria; p__Proteobacteria; c__Alphaproteobacteria; o__Rhodobacterales; f__Rhodobacteraceae; g__Rubellimicrobium; s__
OTU_416	0	0	1	0	0	0	0	0	0	2	0	0	1	0	0	k__Bacteria; p__Actinobacteria; c__Actinobacteria; o__Actinomycetales; f__Dermabacteraceae; g__Brachybacterium; s__
OTU_722	311	58	33	32	21	20	54	33	47	52	53	53	41	51	60	k__Bacteria; p__Bacteroidetes; c__Sphingobacteriia; o__Sphingobacteriales; f__Chitinophagaceae; g__Ferruginibacter; s__
OTU_1028	112	80	82	32	67	38	122	34	37	46	42	56	15	83	42	k__Bacteria; p__Proteobacteria; c__Alphaproteobacteria; o__Rhizobiales; f__Xanthobacteraceae; g__Pseudolabrys; s__
OTU_325	0	0	0	0	0	0	0	0	0	0	0	0	0	0	0	k__Bacteria; p__candidate division WPS-2; c__; o__; f__; g__WPS-2_genera_incertae_sedis; s__
OTU_380	67	30	57	13	68	300	130	36	52	25	7	25	2	63	6	k__Bacteria; p__Verrucomicrobia; c__Spartobacteria; o__; f__; g__Spartobacteria_genera_incertae_sedis; s__
OTU_228	100	75	31	43	62	8	46	18	28	12	3	8	4	18	10	k__Bacteria; p__Actinobacteria; c__Actinobacteria; o__Gaiellales; f__Gaiellaceae; g__Gaiella; s__
OTU_486	30	22	22	19	15	20	40	21	47	166	71	98	148	80	85	k__Bacteria; p__Proteobacteria; c__Betaproteobacteria; o__Burkholderiales; f__Burkholderiales_incertae_sedis; g__Thiobacter; s__
OTU_197	0	0	0	0	0	0	0	0	0	0	0	0	0	0	0	k__Bacteria; p__Actinobacteria; c__Actinobacteria; o__Actinomycetales; f__Nakamurellaceae; g__Nakamurella; s__
OTU_193	61	110	17	53	28	21	40	25	40	136	78	98	17	74	92	k__Bacteria; p__Bacteroidetes; c__Sphingobacteriia; o__Sphingobacteriales; f__Chitinophagaceae; g__Terrimonas; s__
OTU_13962	29	45	31	116	46	55	110	47	80	64	33	46	41	57	95	k__Bacteria; p__Acidobacteria; c__Acidobacteria_Gp16; o__; f__; g__Gp16; s__
OTU_2885	0	0	0	0	0	0	0	0	0	0	0	0	0	0	0	k__Bacteria; p__Chloroflexi; c__Chloroflexia; o__Chloroflexales; f__Chloroflexaceae; g__Roseiflexus; s__
OTU_161	0	1	1	0	3	0	2	0	1	1	1	1	0	0	2	k__Bacteria; p__Firmicutes; c__Bacilli; o__Bacillales
OTU_125	0	0	0	0	0	0	0	0	0	0	0	0	0	0	0	k__Bacteria; p__Verrucomicrobia; c__Spartobacteria; o__; f__; g__Spartobacteria_genera_incertae_sedis; s__
OTU_1480	2	0	0	0	4	0	2	2	1	3	1	1	0	2	2	k__Bacteria; p__Firmicutes; c__Bacilli; o__Bacillales; f__Bacillaceae
OTU_1207	0	0	0	0	0	0	0	0	0	0	0	0	0	0	0	k__Bacteria; p__Acidobacteria; c__Acidobacteria_Gp6; o__; f__; g__Gp6; s__
OTU_445	29	56	27	79	60	54	19	6	84	96	60	96	8	116	89	k__Bacteria; p__Verrucomicrobia; c__Spartobacteria; o__; f__; g__Spartobacteria_genera_incertae_sedis; s__
OTU_113	0	0	0	0	0	0	0	0	0	0	0	0	0	0	0	k__Bacteria; p__Actinobacteria; c__Actinobacteria; o__Actinomycetales; f__Cellulomonadaceae; g__Cellulomonas; s__
OTU_1847	0	0	0	0	0	0	0	0	0	0	0	0	0	0	0	k__Bacteria; p__Acidobacteria; c__Acidobacteria_Gp6; o__; f__; g__Gp6; s__
OTU_176	41	14	59	110	13	75	42	107	136	16	15	58	2	139	48	k__Bacteria
OTU_217	1	0	0	1	2	0	0	0	0	1	0	1	0	0	2	k__Bacteria; p__Firmicutes; c__Bacilli; o__Bacillales; f__Bacillales_Incertae Sedis XI; g__Gemella; s__
OTU_505	252	122	105	66	44	59	55	34	46	13	12	31	2	34	15	k__Bacteria; p__candidate division WPS-2; c__; o__; f__; g__WPS-2_genera_incertae_sedis; s__
OTU_92	0	0	0	0	0	0	0	0	0	0	0	0	0	0	0	k__Bacteria; p__Gemmatimonadetes; c__Gemmatimonadetes; o__Gemmatimonadales; f__Gemmatimonadaceae; g__Gemmatimonas; s__
OTU_185	0	0	0	0	0	0	0	0	0	0	0	0	0	0	0	k__Bacteria; p__candidate division WPS-1; c__; o__; f__; g__WPS-1_genera_incertae_sedis; s__
OTU_441	66	78	20	15	46	19	33	29	45	36	126	141	29	95	81	k__Bacteria; p__Proteobacteria; c__Betaproteobacteria; o__Neisseriales; f__Neisseriaceae
OTU_1069	125	64	137	109	86	56	50	29	57	25	15	21	1	33	19	k__Bacteria; p__Planctomycetes; c__Planctomycetia; o__Planctomycetales; f__Planctomycetaceae; g__Singulisphaera; s__
OTU_104	0	0	0	0	0	0	0	0	0	0	0	0	0	0	0	k__Bacteria; p__Verrucomicrobia; c__Verrucomicrobiae; o__Verrucomicrobiales; f__Verrucomicrobiaceae; g__Verrucomicrobium; s__
OTU_47975	1	0	1	0	0	0	0	0	0	0	0	0	0	0	0	k__Bacteria; p__Proteobacteria; c__Alphaproteobacteria; o__Rickettsiales; f__Anaplasmataceae; g__Wolbachia; s__
OTU_267	5	4	3	11	4	2	1	0	2	26	7	9	0	2	7	k__Bacteria; p__Proteobacteria; c__Alphaproteobacteria; o__Sphingomonadales; f__Sphingomonadaceae; g__Novosphingobium; s__
OTU_5831	9	6	14	19	15	28	16	6	21	33	88	106	168	34	284	k__Bacteria; p__Acidobacteria; c__Acidobacteria_Gp6; o__; f__; g__Gp6; s__
OTU_100	0	0	0	0	0	0	0	0	0	0	0	0	0	0	0	k__Bacteria; p__Planctomycetes; c__Planctomycetia; o__Planctomycetales; f__Planctomycetaceae
OTU_13367	23	34	9	27	36	50	108	62	66	33	69	85	34	89	123	k__Bacteria; p__Acidobacteria; c__Acidobacteria_Gp16; o__; f__; g__Gp16; s__
OTU_4898	91	63	62	44	43	40	116	36	70	34	65	40	17	71	35	k__Bacteria; p__Proteobacteria
OTU_387	0	0	0	0	0	0	0	0	0	0	0	0	0	0	0	k__Bacteria; p__Verrucomicrobia; c__Opitutae; o__Opitutales; f__Opitutaceae; g__Opitutus; s__
OTU_331	37	79	15	91	47	27	45	31	84	58	79	73	32	88	60	k__Bacteria; p__Bacteroidetes; c__Sphingobacteriia; o__Sphingobacteriales; f__Chitinophagaceae; g__Flavihumibacter; s__
OTU_922	87	37	25	67	57	37	85	47	56	32	95	103	14	49	53	k__Bacteria; p__Proteobacteria; c__Betaproteobacteria
OTU_223	8	11	2	7	28	1	2	2	3	1	175	289	78	6	239	k__Bacteria; p__Verrucomicrobia; c__Spartobacteria; o__; f__; g__Xiphinematobacter; s__
OTU_213	7	9	10	8	11	3	14	1	2	10	2	1	2	1	2	k__Bacteria; p__Actinobacteria; c__Actinobacteria; o__Actinomycetales; f__Streptomycetaceae; g__Streptacidiphilus; s__
OTU_179	7	52	32	36	21	25	8	3	9	63	25	62	20	8	22	k__Bacteria; p__Verrucomicrobia; c__Verrucomicrobiae; o__Verrucomicrobiales; f__Verrucomicrobiaceae; g__Luteolibacter; s__
OTU_89	0	0	0	0	0	0	0	0	0	0	0	0	0	0	0	k__Bacteria; p__Deinococcus-Thermus; c__Deinococci; o__Thermales; f__Thermaceae; g__Meiothermus; s__
OTU_3783	0	0	0	0	0	0	0	0	0	0	0	0	0	0	0	k__Bacteria; p__Acidobacteria; c__Acidobacteria_Gp6; o__; f__; g__Gp6; s__
OTU_973	48	75	158	68	48	38	16	8	27	24	78	100	21	38	63	k__Bacteria; p__Verrucomicrobia; c__Opitutae; o__Opitutales; f__Opitutaceae; g__Opitutus; s__
OTU_221	0	0	0	0	0	0	0	0	0	0	0	0	0	0	0	k__Bacteria; p__Actinobacteria; c__Actinobacteria; o__Solirubrobacterales; f__Conexibacteraceae; g__Conexibacter; s__
OTU_131	0	0	0	0	0	0	0	0	0	0	0	0	0	0	0	k__Bacteria; p__Bacteroidetes; c__Sphingobacteriia; o__Sphingobacteriales; f__Chitinophagaceae; g__Chitinophaga; s__
OTU_913	11	1	1	5	4	10	10	5	13	19	63	156	311	21	196	k__Bacteria; p__Acidobacteria; c__Acidobacteria_Gp6; o__; f__; g__Gp6; s__
OTU_19606	0	1	1	1	0	0	1	0	1	2	0	0	2	1	1	k__Bacteria; p__Actinobacteria; c__Actinobacteria; o__Actinomycetales; f__Micrococcaceae; g__Renibacterium; s__
OTU_172	3	2	0	1	1	1	0	0	0	0	1	2	1	0	0	k__Bacteria; p__Proteobacteria; c__Alphaproteobacteria; o__Rhodospirillales; f__Acetobacteraceae; g__Roseomonas; s__
OTU_163	2	1	0	0	2	1	0	0	0	1	0	0	1	2	1	k__Bacteria; p__Proteobacteria; c__Deltaproteobacteria
OTU_337	0	0	0	0	0	0	0	0	0	0	0	0	0	0	0	k__Bacteria; p__Chloroflexi; c__Ktedonobacteria; o__Ktedonobacterales; f__Ktedonobacteraceae; g__Ktedonobacter; s__
OTU_817	12	24	8	44	21	27	12	4	60	278	35	42	20	19	39	k__Bacteria; p__Actinobacteria; c__Actinobacteria; o__Actinomycetales; f__Mycobacteriaceae; g__Mycobacterium; s__
OTU_1104	0	0	0	0	0	0	0	0	0	0	0	0	0	0	0	k__Bacteria; p__Acidobacteria; c__Acidobacteria_Gp16; o__; f__; g__Gp16; s__
OTU_526	149	64	24	53	49	35	58	45	65	74	36	61	5	61	35	k__Bacteria; p__Gemmatimonadetes; c__Gemmatimonadetes; o__Gemmatimonadales; f__Gemmatimonadaceae; g__Gemmatimonas; s__
OTU_541	59	97	33	46	45	14	28	0	39	52	40	77	15	56	88	k__Bacteria; p__Planctomycetes; c__Planctomycetia; o__Planctomycetales; f__Planctomycetaceae; g__Planctomyces; s__
OTU_332	51	16	38	42	37	45	37	9	72	37	71	77	72	67	133	k__Bacteria; p__Acidobacteria; c__Acidobacteria_Gp17; o__; f__; g__Gp17; s__
OTU_363	6	9	3	7	14	16	10	6	20	92	121	122	123	32	214	k__Bacteria; p__Proteobacteria; c__Alphaproteobacteria; o__Rhizobiales; f__Rhodobiaceae; g__Anderseniella; s__
OTU_240	193	62	58	53	45	66	105	51	16	29	22	35	2	46	24	k__Bacteria; p__Acidobacteria; c__Solibacteres; o__Solibacterales; f__; g__Bryobacter; s__
OTU_154	0	0	0	1	0	0	0	1	1	1	0	1	0	0	0	k__Bacteria; p__Proteobacteria; c__Alphaproteobacteria; o__Rhodobacterales; f__Rhodobacteraceae; g__Rubellimicrobium; s__
OTU_566	24	18	42	10	18	97	292	80	35	12	84	11	3	72	2	k__Bacteria; p__Proteobacteria; c__Betaproteobacteria
OTU_105	0	0	0	0	0	0	0	0	0	0	0	0	0	0	0	k__Bacteria; p__Proteobacteria; c__Gammaproteobacteria; o__Alteromonadales; f__Idiomarinaceae; g__Pseudidiomarina; s__
OTU_219	2	0	1	0	1	2	0	0	2	2	2	0	0	0	2	k__Bacteria; p__Actinobacteria; c__Actinobacteria; o__Actinomycetales; f__Propionibacteriaceae; g__Propionibacterium; s__
OTU_26652	40	55	14	69	36	40	67	37	47	33	26	66	20	70	59	k__Bacteria; p__Acidobacteria; c__Acidobacteria_Gp16; o__; f__; g__Gp16; s__
OTU_254	185	82	53	13	43	9	20	1	7	13	102	87	28	41	106	k__Bacteria; p__Bacteroidetes; c__Cytophagia; o__Cytophagales; f__Cytophagaceae; g__Ohtaekwangia; s__
OTU_187	0	0	0	0	0	0	0	0	0	0	0	0	0	0	0	k__Bacteria; p__Acidobacteria; c__Acidobacteria_Gp7; o__; f__; g__Gp7; s__
OTU_184	1	0	0	0	0	1	0	0	0	1	0	1	0	0	1	k__Bacteria; p__Firmicutes; c__Bacilli; o__Lactobacillales; f__Streptococcaceae; g__Lactococcus; s__
OTU_2029	9	18	64	24	74	102	88	63	96	44	64	74	1	42	33	k__Bacteria; p__Verrucomicrobia; c__Spartobacteria; o__; f__; g__Spartobacteria_genera_incertae_sedis; s__
OTU_450	247	80	103	87	52	50	37	8	55	16	4	7	0	38	3	k__Bacteria; p__candidate division WPS-1; c__; o__; f__; g__WPS-1_genera_incertae_sedis; s__
OTU_1726	0	0	0	0	0	0	0	0	0	0	0	0	0	0	0	k__Bacteria; p__Proteobacteria; c__Betaproteobacteria
OTU_5892	188	117	127	190	87	3	9	3	4	23	6	8	10	8	5	k__Bacteria; p__Acidobacteria; c__Acidobacteria_Gp4; o__; f__; g__Gp4; s__
OTU_719	2	1	0	0	0	0	0	0	0	0	0	0	0	2	2	k__Bacteria; p__Firmicutes; c__Bacilli; o__Bacillales; f__Bacillaceae; g__Anaerobacillus; s__
OTU_3255	21	15	61	2	40	141	208	71	55	29	22	38	1	63	23	k__Bacteria; p__Verrucomicrobia; c__Spartobacteria; o__; f__; g__Spartobacteria_genera_incertae_sedis; s__
OTU_218	1	2	1	12	2	15	22	5	28	226	4	5	14	5	11	k__Bacteria; p__Firmicutes; c__Clostridia; o__Clostridiales; f__Peptostreptococcaceae; g__Sporacetigenium; s__
OTU_251	0	0	0	0	0	0	0	0	0	0	0	0	0	0	0	k__Bacteria; p__Verrucomicrobia; c__Spartobacteria; o__; f__; g__Spartobacteria_genera_incertae_sedis; s__
OTU_192	0	0	0	0	0	0	0	0	0	0	0	0	0	0	0	k__Bacteria; p__Acidobacteria; c__Acidobacteria_Gp6; o__; f__; g__Gp6; s__
OTU_424	12	11	1	9	50	28	59	23	14	27	67	141	14	97	215	k__Bacteria; p__Firmicutes; c__Bacilli
OTU_227	57	11	33	80	20	86	60	20	91	156	13	42	10	45	28	k__Bacteria; p__Proteobacteria; c__Gammaproteobacteria; o__Xanthomonadales; f__Xanthomonadaceae; g__Dokdonella; s__
OTU_95	0	0	0	0	0	0	0	0	0	0	0	0	0	0	0	k__Bacteria
OTU_157	0	0	0	1	0	0	1	1	1	1	0	7	6	4	2	k__Bacteria; p__candidate division WPS-2; c__; o__; f__; g__WPS-2_genera_incertae_sedis; s__
OTU_500	104	71	52	57	48	33	39	14	37	51	36	47	22	47	79	k__Bacteria; p__Proteobacteria; c__Alphaproteobacteria; o__Rhodospirillales; f__Rhodospirillaceae; g__Dongia; s__
OTU_2724	0	0	0	0	0	0	0	0	0	0	0	0	0	0	0	k__Bacteria; p__Acidobacteria; c__Acidobacteria_Gp6; o__; f__; g__Gp6; s__
OTU_47062	0	3	1	2	0	1	0	0	0	3	2	1	1	1	0	k__Bacteria; p__Proteobacteria; c__Betaproteobacteria; o__Burkholderiales; f__Burkholderiaceae; g__Ralstonia; s__
OTU_234	0	0	0	0	0	0	0	0	0	0	0	0	0	0	0	k__Bacteria; p__Actinobacteria; c__Actinobacteria; o__Actinomycetales; f__Intrasporangiaceae
OTU_229	250	140	54	43	81	41	50	24	30	7	6	3	1	11	8	k__Archaea; p__Thaumarchaeota; c__Nitrososphaeria; o__Nitrososphaerales; f__Nitrososphaeraceae; g__Nitrososphaera; s__
OTU_685	7	13	15	15	37	28	93	47	48	27	52	88	31	70	162	k__Bacteria; p__Acidobacteria; c__Acidobacteria_Gp16; o__; f__; g__Gp16; s__
OTU_587	0	0	0	0	0	0	0	0	0	0	0	0	0	0	0	k__Bacteria; p__Proteobacteria; c__Alphaproteobacteria; o__Rhizobiales; f__Xanthobacteraceae
OTU_360	86	80	70	42	58	79	14	13	15	23	28	58	65	32	38	k__Bacteria; p__Verrucomicrobia; c__Opitutae; o__Opitutales; f__Opitutaceae; g__Opitutus; s__
OTU_2782	22	11	19	4	31	174	104	79	47	4	32	73	29	68	26	k__Bacteria; p__Acidobacteria; c__Acidobacteria_Gp4; o__; f__; g__Gp4; s__
OTU_1408	0	0	0	0	0	0	0	0	0	0	0	0	0	0	0	k__Bacteria; p__Acidobacteria; c__Acidobacteria_Gp16; o__; f__; g__Gp16; s__
OTU_448	321	112	46	46	22	141	7	4	12	7	4	4	1	7	4	k__Bacteria; p__Chloroflexi; c__Ktedonobacteria; o__Ktedonobacterales; f__Ktedonobacteraceae; g__Ktedonobacter; s__
OTU_319	0	0	0	0	0	0	0	0	0	0	0	0	0	0	0	k__Bacteria; p__Proteobacteria; c__Betaproteobacteria
OTU_405	32	19	26	40	18	34	66	23	49	75	48	112	8	98	75	k__Bacteria; p__Acidobacteria; c__Acidobacteria_Gp4; o__; f__; g__Gp4; s__
OTU_130	0	0	0	0	0	0	0	0	0	0	0	0	0	0	0	k__Bacteria; p__Bacteroidetes; c__Sphingobacteriia; o__Sphingobacteriales; f__Chitinophagaceae; g__Terrimonas; s__
OTU_253	0	0	0	0	0	0	0	0	0	0	0	0	0	0	0	k__Bacteria; p__Acidobacteria; c__Acidobacteria_Gp2; o__; f__; g__Gp2; s__
OTU_6338	61	114	74	31	86	6	11	6	13	27	88	112	13	41	52	k__Bacteria; p__Verrucomicrobia; c__Subdivision3; o__; f__; g__Subdivision3_genera_incertae_sedis; s__
OTU_682	2	1	0	0	0	0	1	0	2	1	0	1	1	4	3	k__Bacteria; p__Actinobacteria; c__Actinobacteria; o__Actinomycetales; f__Dermacoccaceae; g__Yimella; s__
OTU_305	0	0	0	0	0	0	0	0	0	0	0	0	0	0	0	k__Bacteria; p__Planctomycetes; c__Planctomycetia; o__Planctomycetales; f__Planctomycetaceae; g__Blastopirellula; s__
OTU_2579	17	46	9	43	21	20	23	21	33	65	86	141	58	41	84	k__Bacteria; p__Bacteroidetes; c__Sphingobacteriia; o__Sphingobacteriales; f__Chitinophagaceae; g__Ferruginibacter; s__
OTU_348	11	1	4	5	20	74	191	55	40	11	55	65	1	99	65	k__Bacteria; p__Gemmatimonadetes; c__Gemmatimonadetes; o__Gemmatimonadales; f__Gemmatimonadaceae; g__Gemmatimonas; s__
OTU_309	0	0	0	0	0	0	0	0	0	0	0	0	0	0	0	k__Bacteria; p__Acidobacteria; c__Solibacteres; o__Solibacterales; f__Solibacteraceae; g__Candidatus Solibacter; s__
OTU_142	0	0	0	0	0	0	0	0	0	0	0	0	0	0	0	k__Bacteria; p__Planctomycetes; c__Planctomycetia; o__Planctomycetales; f__Planctomycetaceae; g__Gemmata; s__
OTU_1756	0	0	0	0	0	0	0	0	0	0	0	0	0	0	0	k__Bacteria; p__Chloroflexi; c__Chloroflexia; o__Chloroflexales; f__Chloroflexaceae; g__Roseiflexus; s__
OTU_733	16	21	3	39	19	31	128	38	117	89	9	31	8	92	26	k__Bacteria; p__Actinobacteria; c__Actinobacteria; o__Actinomycetales; f__Pseudonocardiaceae; g__Pseudonocardia; s__
OTU_729	0	0	0	0	0	0	0	0	0	0	0	0	0	0	0	k__Bacteria; p__Actinobacteria; c__Actinobacteria; o__Actinomycetales; f__Intrasporangiaceae; g__Oryzihumus; s__
OTU_783	1	2	1	1	0	1	1	0	2	1	0	0	3	0	2	k__Bacteria; p__Firmicutes; c__Bacilli; o__Bacillales; f__Staphylococcaceae; g__Staphylococcus; s__
OTU_37434	1	0	0	1	0	0	0	0	0	0	1	0	0	1	0	k__Bacteria; p__Proteobacteria; c__Alphaproteobacteria; o__Rickettsiales; f__Anaplasmataceae; g__Wolbachia; s__
OTU_471	37	17	19	7	10	9	40	17	12	7	99	109	122	16	150	k__Bacteria; p__Proteobacteria; c__Betaproteobacteria; o__Burkholderiales; f__Burkholderiales_incertae_sedis; g__Thiobacter; s__
OTU_224	265	70	52	249	51	4	5	2	1	1	2	5	1	1	4	k__Bacteria; p__Verrucomicrobia; c__Spartobacteria; o__; f__; g__Spartobacteria_genera_incertae_sedis; s__
OTU_27121	0	0	0	0	0	0	0	0	0	0	0	0	0	0	0	k__Bacteria; p__Acidobacteria; c__Acidobacteria_Gp16; o__; f__; g__Gp16; s__
OTU_349	1	2	0	2	0	0	1	0	0	1	1	1	0	1	1	k__Bacteria; p__Actinobacteria; c__Actinobacteria; o__Actinomycetales; f__Nocardiaceae; g__Rhodococcus; s__
OTU_687	30	16	30	32	43	56	41	27	33	29	54	72	48	71	99	k__Bacteria; p__Chloroflexi; c__Dehalococcoidia; o__Dehalococcoidales; f__Dehalococcoidaceae; g__Dehalococcoides; s__
OTU_463	0	0	0	0	0	0	0	0	0	0	0	0	0	0	0	k__Bacteria; p__Planctomycetes; c__Planctomycetia; o__Planctomycetales; f__Planctomycetaceae; g__Telmatocola; s__
OTU_409	0	0	0	0	0	0	0	0	0	0	0	0	0	0	0	k__Bacteria; p__Acidobacteria; c__Acidobacteria_Gp6; o__; f__; g__Gp6; s__
OTU_646	0	0	0	0	0	0	0	0	0	0	0	0	0	0	0	k__Bacteria; p__Bacteroidetes; c__Flavobacteriia; o__Flavobacteriales; f__Flavobacteriaceae; g__Flavobacterium; s__
OTU_344	0	0	0	0	0	0	0	0	0	0	0	0	0	0	0	k__Bacteria; p__Actinobacteria; c__Actinobacteria; o__Acidimicrobiales; f__Acidimicrobiaceae; g__Aciditerrimonas; s__
OTU_299	0	0	0	0	0	0	0	0	0	0	0	0	0	0	0	k__Bacteria; p__Planctomycetes; c__Planctomycetia; o__Planctomycetales; f__Planctomycetaceae; g__Blastopirellula; s__
OTU_520	7	1	14	3	33	111	102	76	34	9	49	113	17	79	32	k__Bacteria; p__Acidobacteria; c__Acidobacteria_Gp4; o__; f__; g__Gp4; s__
OTU_700	73	89	81	33	62	40	25	32	55	36	43	54	9	38	24	k__Bacteria; p__Planctomycetes; c__Planctomycetia; o__Planctomycetales; f__Planctomycetaceae; g__Telmatocola; s__
OTU_497	47	19	4	11	12	76	263	112	66	5	11	7	1	43	9	k__Bacteria; p__Acidobacteria; c__Acidobacteria_Gp7; o__; f__; g__Gp7; s__
OTU_129	0	0	0	0	0	0	0	0	0	0	0	0	0	0	0	k__Bacteria; p__Gemmatimonadetes; c__Gemmatimonadetes; o__Gemmatimonadales; f__Gemmatimonadaceae; g__Gemmatimonas; s__
OTU_357	37	58	20	202	28	11	29	3	25	66	13	26	61	6	69	k__Bacteria; p__Proteobacteria; c__Gammaproteobacteria; o__Xanthomonadales; f__Xanthomonadaceae; g__Arenimonas; s__
OTU_103	0	0	0	0	0	0	0	0	0	0	0	0	0	0	0	k__Bacteria; p__Firmicutes
OTU_214	1	13	3	5	7	17	72	76	32	6	7	11	41	37	18	k__Archaea; p__Thaumarchaeota; c__Nitrososphaeria; o__Nitrososphaerales; f__Nitrososphaeraceae; g__Nitrososphaera; s__
OTU_313	4	1	1	4	2	0	2	1	0	5	1	2	3	0	1	k__Bacteria; p__Proteobacteria; c__Alphaproteobacteria; o__Rhodobacterales; f__Rhodobacteraceae
OTU_166	0	0	0	0	0	0	0	0	0	0	0	0	0	0	0	k__Bacteria; p__Actinobacteria; c__Actinobacteria; o__Actinomycetales; f__Micrococcaceae; g__Micrococcus; s__
OTU_874	274	70	78	109	38	24	37	13	8	9	3	10	0	4	2	k__Bacteria; p__Bacteroidetes; c__Sphingobacteriia; o__Sphingobacteriales; f__Sphingobacteriaceae; g__Mucilaginibacter; s__
OTU_593	49	16	77	103	40	129	77	45	53	10	6	25	2	21	12	k__Bacteria; p__Armatimonadetes; c__Chthonomonadetes; o__Chthonomonadales; f__Chthonomonadaceae; g__Chthonomonas/Armatimonadetes_gp3; s__
OTU_271	9	14	1	7	6	0	1	0	0	4	30	5	4	3	4	k__Bacteria; p__Actinobacteria; c__Actinobacteria; o__Actinomycetales; f__Intrasporangiaceae; g__Oryzihumus; s__
OTU_27766	7	0	2	1	1	0	0	0	0	1	1	0	2	0	2	k__Bacteria; p__Proteobacteria; c__Alphaproteobacteria; o__Sphingomonadales; f__Sphingomonadaceae; g__Stakelama; s__
OTU_396	38	41	7	33	50	15	57	16	48	33	80	100	52	27	77	k__Bacteria; p__Planctomycetes; c__Planctomycetia; o__Planctomycetales; f__Planctomycetaceae; g__Pirellula; s__
OTU_2705	9	6	2	13	11	17	13	13	17	110	99	89	86	39	104	k__Bacteria; p__Bacteroidetes; c__Sphingobacteriia; o__Sphingobacteriales; f__Chitinophagaceae; g__Terrimonas; s__
OTU_931	26	19	15	33	5	9	12	2	9	75	13	10	4	5	2	k__Bacteria; p__Bacteroidetes; c__Sphingobacteriia; o__Sphingobacteriales; f__Sphingobacteriaceae; g__Pedobacter; s__
OTU_454	1	1	0	1	0	1	2	0	1	0	1	1	4	0	2	k__Bacteria; p__Proteobacteria; c__Gammaproteobacteria; o__Oceanospirillales; f__Halomonadaceae; g__Halomonas; s__
OTU_35950	131	90	16	20	20	11	143	4	16	24	40	31	18	29	59	k__Bacteria; p__Proteobacteria; c__Betaproteobacteria
OTU_186	0	0	0	0	0	0	0	0	0	0	0	0	0	0	0	k__Bacteria; p__Acidobacteria; c__Acidobacteria_Gp6; o__; f__; g__Gp6; s__
OTU_575	111	123	73	78	54	24	36	24	20	13	13	15	3	35	4	k__Bacteria; p__Actinobacteria; c__Actinobacteria; o__Gaiellales; f__Gaiellaceae; g__Gaiella; s__
OTU_3308	72	72	107	59	39	66	25	18	21	17	9	52	44	40	21	k__Bacteria; p__Verrucomicrobia; c__Opitutae; o__Opitutales; f__Opitutaceae; g__Opitutus; s__
OTU_183	0	0	0	0	0	0	0	0	0	0	0	0	0	0	0	k__Bacteria; p__Planctomycetes; c__Planctomycetia; o__Planctomycetales; f__Planctomycetaceae; g__Zavarzinella; s__
OTU_718	0	0	0	0	0	0	1	0	1	0	0	0	0	0	0	k__Bacteria; p__Bacteroidetes; c__Bacteroidia; o__Bacteroidales; f__Porphyromonadaceae; g__Barnesiella; s__
OTU_501	107	6	19	11	25	51	36	30	20	23	95	55	51	53	72	k__Bacteria; p__Proteobacteria; c__Alphaproteobacteria
OTU_519	87	32	41	29	49	22	52	17	56	54	29	65	5	56	44	k__Bacteria; p__Proteobacteria; c__Deltaproteobacteria; o__Myxococcales; f__Kofleriaceae; g__Kofleria; s__
OTU_14702	0	0	0	0	0	0	1	0	0	0	0	0	0	0	0	k__Bacteria; p__Proteobacteria; c__Alphaproteobacteria; o__Rickettsiales; f__Anaplasmataceae; g__Wolbachia; s__
OTU_222	1	1	0	2	4	3	1	1	2	5	4	0	2	7	1	k__Bacteria; p__Proteobacteria; c__Alphaproteobacteria; o__Rhodospirillales; f__Acetobacteraceae; g__Roseomonas; s__
OTU_355	3	0	0	0	1	1	0	1	0	3	1	0	1	1	4	k__Bacteria; p__Proteobacteria; c__Alphaproteobacteria; o__Caulobacterales; f__Caulobacteraceae; g__Brevundimonas; s__
OTU_484	71	53	84	51	65	35	41	27	44	20	24	46	14	30	40	k__Bacteria; p__Acidobacteria; c__Acidobacteria_Gp6; o__; f__; g__Gp6; s__
OTU_320	0	0	1	1	1	0	0	0	0	2	1	1	0	1	0	k__Bacteria; p__Actinobacteria; c__Actinobacteria; o__Actinomycetales; f__Corynebacteriaceae; g__Corynebacterium; s__
OTU_827	26	41	46	117	36	66	39	5	79	40	12	30	24	56	31	k__Bacteria; p__Verrucomicrobia; c__Spartobacteria; o__; f__; g__Spartobacteria_genera_incertae_sedis; s__
OTU_601	6	11	2	15	9	23	39	31	32	64	38	47	80	118	74	k__Bacteria; p__Firmicutes; c__Bacilli; o__Bacillales; f__Thermoactinomycetaceae
OTU_290	0	0	0	0	0	0	0	0	0	1	0	1	0	0	0	k__Bacteria; p__SR1; c__; o__; f__; g__SR1_genera_incertae_sedis; s__
OTU_517	0	0	0	0	0	0	1	0	0	0	2	0	0	0	0	k__Bacteria; p__Bacteroidetes; c__Bacteroidia; o__Bacteroidales; f__Porphyromonadaceae; g__Barnesiella; s__
OTU_246	5	3	1	13	1	84	241	126	56	23	9	13	3	35	26	k__Bacteria; p__Gemmatimonadetes; c__Gemmatimonadetes; o__Gemmatimonadales; f__Gemmatimonadaceae; g__Gemmatimonas; s__
OTU_458	0	0	0	0	0	0	0	0	0	0	0	0	0	0	0	k__Bacteria; p__Acidobacteria; c__Acidobacteria_Gp4; o__; f__; g__Gp4; s__
OTU_470	89	51	31	26	60	31	41	32	37	21	40	46	2	66	29	k__Bacteria; p__Proteobacteria; c__Betaproteobacteria
OTU_303	91	44	49	134	22	19	20	8	31	39	24	29	37	37	51	k__Bacteria; p__Proteobacteria; c__Deltaproteobacteria; o__Myxococcales; f__Phaselicystidaceae; g__Phaselicystis; s__
OTU_950	4	2	1	9	2	8	12	0	4	103	7	6	17	11	24	k__Bacteria; p__Bacteroidetes; c__Sphingobacteriia; o__Sphingobacteriales; f__Sphingobacteriaceae; g__Pedobacter; s__
OTU_329	0	1	0	2	2	1	2	1	0	0	11	15	384	3	205	k__Bacteria; p__Proteobacteria; c__Betaproteobacteria; o__Rhodocyclales; f__Rhodocyclaceae
OTU_283	0	0	0	0	0	0	0	0	0	0	0	0	0	0	0	k__Bacteria; p__Acidobacteria; c__Acidobacteria_Gp16; o__; f__; g__Gp16; s__
OTU_1021	274	116	58	57	35	8	28	6	11	8	1	5	1	27	3	k__Bacteria; p__Bacteroidetes; c__Sphingobacteriia; o__Sphingobacteriales; f__Chitinophagaceae; g__Flavisolibacter; s__
OTU_947	70	46	99	121	38	56	25	8	61	36	9	24	2	12	31	k__Bacteria; p__Verrucomicrobia; c__Spartobacteria; o__; f__; g__Spartobacteria_genera_incertae_sedis; s__
OTU_145	0	0	0	0	0	0	0	0	0	0	0	0	0	0	0	k__Bacteria; p__Verrucomicrobia; c__Spartobacteria; o__; f__; g__Spartobacteria_genera_incertae_sedis; s__
OTU_533	67	42	25	36	35	23	65	24	42	37	54	62	6	43	45	k__Bacteria; p__Proteobacteria; c__Betaproteobacteria
OTU_10330	0	0	0	0	0	0	0	0	0	0	0	0	0	0	0	k__Bacteria; p__Acidobacteria; c__Acidobacteria_Gp6; o__; f__; g__Gp6; s__
OTU_563	31	9	12	26	19	57	104	38	200	41	5	12	4	26	22	k__Bacteria; p__Acidobacteria; c__Acidobacteria_Gp10; o__; f__; g__Gp10; s__
OTU_1140	214	26	26	36	29	59	134	29	16	4	1	0	1	53	0	k__Bacteria; p__Acidobacteria; c__Acidobacteria_Gp2; o__; f__; g__Gp2; s__
OTU_11320	113	58	88	36	80	24	19	17	39	10	23	41	10	33	26	k__Bacteria; p__Acidobacteria; c__Acidobacteria_Gp6; o__; f__; g__Gp6; s__
OTU_1610	4	19	0	24	34	6	10	2	22	28	65	42	10	114	222	k__Bacteria; p__Chloroflexi; c__Chloroflexia; o__Chloroflexales; f__Chloroflexaceae; g__Roseiflexus; s__
OTU_272	0	1	0	1	1	0	0	0	0	18	0	2	0	0	0	k__Bacteria; p__Bacteroidetes; c__Sphingobacteriia; o__Sphingobacteriales; f__Rhodothermaceae; g__Salinibacter; s__
OTU_1249	46	32	5	28	21	19	46	11	34	65	68	80	13	53	82	k__Bacteria; p__Proteobacteria; c__Betaproteobacteria
OTU_118	0	0	0	0	0	0	0	0	0	0	0	0	0	0	0	k__Bacteria; p__Planctomycetes; c__Planctomycetia; o__Planctomycetales; f__Planctomycetaceae; g__Zavarzinella; s__
OTU_162	0	0	0	0	0	0	0	0	0	0	0	0	0	0	0	k__Bacteria; p__Proteobacteria; c__Alphaproteobacteria; o__Sphingomonadales; f__Sphingomonadaceae; g__Novosphingobium; s__
OTU_1094	244	51	14	32	18	58	52	31	23	7	32	9	2	25	8	k__Bacteria; p__Verrucomicrobia; c__Subdivision3; o__; f__; g__Subdivision3_genera_incertae_sedis; s__
OTU_476	0	0	0	0	0	0	0	0	1	0	0	0	0	0	0	k__Bacteria; p__Bacteroidetes; c__Bacteroidia; o__Bacteroidales; f__Porphyromonadaceae; g__Barnesiella; s__
OTU_263	0	0	0	0	0	0	0	0	0	0	0	0	0	0	0	k__Bacteria; p__Proteobacteria; c__Betaproteobacteria; o__Rhodocyclales; f__Rhodocyclaceae; g__Sulfuritalea; s__
OTU_496	15	18	3	82	10	23	28	6	31	158	24	89	18	46	25	k__Bacteria; p__Bacteroidetes; c__Sphingobacteriia; o__Sphingobacteriales; f__Chitinophagaceae; g__Ferruginibacter; s__
OTU_684	196	86	41	72	32	16	29	3	4	29	16	41	9	6	16	k__Bacteria; p__Bacteroidetes; c__Sphingobacteriia; o__Sphingobacteriales; f__Sphingobacteriaceae; g__Pedobacter; s__
OTU_433	19	44	19	62	36	4	5	0	16	242	5	21	6	21	57	k__Bacteria; p__Actinobacteria; c__Actinobacteria; o__Actinomycetales; f__Cellulomonadaceae; g__Cellulomonas; s__
OTU_822	11	22	16	54	24	60	51	23	60	38	31	42	25	64	76	k__Bacteria; p__Acidobacteria; c__Acidobacteria_Gp16; o__; f__; g__Gp16; s__
OTU_550	81	26	39	50	36	62	98	36	63	19	5	8	3	38	21	k__Bacteria; p__Proteobacteria; c__Gammaproteobacteria; o__Xanthomonadales; f__Xanthomonadaceae; g__Rudaea; s__
OTU_578	14	152	6	27	21	4	17	4	128	32	9	11	33	10	115	k__Bacteria; p__Actinobacteria; c__Actinobacteria; o__Solirubrobacterales; f__Conexibacteraceae; g__Conexibacter; s__
OTU_392	48	21	20	16	17	38	135	43	47	59	17	14	15	63	16	k__Bacteria; p__Proteobacteria; c__Deltaproteobacteria; o__Myxococcales; f__Myxococcaceae; g__Corallococcus; s__
OTU_757	0	0	0	0	6	7	59	8	0	2	0	0	1	0	1	k__Archaea; p__Thaumarchaeota; c__Nitrososphaeria; o__Nitrososphaerales; f__Nitrososphaeraceae; g__Nitrososphaera; s__
OTU_160	0	0	0	0	0	0	0	0	0	0	0	0	0	0	0	k__Bacteria; p__Bacteroidetes; c__Sphingobacteriia; o__Sphingobacteriales; f__Saprospiraceae; g__Haliscomenobacter; s__
OTU_534	67	48	26	41	40	12	36	17	36	57	35	32	35	37	64	k__Bacteria; p__Actinobacteria; c__Actinobacteria; o__Acidimicrobiales; f__Acidimicrobiaceae; g__Aciditerrimonas; s__
OTU_29354	248	85	48	54	27	82	8	4	6	0	0	0	1	24	0	k__Bacteria; p__Chloroflexi; c__Ktedonobacteria; o__Ktedonobacterales; f__Ktedonobacteraceae; g__Ktedonobacter; s__
OTU_340	62	54	204	89	57	33	13	5	28	11	3	10	0	10	6	k__Bacteria; p__Verrucomicrobia; c__Spartobacteria; o__; f__; g__Spartobacteria_genera_incertae_sedis; s__
OTU_415	264	58	70	27	57	12	13	6	3	9	4	15	26	13	10	k__Bacteria; p__Acidobacteria; c__Acidobacteria_Gp6; o__; f__; g__Gp6; s__
OTU_308	113	68	213	61	62	28	11	2	7	5	1	1	0	2	0	k__Bacteria; p__candidate division WPS-1; c__; o__; f__; g__WPS-1_genera_incertae_sedis; s__
OTU_413	18	61	22	45	29	14	70	21	68	84	6	9	3	29	18	k__Bacteria; p__Actinobacteria; c__Actinobacteria; o__Solirubrobacterales; f__Conexibacteraceae; g__Conexibacter; s__
OTU_427	1	0	0	1	0	1	0	0	1	1	1	1	0	1	3	k__Bacteria; p__Deinococcus-Thermus; c__Deinococci; o__Thermales; f__Thermaceae; g__Thermus; s__
OTU_468	81	23	17	45	19	15	25	19	17	45	16	31	86	34	82	k__Bacteria; p__Proteobacteria; c__Deltaproteobacteria; o__Myxococcales; f__Phaselicystidaceae; g__Phaselicystis; s__
OTU_11649	73	40	181	23	28	68	47	42	33	12	0	5	0	25	2	k__Bacteria; p__Verrucomicrobia; c__Spartobacteria; o__; f__; g__Spartobacteria_genera_incertae_sedis; s__
OTU_715	0	0	0	0	0	0	0	0	0	0	0	0	0	0	0	k__Bacteria; p__candidate division WPS-2; c__; o__; f__; g__WPS-2_genera_incertae_sedis; s__
OTU_455	18	53	55	21	113	25	32	24	65	30	7	39	1	67	28	k__Bacteria; p__Verrucomicrobia; c__Spartobacteria; o__; f__; g__Spartobacteria_genera_incertae_sedis; s__
OTU_11025	46	48	13	25	25	14	14	1	31	87	29	42	63	53	68	k__Bacteria; p__Proteobacteria; c__Gammaproteobacteria; o__Xanthomonadales; f__Sinobacteraceae; g__Steroidobacter; s__
OTU_525	7	7	4	2	3	20	54	14	33	47	20	30	23	50	19	k__Bacteria; p__candidate division WPS-2; c__; o__; f__; g__WPS-2_genera_incertae_sedis; s__
OTU_264	0	0	0	0	0	0	0	0	0	0	0	0	0	0	0	k__Bacteria; p__candidate division WPS-2; c__; o__; f__; g__WPS-2_genera_incertae_sedis; s__
OTU_590	42	25	31	11	54	45	123	29	41	21	34	33	3	55	12	k__Bacteria; p__Proteobacteria; c__Betaproteobacteria; o__Burkholderiales; f__Burkholderiales_incertae_sedis; g__Thiobacter; s__
OTU_336	0	1	0	0	0	0	0	1	0	1	2	1	0	0	1	k__Bacteria; p__Proteobacteria; c__Alphaproteobacteria; o__Rhizobiales; f__Bradyrhizobiaceae; g__Balneimonas; s__
OTU_508	0	0	0	0	0	0	0	0	0	0	0	0	0	0	0	k__Bacteria; p__Actinobacteria; c__Actinobacteria; o__Actinomycetales; f__Pseudonocardiaceae; g__Pseudonocardia; s__
OTU_167	0	0	0	0	0	0	0	0	0	0	0	0	0	0	0	k__Bacteria; p__Proteobacteria; c__Gammaproteobacteria; o__Xanthomonadales; f__Sinobacteraceae; g__Steroidobacter; s__
OTU_3222	91	28	18	1	51	1	1	1	3	1	44	35	198	13	52	k__Bacteria; p__Proteobacteria; c__Betaproteobacteria; o__Burkholderiales; f__Burkholderiales_incertae_sedis; g__Thiobacter; s__
OTU_322	1	4	2	11	1	1	0	0	4	30	1	0	8	5	14	k__Bacteria; p__Actinobacteria; c__Actinobacteria; o__Actinomycetales; f__Nocardioidaceae; g__Aeromicrobium; s__
OTU_2235	15	3	12	3	8	11	17	19	0	19	113	55	137	20	89	k__Bacteria; p__Bacteroidetes; c__Sphingobacteriia; o__Sphingobacteriales; f__Chitinophagaceae; g__Terrimonas; s__
OTU_261	0	0	0	0	0	0	1	0	1	0	1	1	0	1	1	k__Bacteria; p__Proteobacteria; c__Gammaproteobacteria; o__Pseudomonadales; f__Pseudomonadaceae; g__Pseudomonas; s__
OTU_620	54	9	34	23	10	43	64	25	16	5	2	2	1	7	1	k__Bacteria; p__Acidobacteria; c__Acidobacteria_Gp1; o__; f__; g__Gp1; s__
OTU_488	0	0	0	0	0	0	0	0	0	0	0	0	0	0	0	k__Archaea; p__Euryarchaeota; c__Methanomicrobia; o__Methanosarcinales; f__Methanosarcinaceae
OTU_334	4	9	2	10	4	3	3	2	3	14	6	2	6	0	15	k__Bacteria; p__Proteobacteria; c__Alphaproteobacteria; o__Sphingomonadales; f__Sphingomonadaceae; g__Sphingomonas; s__
OTU_373	0	0	0	1	2	0	0	0	0	1	2	1	2	1	1	k__Bacteria; p__Proteobacteria; c__Alphaproteobacteria; o__Rhizobiales; f__Brucellaceae; g__Ochrobactrum; s__
OTU_2333	30	13	2	33	22	7	20	3	8	24	17	20	3	5	47	k__Bacteria; p__Proteobacteria; c__Betaproteobacteria; o__Burkholderiales; f__Oxalobacteraceae
OTU_274	0	0	0	0	0	0	0	0	0	0	0	0	0	0	0	k__Bacteria; p__Actinobacteria; c__Actinobacteria; o__Solirubrobacterales; f__Conexibacteraceae; g__Conexibacter; s__
OTU_17129	0	0	0	0	0	0	0	0	0	0	0	0	0	0	0	k__Bacteria; p__Verrucomicrobia; c__Spartobacteria; o__; f__; g__Spartobacteria_genera_incertae_sedis; s__
OTU_366	1	3	3	15	4	3	3	2	7	78	2	3	9	7	3	k__Bacteria; p__Actinobacteria; c__Actinobacteria; o__Actinomycetales; f__Micromonosporaceae
OTU_243	0	0	0	0	0	0	0	0	0	0	0	0	0	0	0	k__Bacteria; p__Bacteroidetes; c__Bacteroidia; o__Bacteroidales; f__Porphyromonadaceae; g__Paludibacter; s__
OTU_654	77	48	15	73	13	21	60	42	65	48	8	14	2	41	20	k__Bacteria; p__Bacteroidetes; c__Sphingobacteriia; o__Sphingobacteriales; f__Chitinophagaceae; g__Terrimonas; s__
OTU_1057	29	13	17	17	41	25	36	15	26	66	43	46	52	53	45	k__Bacteria; p__Proteobacteria; c__Alphaproteobacteria; o__Rhizobiales; f__Hyphomicrobiaceae; g__Pedomicrobium; s__
OTU_356	0	0	0	0	0	0	0	0	0	0	0	0	0	0	0	k__Bacteria; p__Planctomycetes; c__Planctomycetia; o__Planctomycetales; f__Planctomycetaceae; g__Zavarzinella; s__
OTU_389	24	54	14	64	15	3	29	12	17	26	2	2	3	7	7	k__Bacteria; p__Actinobacteria; c__Actinobacteria; o__Actinomycetales; f__Nocardioidaceae; g__Nocardioides; s__
OTU_19083	0	0	0	0	0	0	0	0	0	0	0	0	0	0	0	k__Bacteria; p__Proteobacteria; c__Alphaproteobacteria; o__Rickettsiales; f__Anaplasmataceae; g__Wolbachia; s__
OTU_650	2	3	1	5	30	30	31	13	31	19	154	86	7	96	26	k__Bacteria; p__Proteobacteria; c__Deltaproteobacteria; o__Desulfuromonadales; f__Geobacteraceae; g__Geobacter; s__
OTU_143	0	0	0	0	0	0	0	0	0	0	0	0	0	0	0	k__Archaea; p__Thaumarchaeota; c__Nitrososphaeria; o__Nitrososphaerales; f__Nitrososphaeraceae; g__Nitrososphaera; s__
OTU_281	1	1	1	0	2	0	0	0	1	2	2	0	1	1	3	k__Bacteria; p__Actinobacteria; c__Actinobacteria; o__Actinomycetales; f__Nocardiaceae; g__Rhodococcus; s__
OTU_26297	0	3	0	1	0	0	1	0	0	0	0	1	1	0	0	k__Bacteria; p__Firmicutes; c__Bacilli; o__Bacillales; f__Staphylococcaceae; g__Staphylococcus; s__
OTU_788	14	28	8	43	24	17	25	2	57	127	24	21	23	42	71	k__Bacteria; p__Actinobacteria; c__Actinobacteria; o__Actinomycetales; f__Micromonosporaceae; g__Luedemannella; s__
OTU_1252	0	0	0	0	0	0	0	0	0	0	0	0	0	0	0	k__Bacteria; p__Chloroflexi; c__Ktedonobacteria; o__Ktedonobacterales; f__Ktedonobacteraceae; g__Ktedonobacter; s__
OTU_47245	0	1	0	0	0	0	1	0	0	0	0	0	0	0	0	k__Bacteria; p__Firmicutes
OTU_504	29	44	14	38	8	15	6	4	19	24	71	55	23	21	58	k__Bacteria; p__Proteobacteria; c__Betaproteobacteria
OTU_569	36	18	18	12	22	31	102	70	39	29	24	53	1	34	45	k__Bacteria; p__Bacteroidetes; c__Sphingobacteriia; o__Sphingobacteriales; f__Chitinophagaceae; g__Ferruginibacter; s__
OTU_237	0	0	0	0	0	0	0	0	0	0	0	0	0	0	0	k__Bacteria; p__Proteobacteria; c__Alphaproteobacteria; o__Rhodobacterales; f__Rhodobacteraceae; g__Litoreibacter; s__
OTU_714	0	0	0	0	0	0	0	0	0	0	0	0	0	0	0	k__Bacteria; p__Actinobacteria; c__Actinobacteria; o__Solirubrobacterales; f__Solirubrobacteraceae; g__Solirubrobacter; s__
OTU_342	0	0	0	0	0	0	0	0	0	0	0	0	0	0	0	k__Bacteria; p__Proteobacteria; c__Gammaproteobacteria; o__Xanthomonadales; f__Sinobacteraceae; g__Steroidobacter; s__
OTU_671	0	0	0	0	0	0	0	0	0	0	0	0	0	0	0	k__Bacteria; p__Proteobacteria; c__Gammaproteobacteria; o__Xanthomonadales; f__Sinobacteraceae; g__Steroidobacter; s__
OTU_900	0	0	0	0	0	0	0	0	0	0	0	0	0	0	0	k__Bacteria; p__Acidobacteria; c__Acidobacteria_Gp6; o__; f__; g__Gp6; s__
OTU_211	0	0	0	0	0	0	0	0	0	0	0	0	0	0	0	k__Bacteria; p__Firmicutes; c__Bacilli; o__Bacillales; f__Bacillaceae; g__Bacillus; s__
OTU_278	1	0	0	0	1	0	0	3	1	0	4	5	3	1	2	k__Bacteria; p__Firmicutes; c__Clostridia; o__Clostridiales; f__Clostridiaceae; g__Anaerobacter; s__
OTU_561	46	75	34	56	82	21	13	4	45	31	21	33	3	30	36	k__Bacteria; p__candidate division WPS-2; c__; o__; f__; g__WPS-2_genera_incertae_sedis; s__
OTU_11308	7	7	6	2	25	59	58	60	19	10	61	57	8	124	21	k__Bacteria; p__Acidobacteria; c__Acidobacteria_Gp4; o__; f__; g__Gp4; s__
OTU_816	22	6	14	16	8	56	172	76	42	14	21	12	5	51	8	k__Bacteria; p__Acidobacteria; c__Acidobacteria_Gp1; o__Acidobacteriales; f__Acidobacteriaceae; g__Candidatus Koribacter; s__
OTU_318	0	0	0	0	0	0	0	0	0	0	0	0	0	0	0	k__Bacteria; p__Proteobacteria; c__Betaproteobacteria; o__Burkholderiales; f__Burkholderiales_incertae_sedis; g__Thiobacter; s__
OTU_951	1	4	0	5	8	15	63	8	19	10	222	73	24	21	24	k__Bacteria; p__Proteobacteria; c__Betaproteobacteria; o__Rhodocyclales; f__Rhodocyclaceae; g__Propionivibrio; s__
OTU_565	0	0	0	0	0	0	0	0	0	0	0	0	0	0	0	k__Archaea; p__Thaumarchaeota; c__Nitrososphaeria; o__Nitrososphaerales; f__Nitrososphaeraceae; g__Nitrososphaera; s__
OTU_558	26	28	9	77	25	37	78	26	58	30	24	35	3	23	41	k__Bacteria; p__Proteobacteria; c__Betaproteobacteria
OTU_573	130	102	43	59	40	9	18	4	21	19	17	4	24	1	16	k__Bacteria; p__Bacteroidetes; c__Cytophagia; o__Cytophagales; f__Cytophagaceae; g__Ohtaekwangia; s__
OTU_439	0	4	0	0	7	0	1	0	0	0	2	7	1	2	19	k__Bacteria; p__Proteobacteria; c__Betaproteobacteria; o__Burkholderiales; f__Oxalobacteraceae; g__Massilia; s__
OTU_10784	55	49	51	30	45	14	21	9	30	16	20	49	36	29	55	k__Bacteria; p__Acidobacteria; c__Acidobacteria_Gp6; o__; f__; g__Gp6; s__
OTU_906	58	29	21	11	30	23	39	17	9	14	39	49	40	60	65	k__Bacteria; p__Proteobacteria; c__Alphaproteobacteria; o__Rhizobiales; f__Hyphomicrobiaceae; g__Rhizomicrobium; s__
OTU_1658	54	25	73	34	35	36	33	11	74	44	5	11	10	32	34	k__Bacteria; p__Acidobacteria; c__Acidobacteria_Gp6; o__; f__; g__Gp6; s__
OTU_275	0	0	0	0	0	0	0	0	0	0	0	0	0	0	0	k__Bacteria; p__Proteobacteria; c__Gammaproteobacteria; o__Alteromonadales; f__Alteromonadaceae; g__Marinobacter; s__
OTU_140	0	0	0	0	0	0	0	0	0	0	0	0	0	0	0	k__Bacteria; p__Deinococcus-Thermus; c__Deinococci; o__Deinococcales; f__Deinococcaceae; g__Deinococcus; s__
OTU_731	4	9	8	20	5	26	14	2	27	43	84	96	57	46	64	k__Bacteria; p__Acidobacteria; c__Acidobacteria_Gp17; o__; f__; g__Gp17; s__
OTU_312	0	0	0	0	0	0	0	0	0	0	0	0	0	0	0	k__Bacteria
OTU_1243	5	3	1	13	8	1	8	2	9	12	20	28	8	11	14	k__Bacteria; p__Proteobacteria; c__Betaproteobacteria; o__Burkholderiales; f__Comamonadaceae
OTU_668	0	0	0	0	0	0	0	0	0	0	0	0	0	0	0	k__Bacteria; p__Chloroflexi; c__Ktedonobacteria; o__Ktedonobacterales; f__Ktedonobacteraceae; g__Ktedonobacter; s__
OTU_208	0	0	1	0	0	0	0	0	0	0	0	0	1	0	0	k__Bacteria; p__Proteobacteria; c__Gammaproteobacteria; o__Pseudomonadales; f__Pseudomonadaceae; g__Pseudomonas; s__
OTU_23169	10	28	4	26	22	10	8	0	6	35	48	69	38	8	37	k__Bacteria; p__Proteobacteria; c__Betaproteobacteria; o__Burkholderiales; f__Comamonadaceae; g__Albidiferax; s__
OTU_270	3	4	5	3	3	21	5	2	10	1	1	3	0	8	3	k__Bacteria; p__Verrucomicrobia; c__Spartobacteria; o__; f__; g__Spartobacteria_genera_incertae_sedis; s__
OTU_460	8	0	2	5	4	3	1	0	0	0	1	2	0	1	0	k__Bacteria; p__Acidobacteria; c__Acidobacteria_Gp1; o__Acidobacteriales; f__Acidobacteriaceae; g__Bryocella; s__
OTU_1007	30	33	23	43	61	19	24	10	18	25	18	43	66	33	40	k__Bacteria; p__Bacteroidetes
OTU_7875	2	2	2	1	0	0	1	0	4	7	5	5	2	5	1	k__Bacteria; p__Proteobacteria; c__Betaproteobacteria; o__Burkholderiales; f__Comamonadaceae; g__Variovorax; s__
OTU_220	0	0	0	0	0	0	0	0	0	0	0	0	0	0	0	k__Bacteria; p__Actinobacteria; c__Actinobacteria; o__Actinomycetales; f__Dermabacteraceae; g__Brachybacterium; s__
OTU_1427	33	20	47	62	56	101	12	13	55	17	10	17	0	49	5	k__Bacteria; p__Verrucomicrobia; c__Spartobacteria; o__; f__; g__Spartobacteria_genera_incertae_sedis; s__
OTU_1894	3	3	0	2	0	0	4	0	1	0	109	49	223	0	95	k__Bacteria; p__Proteobacteria; c__Betaproteobacteria; o__Burkholderiales; f__Burkholderiales_incertae_sedis; g__Thiobacter; s__
OTU_200	0	0	0	0	0	0	0	0	0	0	0	0	0	0	0	k__Bacteria; p__Acidobacteria; c__Solibacteres; o__Solibacterales; f__; g__Bryobacter; s__
OTU_1192	9	11	12	11	27	10	14	11	16	35	39	75	121	43	32	k__Bacteria; p__Planctomycetes; c__Planctomycetia; o__Planctomycetales; f__Planctomycetaceae; g__Blastopirellula; s__
OTU_537	14	8	9	4	13	13	44	22	13	8	110	46	32	67	45	k__Bacteria; p__Proteobacteria; c__Betaproteobacteria; o__Burkholderiales; f__Burkholderiales_incertae_sedis; g__Thiobacter; s__
OTU_545	1	0	0	1	4	1	0	0	2	6	0	0	1	0	1	k__Bacteria; p__Bacteroidetes; c__Cytophagia; o__Cytophagales; f__Cytophagaceae; g__Hymenobacter; s__
OTU_585	0	0	0	0	0	0	0	0	0	0	0	0	0	0	0	k__Bacteria; p__Proteobacteria; c__Alphaproteobacteria; o__Rhizobiales; f__Hyphomicrobiaceae; g__Rhizomicrobium; s__
OTU_829	81	70	26	32	35	22	31	14	34	33	15	20	10	44	6	k__Bacteria; p__Proteobacteria; c__Alphaproteobacteria; o__Rhizobiales; f__Xanthobacteraceae; g__Pseudolabrys; s__
OTU_314	0	0	0	0	0	0	0	0	0	0	0	0	0	0	0	k__Bacteria; p__Proteobacteria; c__Betaproteobacteria; o__Ferritrophicales; f__Ferritrophicaceae; g__Ferritrophicum; s__
OTU_478	139	32	78	45	25	50	22	16	32	14	4	10	1	11	5	k__Bacteria; p__candidate division WPS-2; c__; o__; f__; g__WPS-2_genera_incertae_sedis; s__
OTU_401	3	1	0	6	1	2	4	0	3	11	2	9	2	1	8	k__Bacteria; p__Proteobacteria; c__Betaproteobacteria; o__Burkholderiales; f__Comamonadaceae; g__Comamonas; s__
OTU_1220	5	3	5	12	8	7	14	2	8	61	26	80	37	18	183	k__Bacteria; p__Proteobacteria; c__Alphaproteobacteria; o__Sphingomonadales; f__Sphingomonadaceae
OTU_552	12	19	9	10	66	31	25	4	25	36	44	68	9	40	73	k__Bacteria; p__Acidobacteria; c__Acidobacteria_Gp17; o__; f__; g__Gp17; s__
OTU_7593	0	0	0	0	0	0	0	0	0	0	0	0	0	0	0	k__Bacteria; p__Verrucomicrobia; c__Verrucomicrobiae; o__Verrucomicrobiales; f__Verrucomicrobiaceae; g__Luteolibacter; s__
OTU_338	0	1	0	1	0	2	0	0	0	0	1	2	0	2	0	k__Bacteria
OTU_1050	61	36	19	18	29	20	38	14	20	33	16	39	6	50	41	k__Bacteria; p__Proteobacteria; c__Deltaproteobacteria; o__Myxococcales; f__Phaselicystidaceae; g__Phaselicystis; s__
OTU_33757	1	0	0	2	0	2	0	0	1	4	0	2	1	1	0	k__Bacteria; p__Proteobacteria; c__Alphaproteobacteria; o__Rhizobiales; f__Methylobacteriaceae; g__Methylobacterium; s__
OTU_802	0	0	0	0	0	0	0	0	0	0	0	0	0	0	0	k__Bacteria; p__Bacteroidetes; c__Sphingobacteriia; o__Sphingobacteriales; f__Chitinophagaceae; g__Terrimonas; s__
OTU_35871	0	0	1	3	3	0	1	0	2	2	2	0	0	1	0	k__Bacteria; p__Proteobacteria; c__Alphaproteobacteria; o__Rhizobiales; f__Methylobacteriaceae; g__Methylobacterium; s__
OTU_1124	6	15	3	21	10	3	2	1	8	75	34	33	98	5	116	k__Bacteria; p__Bacteroidetes; c__Cytophagia; o__Cytophagales; f__Cytophagaceae; g__Ohtaekwangia; s__
OTU_483	63	11	51	71	36	48	23	4	20	39	15	52	24	5	2	k__Bacteria
OTU_12540	27	65	52	44	35	25	16	6	13	27	35	70	6	21	22	k__Bacteria; p__Verrucomicrobia; c__Spartobacteria; o__; f__; g__Spartobacteria_genera_incertae_sedis; s__
OTU_921	46	41	75	41	55	42	38	29	37	9	7	21	5	13	4	k__Bacteria; p__Verrucomicrobia; c__Subdivision3; o__; f__; g__Subdivision3_genera_incertae_sedis; s__
OTU_459	0	0	0	0	0	0	0	0	0	0	0	0	0	0	0	k__Bacteria; p__candidate division WPS-2; c__; o__; f__; g__WPS-2_genera_incertae_sedis; s__
OTU_11152	0	0	0	0	0	0	0	0	0	0	0	0	0	0	0	k__Bacteria; p__Verrucomicrobia; c__Spartobacteria; o__; f__; g__Spartobacteria_genera_incertae_sedis; s__
OTU_4772	0	0	0	0	0	0	0	0	0	0	0	0	0	0	0	k__Bacteria; p__Chloroflexi; c__Ktedonobacteria; o__Ktedonobacterales; f__Ktedonobacteraceae; g__Ktedonobacter; s__
OTU_258	0	0	0	0	0	0	0	0	0	0	0	0	0	0	0	k__Bacteria; p__Bacteroidetes; c__Sphingobacteriia; o__Sphingobacteriales; f__Chitinophagaceae; g__Niastella; s__
OTU_3635	3	7	10	25	3	80	27	10	79	83	11	32	4	46	20	k__Bacteria; p__Acidobacteria; c__Blastocatellia; o__Blastocatellales; f__Blastocatellaceae; g__Blastocatella; s__
OTU_381	0	0	0	0	0	0	0	0	0	0	0	0	0	0	0	k__Bacteria; p__Verrucomicrobia; c__Subdivision3; o__; f__; g__Subdivision3_genera_incertae_sedis; s__
OTU_466	1	3	0	1	3	0	0	0	1	11	0	5	14	7	6	k__Bacteria; p__Proteobacteria; c__Alphaproteobacteria; o__Rhizobiales; f__Hyphomicrobiaceae; g__Devosia; s__
OTU_8579	1	0	0	0	1	0	0	0	1	0	1	0	0	0	1	k__Bacteria; p__Proteobacteria; c__Gammaproteobacteria; o__Pseudomonadales; f__Moraxellaceae; g__Acinetobacter; s__
OTU_249	0	1	0	0	0	0	1	0	1	0	0	1	1	0	0	k__Bacteria; p__Actinobacteria; c__Actinobacteria; o__Actinomycetales
OTU_7143	243	53	31	26	13	71	4	1	2	6	1	0	0	0	1	k__Bacteria; p__Chloroflexi; c__Ktedonobacteria; o__Ktedonobacterales; f__Ktedonobacteraceae; g__Ktedonobacter; s__
OTU_1535	16	40	6	22	18	2	23	5	44	130	21	11	23	25	48	k__Bacteria; p__Actinobacteria; c__Actinobacteria; o__Solirubrobacterales; f__Solirubrobacteraceae; g__Solirubrobacter; s__
OTU_972	35	27	3	4	18	4	62	6	15	6	88	57	14	27	67	k__Bacteria; p__Proteobacteria; c__Betaproteobacteria; o__Burkholderiales; f__Burkholderiales_incertae_sedis; g__Thiobacter; s__
OTU_1560	11	24	20	15	14	28	11	7	55	45	35	36	33	28	59	k__Bacteria; p__Planctomycetes; c__Planctomycetia; o__Planctomycetales; f__Planctomycetaceae; g__Planctomyces; s__
OTU_548	47	14	26	15	26	26	62	34	9	4	32	24	2	15	7	k__Bacteria; p__Proteobacteria; c__Betaproteobacteria
OTU_515	10	11	4	28	7	2	3	1	8	62	28	22	16	9	24	k__Bacteria; p__Proteobacteria; c__Alphaproteobacteria; o__Rhizobiales; f__Bradyrhizobiaceae; g__Tardiphaga; s__
OTU_29958	0	0	0	0	0	0	0	0	0	0	0	0	0	0	0	k__Bacteria; p__Proteobacteria; c__Gammaproteobacteria; o__Pseudomonadales; f__Pseudomonadaceae; g__Rhizobacter; s__
OTU_1284	0	0	0	0	0	0	0	0	0	0	0	0	0	0	0	k__Bacteria; p__Proteobacteria; c__Alphaproteobacteria; o__Rhizobiales; f__Hyphomicrobiaceae; g__Rhizomicrobium; s__
OTU_244	0	0	0	0	0	0	0	0	0	0	0	0	0	0	0	k__Bacteria; p__Proteobacteria; c__Gammaproteobacteria; o__Thiotrichales; f__Piscirickettsiaceae; g__Methylophaga; s__
OTU_494	0	0	0	0	0	0	0	0	0	0	0	0	0	0	0	k__Bacteria; p__Proteobacteria; c__Betaproteobacteria; o__Burkholderiales
OTU_1887	0	0	0	0	0	0	0	0	0	0	0	0	0	0	0	k__Bacteria; p__Acidobacteria; c__Acidobacteria_Gp6; o__; f__; g__Gp6; s__
OTU_196	0	0	0	0	0	0	0	0	0	0	0	0	0	0	0	k__Bacteria; p__Firmicutes
OTU_1222	64	48	9	67	22	8	21	4	11	39	35	45	31	14	25	k__Bacteria; p__Bacteroidetes; c__Sphingobacteriia; o__Sphingobacteriales; f__Chitinophagaceae
OTU_1277	22	17	20	11	54	19	8	14	14	22	24	62	53	32	50	k__Bacteria; p__Planctomycetes; c__Planctomycetia; o__Planctomycetales; f__Planctomycetaceae; g__Pirellula; s__
OTU_1018	99	64	34	22	52	9	21	12	11	9	7	21	13	30	34	k__Bacteria; p__Proteobacteria; c__Deltaproteobacteria; o__Myxococcales; f__Kofleriaceae; g__Kofleria; s__
OTU_38248	0	0	2	0	0	0	0	0	0	2	1	0	1	0	0	k__Bacteria; p__Proteobacteria; c__Alphaproteobacteria; o__Sphingomonadales; f__Sphingomonadaceae; g__Sphingomonas; s__
OTU_683	0	0	0	0	0	0	0	0	0	0	0	0	0	0	0	k__Bacteria; p__Planctomycetes; c__Planctomycetia; o__Planctomycetales; f__Planctomycetaceae
OTU_998	2	2	0	0	1	2	4	0	2	10	2	24	6	3	20	k__Bacteria; p__Proteobacteria; c__Betaproteobacteria; o__Methylophilales; f__Methylophilaceae; g__Methylophilus; s__
OTU_1151	0	0	0	0	0	0	0	0	0	0	0	0	0	0	0	k__Bacteria; p__Verrucomicrobia; c__Spartobacteria; o__; f__; g__Spartobacteria_genera_incertae_sedis; s__
OTU_615	75	25	12	19	11	55	110	52	35	5	7	4	1	28	2	k__Bacteria; p__Acidobacteria; c__Acidobacteria_Gp3; o__; f__; g__Gp3; s__
OTU_810	0	0	0	0	0	0	0	0	0	0	0	0	0	0	0	k__Bacteria; p__candidate division WPS-2; c__; o__; f__; g__WPS-2_genera_incertae_sedis; s__
OTU_649	0	0	0	0	0	0	0	0	0	0	0	0	0	0	0	k__Bacteria; p__Acidobacteria; c__Solibacteres; o__Solibacterales; f__Solibacteraceae; g__Candidatus Solibacter; s__
OTU_9755	0	1	0	1	1	0	0	0	0	0	0	2	0	1	1	k__Bacteria; p__Actinobacteria; c__Actinobacteria; o__Actinomycetales; f__Intrasporangiaceae; g__Ornithinimicrobium; s__
OTU_1708	34	38	41	24	31	24	12	2	26	73	7	30	33	31	29	k__Bacteria; p__candidate division WPS-2; c__; o__; f__; g__WPS-2_genera_incertae_sedis; s__
OTU_651	77	47	87	46	40	49	50	5	20	4	2	3	2	2	3	k__Bacteria; p__Verrucomicrobia; c__Spartobacteria; o__; f__; g__Spartobacteria_genera_incertae_sedis; s__
OTU_378	1	2	0	0	0	0	0	0	0	1	0	0	0	0	0	k__Bacteria; p__Bacteroidetes; c__Bacteroidia; o__Bacteroidales; f__Rikenellaceae; g__Alistipes; s__
OTU_369	0	0	0	0	0	0	0	0	0	0	0	0	0	0	1	k__Bacteria; p__Firmicutes; c__Bacilli; o__Lactobacillales; f__Aerococcaceae; g__Aerococcus; s__
OTU_1710	120	53	37	89	20	3	13	9	11	11	12	19	12	4	22	k__Bacteria; p__Bacteroidetes; c__Sphingobacteriia; o__Sphingobacteriales; f__Chitinophagaceae; g__Ferruginibacter; s__
OTU_2742	37	37	12	41	86	8	2	7	26	11	17	30	28	14	84	k__Bacteria; p__Planctomycetes; c__Planctomycetia; o__Planctomycetales; f__Planctomycetaceae; g__Zavarzinella; s__
OTU_238	0	0	0	0	0	0	0	0	0	0	0	0	0	0	0	k__Bacteria; p__candidate division WPS-2; c__; o__; f__; g__WPS-2_genera_incertae_sedis; s__
OTU_939	0	0	3	4	0	0	2	1	1	15	0	1	0	2	0	k__Bacteria; p__Bacteroidetes; c__Cytophagia; o__Cytophagales; f__Cytophagaceae; g__Hymenobacter; s__
OTU_622	40	40	24	60	22	14	9	3	31	35	20	27	47	19	43	k__Bacteria; p__Planctomycetes; c__Planctomycetia; o__Planctomycetales; f__Planctomycetaceae; g__Gemmata; s__
OTU_1312	78	46	79	31	46	28	14	21	7	6	21	18	10	20	9	k__Bacteria; p__Planctomycetes; c__Planctomycetia; o__Planctomycetales; f__Planctomycetaceae; g__Telmatocola; s__
OTU_293	0	0	0	17	1	0	0	0	0	0	1	1	0	1	1	k__Bacteria; p__Cyanobacteria/Chloroplast; c__Cyanobacteria; o__; f__Family I; g__GpI; s__
OTU_1078	0	3	1	6	4	22	7	4	8	46	30	72	66	16	139	k__Bacteria; p__Acidobacteria; c__Acidobacteria_Gp4; o__; f__; g__Gp4; s__
OTU_686	0	0	0	8	1	2	2	0	0	99	0	0	1	0	1	k__Bacteria; p__Actinobacteria; c__Actinobacteria; o__Actinomycetales; f__Nocardiaceae; g__Williamsia; s__
OTU_812	54	81	91	38	45	17	32	12	23	6	2	12	3	16	5	k__Bacteria; p__Acidobacteria; c__Acidobacteria_Gp6; o__; f__; g__Gp6; s__
OTU_2366	15	27	10	21	11	8	21	10	9	32	53	39	23	8	23	k__Bacteria; p__Proteobacteria
OTU_562	68	31	86	20	52	16	21	6	18	5	16	55	2	27	8	k__Bacteria; p__Acidobacteria; c__Acidobacteria_Gp17; o__; f__; g__Gp17; s__
OTU_793	0	0	0	0	0	0	0	0	0	0	0	0	0	0	0	k__Bacteria; p__Proteobacteria; c__Alphaproteobacteria; o__Rhizobiales; f__Hyphomicrobiaceae; g__Rhodoplanes; s__
OTU_523	0	0	0	0	0	0	2	0	0	0	0	0	0	0	0	k__Bacteria; p__Bacteroidetes; c__Bacteroidia; o__Bacteroidales; f__Porphyromonadaceae; g__Barnesiella; s__
OTU_716	0	0	0	0	0	0	0	0	0	0	0	0	0	0	0	k__Bacteria; p__Proteobacteria; c__Gammaproteobacteria; o__Pseudomonadales; f__Moraxellaceae; g__Acinetobacter; s__
OTU_946	92	62	40	108	58	4	5	7	8	6	9	11	8	3	9	k__Bacteria; p__Acidobacteria; c__Acidobacteria_Gp6; o__; f__; g__Gp6; s__
OTU_1092	53	60	33	69	25	8	18	11	18	67	7	12	8	20	14	k__Bacteria; p__Actinobacteria; c__Actinobacteria; o__Acidimicrobiales; f__Iamiaceae; g__Iamia; s__
OTU_28532	0	0	0	0	0	0	0	0	0	0	0	0	0	0	0	k__Bacteria; p__Verrucomicrobia; c__Spartobacteria; o__; f__; g__Spartobacteria_genera_incertae_sedis; s__
OTU_637	0	0	0	0	0	0	0	0	0	0	0	0	0	0	0	k__Bacteria; p__Proteobacteria; c__Betaproteobacteria; o__Nitrosomonadales; f__Nitrosomonadaceae; g__Nitrosospira; s__
OTU_883	53	12	4	2	8	5	7	2	2	7	102	83	7	64	56	k__Bacteria; p__Bacteroidetes; c__Sphingobacteriia; o__Sphingobacteriales; f__Chitinophagaceae; g__Terrimonas; s__
OTU_751	120	69	44	70	30	9	13	5	10	8	13	7	3	6	8	k__Bacteria; p__Acidobacteria; c__Solibacteres; o__Solibacterales; f__Solibacteraceae; g__Candidatus Solibacter; s__
OTU_8200	32	49	37	43	51	40	21	8	37	16	20	26	10	15	23	k__Bacteria; p__Verrucomicrobia; c__Spartobacteria; o__; f__; g__Spartobacteria_genera_incertae_sedis; s__
OTU_215	0	0	0	0	0	0	0	0	0	0	0	0	0	0	0	k__Bacteria; p__Actinobacteria; c__Actinobacteria; o__Solirubrobacterales; f__Conexibacteraceae; g__Conexibacter; s__
OTU_1948	0	0	0	0	0	0	0	0	0	0	0	0	0	0	0	k__Bacteria; p__Acidobacteria; c__Acidobacteria_Gp6; o__; f__; g__Gp6; s__
OTU_372	32	12	48	57	33	41	21	20	43	34	11	29	4	13	17	k__Bacteria; p__Planctomycetes; c__Planctomycetia; o__Planctomycetales; f__Planctomycetaceae; g__Zavarzinella; s__
OTU_461	0	0	0	0	0	0	0	0	1	0	0	0	0	0	0	k__Bacteria; p__Bacteroidetes; c__Bacteroidia; o__Bacteroidales; f__Porphyromonadaceae; g__Porphyromonas; s__
OTU_1581	38	13	13	51	13	16	33	11	34	17	35	42	10	29	52	k__Bacteria; p__Proteobacteria; c__Deltaproteobacteria; o__Myxococcales; f__Kofleriaceae; g__Kofleria; s__
OTU_1061	29	2	18	27	15	62	22	2	14	92	32	16	30	34	3	k__Bacteria; p__Firmicutes; c__Bacilli
OTU_29283	0	1	0	0	0	0	1	0	0	1	1	1	2	1	0	k__Bacteria; p__Proteobacteria; c__Alphaproteobacteria; o__Rhodospirillales; f__Rhodospirillaceae; g__Magnetospirillum; s__
OTU_871	109	29	28	44	89	10	20	6	11	15	7	10	3	15	23	k__Bacteria; p__Proteobacteria; c__Alphaproteobacteria; o__Rhizobiales; f__Hyphomicrobiaceae; g__Rhizomicrobium; s__
OTU_910	57	55	19	58	48	16	13	3	12	21	12	9	9	16	31	k__Bacteria; p__Actinobacteria; c__Actinobacteria; o__Acidimicrobiales; f__Acidimicrobiaceae; g__Aciditerrimonas; s__
OTU_732	125	34	52	28	54	50	20	9	18	3	4	8	0	12	3	k__Bacteria; p__Planctomycetes; c__Planctomycetia; o__Planctomycetales; f__Planctomycetaceae; g__Zavarzinella; s__
OTU_1332	17	18	14	45	32	49	31	29	28	19	14	26	5	41	21	k__Bacteria; p__Acidobacteria; c__Acidobacteria_Gp16; o__; f__; g__Gp16; s__
OTU_764	0	0	0	0	0	0	0	0	0	0	0	0	0	0	0	k__Bacteria; p__Verrucomicrobia; c__Spartobacteria; o__; f__; g__Spartobacteria_genera_incertae_sedis; s__
OTU_297	0	0	0	0	0	0	0	0	0	0	0	0	0	0	0	k__Bacteria; p__Acidobacteria; c__Acidobacteria_Gp4; o__; f__; g__Gp4; s__
OTU_664	25	27	24	57	15	29	13	4	42	36	14	35	12	34	48	k__Bacteria; p__Planctomycetes; c__Planctomycetia; o__Planctomycetales; f__Planctomycetaceae; g__Pirellula; s__
OTU_407	0	0	0	0	0	0	0	0	0	0	0	0	0	0	0	k__Bacteria; p__Bacteroidetes; c__Sphingobacteriia; o__Sphingobacteriales; f__Chitinophagaceae; g__Ferruginibacter; s__
OTU_12985	35	30	13	28	11	10	30	17	21	18	28	62	16	38	31	k__Bacteria; p__Proteobacteria; c__Betaproteobacteria; o__Burkholderiales; f__Burkholderiales_incertae_sedis
OTU_895	104	23	23	12	18	44	90	34	12	3	14	9	0	13	11	k__Bacteria; p__Acidobacteria; c__Acidobacteria_Gp3; o__; f__; g__Gp3; s__
OTU_1020	50	2	102	25	50	76	36	13	26	4	3	9	0	15	5	k__Bacteria; p__candidate division WPS-1; c__; o__; f__; g__WPS-1_genera_incertae_sedis; s__
OTU_538	21	23	1	9	9	2	9	8	5	22	40	15	6	25	40	k__Bacteria; p__Actinobacteria; c__Actinobacteria; o__Acidimicrobiales; f__Acidimicrobiaceae; g__Ilumatobacter; s__
OTU_1823	15	19	5	2	7	11	45	12	13	11	111	42	5	23	53	k__Bacteria; p__Proteobacteria; c__Betaproteobacteria
OTU_1760	54	45	37	77	34	13	44	17	20	18	2	2	1	10	4	k__Bacteria; p__Actinobacteria; c__Actinobacteria; o__Actinomycetales; f__Micromonosporaceae
OTU_776	0	0	0	0	0	0	0	0	0	0	0	0	0	0	0	k__Bacteria; p__candidate division WPS-2; c__; o__; f__; g__WPS-2_genera_incertae_sedis; s__
OTU_421	0	0	0	0	0	0	0	0	0	0	0	0	0	0	0	k__Bacteria; p__Proteobacteria; c__Epsilonproteobacteria; o__Campylobacterales; f__Helicobacteraceae; g__Sulfuricurvum; s__
OTU_580	0	0	0	0	0	0	0	0	0	0	0	0	0	0	0	k__Bacteria; p__candidate division WPS-2; c__; o__; f__; g__WPS-2_genera_incertae_sedis; s__
OTU_762	0	0	0	0	0	0	0	0	0	0	0	0	0	0	0	k__Bacteria; p__Actinobacteria; c__Actinobacteria; o__Actinomycetales; f__Pseudonocardiaceae; g__Pseudonocardia; s__
OTU_388	0	0	0	0	0	0	0	0	1	0	0	0	0	0	0	k__Bacteria; p__Proteobacteria; c__Epsilonproteobacteria; o__Campylobacterales; f__Helicobacteraceae; g__Sulfurimonas; s__
OTU_794	0	0	0	0	0	0	0	0	0	0	0	0	0	0	0	k__Bacteria; p__Planctomycetes; c__Planctomycetia; o__Planctomycetales; f__Planctomycetaceae; g__Aquisphaera; s__
OTU_1688	0	0	0	0	0	0	0	0	0	0	0	0	0	0	0	k__Bacteria; p__Planctomycetes; c__Planctomycetia; o__Planctomycetales; f__Planctomycetaceae; g__Blastopirellula; s__
OTU_858	0	1	0	0	0	1	0	0	0	0	0	0	0	1	2	k__Bacteria; p__Firmicutes; c__Bacilli; o__Bacillales; f__Paenibacillaceae; g__Paenibacillus; s__
OTU_878	50	57	12	40	25	23	28	25	19	13	12	17	8	33	6	k__Bacteria; p__Actinobacteria; c__Actinobacteria; o__Acidimicrobiales; f__Acidimicrobiaceae; g__Aciditerrimonas; s__
OTU_1172	21	12	26	60	11	16	10	0	10	113	4	6	1	15	16	k__Bacteria; p__Acidobacteria; c__Blastocatellia; o__Blastocatellales; f__Blastocatellaceae; g__Blastocatella; s__
OTU_473	0	0	0	0	0	0	0	0	0	0	0	0	0	0	0	k__Bacteria; p__Actinobacteria; c__Actinobacteria; o__Actinomycetales; f__Kineosporiaceae; g__Kineosporia; s__
OTU_618	0	0	0	0	0	0	0	0	0	0	0	0	0	0	0	k__Bacteria; p__Proteobacteria; c__Gammaproteobacteria; o__Pseudomonadales; f__Pseudomonadaceae; g__Pseudomonas; s__
OTU_367	0	0	0	0	0	0	0	0	0	0	0	0	0	0	0	k__Bacteria; p__Actinobacteria; c__Actinobacteria; o__Actinomycetales; f__Micromonosporaceae; g__Couchioplanes; s__
OTU_8346	24	2	22	3	4	4	9	2	3	18	34	90	2	51	59	k__Bacteria; p__Acidobacteria; c__Blastocatellia; o__Blastocatellales; f__Blastocatellaceae; g__Blastocatella; s__
OTU_1466	44	35	21	44	30	22	23	4	11	45	14	26	20	12	45	k__Bacteria; p__Proteobacteria; c__Deltaproteobacteria; o__Myxococcales; f__Polyangiaceae; g__Byssovorax; s__
OTU_1013	0	0	0	0	0	0	0	0	0	0	0	0	0	0	0	k__Bacteria; p__Bacteroidetes; c__Sphingobacteriia; o__Sphingobacteriales; f__Chitinophagaceae; g__Ferruginibacter; s__
OTU_2142	1	1	0	0	0	1	1	0	0	0	0	0	0	0	1	k__Bacteria; p__Proteobacteria; c__Gammaproteobacteria; o__Enterobacteriales; f__Enterobacteriaceae
OTU_1234	6	2	2	16	20	9	10	11	12	44	29	25	12	144	56	k__Bacteria; p__Chloroflexi; c__Chloroflexia; o__Chloroflexales; f__Chloroflexaceae; g__Roseiflexus; s__
OTU_600	0	0	0	1	0	0	0	0	1	0	1	1	0	0	0	k__Bacteria; p__Proteobacteria; c__Gammaproteobacteria; o__Alteromonadales; f__Shewanellaceae; g__Shewanella; s__
OTU_577	0	0	0	0	0	0	0	0	0	0	0	0	0	0	0	k__Bacteria; p__Acidobacteria; c__Acidobacteria_Gp16; o__; f__; g__Gp16; s__
OTU_330	0	0	0	0	0	0	0	0	0	0	0	0	0	0	0	k__Bacteria; p__Verrucomicrobia; c__Spartobacteria; o__; f__; g__Spartobacteria_genera_incertae_sedis; s__
OTU_430	0	0	0	0	0	0	0	0	0	1	0	0	0	0	0	k__Bacteria; p__Bacteroidetes; c__Flavobacteriia; o__Flavobacteriales; f__Flavobacteriaceae; g__Planobacterium; s__
OTU_598	66	51	69	17	25	30	24	14	10	7	36	9	13	21	8	k__Bacteria; p__Proteobacteria
OTU_840	58	23	43	38	57	44	33	14	16	11	3	3	3	50	3	k__Bacteria; p__Planctomycetes; c__Planctomycetia; o__Planctomycetales; f__Planctomycetaceae; g__Pirellula; s__
OTU_957	0	0	0	0	0	0	0	0	0	0	0	0	0	0	0	k__Bacteria; p__Planctomycetes; c__Planctomycetia; o__Planctomycetales; f__Planctomycetaceae; g__Pirellula; s__
OTU_2630	4	3	0	0	13	15	50	12	15	72	11	7	25	10	18	k__Bacteria; p__Firmicutes; c__Bacilli; o__Bacillales; f__Planococcaceae
OTU_46934	0	1	0	0	0	0	0	0	0	0	0	0	1	0	1	k__Bacteria; p__Proteobacteria; c__Betaproteobacteria; o__Burkholderiales; f__Burkholderiales_incertae_sedis; g__Aquabacterium; s__
OTU_335	0	0	0	0	0	0	0	0	0	0	0	0	0	0	0	k__Bacteria; p__candidate division WPS-2; c__; o__; f__; g__WPS-2_genera_incertae_sedis; s__
OTU_188	0	0	0	0	0	0	0	0	0	0	0	0	0	0	0	k__Bacteria; p__Chloroflexi; c__Caldilineae; o__Caldilineales; f__Caldilineaceae; g__Litorilinea; s__
OTU_489	0	0	0	0	0	0	0	0	0	0	0	0	0	0	0	k__Bacteria
OTU_47244	0	1	0	1	0	0	0	0	0	0	0	1	0	0	0	k__Bacteria; p__Proteobacteria; c__Alphaproteobacteria; o__Rickettsiales; f__Anaplasmataceae; g__Wolbachia; s__
OTU_1378	13	33	3	10	43	1	4	1	6	0	64	79	39	24	72	k__Bacteria; p__Acidobacteria; c__Acidobacteria_Gp17; o__; f__; g__Gp17; s__
OTU_570	107	89	22	46	23	16	23	13	23	6	4	2	2	2	8	k__Bacteria; p__Proteobacteria; c__Betaproteobacteria
OTU_316	0	0	0	2	0	249	67	28	45	1	0	0	0	1	0	k__Bacteria; p__Chloroflexi; c__Ktedonobacteria; o__Ktedonobacterales; f__Thermosporotrichaceae; g__Thermosporothrix; s__
OTU_280	0	0	0	0	0	0	0	0	0	0	0	0	0	0	0	k__Bacteria; p__candidate division WPS-2; c__; o__; f__; g__WPS-2_genera_incertae_sedis; s__
OTU_479	0	0	0	0	0	0	0	0	0	0	0	0	0	0	0	k__Bacteria
OTU_1162	85	34	2	19	45	7	18	13	6	21	20	29	31	10	29	k__Bacteria; p__Bacteroidetes; c__Flavobacteriia; o__Flavobacteriales; f__Flavobacteriaceae; g__Riemerella; s__
OTU_688	0	0	0	0	0	0	0	0	0	0	0	0	0	0	0	k__Bacteria; p__Actinobacteria; c__Actinobacteria; o__Acidimicrobiales; f__Iamiaceae; g__Iamia; s__
OTU_2326	0	1	0	1	0	1	0	0	0	1	2	0	0	1	0	k__Bacteria; p__Proteobacteria; c__Alphaproteobacteria; o__Rhizobiales; f__Rhizobiaceae; g__Rhizobium; s__
OTU_521	0	0	1	1	0	1	0	1	1	1	4	1	7	2	0	k__Bacteria; p__Proteobacteria; c__Betaproteobacteria; o__Burkholderiales
OTU_429	0	0	0	0	0	0	0	0	0	0	0	0	0	0	0	k__Bacteria; p__Bacteroidetes; c__Flavobacteriia; o__Flavobacteriales; f__Flavobacteriaceae; g__Gillisia; s__
OTU_3494	29	29	22	35	19	19	42	15	27	20	8	31	8	33	37	k__Bacteria; p__Proteobacteria; c__Alphaproteobacteria; o__Rhodospirillales; f__Rhodospirillaceae; g__Dongia; s__
OTU_11650	2	9	26	3	25	181	30	15	16	8	7	11	2	33	21	k__Bacteria; p__Verrucomicrobia; c__Spartobacteria; o__; f__; g__Spartobacteria_genera_incertae_sedis; s__
OTU_485	0	0	1	0	0	0	0	0	0	0	1	0	0	0	0	k__Bacteria; p__Firmicutes; c__Bacilli; o__Lactobacillales; f__Carnobacteriaceae; g__Dolosigranulum; s__
OTU_1276	10	16	6	7	13	1	9	5	17	16	39	35	123	17	29	k__Bacteria; p__Proteobacteria; c__Gammaproteobacteria; o__Chromatiales; f__Ectothiorhodospiraceae; g__Thioalbus; s__
OTU_2039	22	14	2	13	16	12	16	12	22	7	68	23	9	12	11	k__Bacteria; p__Proteobacteria; c__Betaproteobacteria; o__Rhodocyclales; f__Rhodocyclaceae; g__Georgfuchsia; s__
OTU_870	108	122	20	54	18	3	4	0	2	3	19	14	5	3	12	k__Bacteria; p__Bacteroidetes; c__Sphingobacteriia; o__Sphingobacteriales; f__Chitinophagaceae; g__Ferruginibacter; s__
OTU_298	0	0	0	0	0	0	0	0	0	0	0	0	0	0	0	k__Bacteria; p__Firmicutes; c__Bacilli; o__Bacillales; f__Paenibacillaceae; g__Brevibacillus; s__
OTU_717	69	66	63	26	26	7	35	7	16	19	6	7	4	6	21	k__Bacteria; p__Proteobacteria; c__Alphaproteobacteria; o__Rhodospirillales; f__Rhodospirillaceae; g__Dongia; s__
OTU_828	30	3	10	7	41	50	145	26	13	6	2	10	0	14	3	k__Bacteria; p__Proteobacteria; c__Alphaproteobacteria; o__Rhodospirillales; f__Rhodospirillaceae; g__Dongia; s__
OTU_273	0	0	0	0	0	0	0	0	0	0	0	0	0	0	0	k__Bacteria; p__Bacteroidetes; c__Sphingobacteriia; o__Sphingobacteriales; f__Chitinophagaceae; g__Ferruginibacter; s__
OTU_235	0	0	0	0	0	0	0	0	0	0	0	0	0	0	0	k__Bacteria; p__Proteobacteria; c__Gammaproteobacteria; o__Alteromonadales; f__Idiomarinaceae; g__Idiomarina; s__
OTU_451	0	0	0	0	0	0	0	0	0	0	1	0	2	0	0	k__Bacteria; p__Firmicutes; c__Clostridia; o__Clostridiales; f__Eubacteriaceae; g__Eubacterium; s__
OTU_295	24	21	2	14	5	2	21	0	6	10	3	5	0	2	5	k__Bacteria; p__Proteobacteria; c__Alphaproteobacteria; o__Sphingomonadales; f__Sphingomonadaceae; g__Novosphingobium; s__
OTU_14711	0	0	0	0	0	0	0	0	0	0	0	0	0	0	1	k__Bacteria; p__Firmicutes
OTU_28376	8	39	8	51	20	33	5	13	24	35	12	36	23	52	17	k__Bacteria; p__Acidobacteria; c__Blastocatellia; o__Blastocatellales; f__Blastocatellaceae; g__Blastocatella; s__
OTU_1215	47	49	30	23	17	26	22	16	20	15	14	30	18	13	31	k__Bacteria; p__candidate division WPS-2; c__; o__; f__; g__WPS-2_genera_incertae_sedis; s__
OTU_1143	0	2	0	0	0	0	0	1	0	0	1	1	0	2	0	k__Bacteria; p__Proteobacteria; c__Betaproteobacteria
OTU_27032	71	36	127	24	35	17	4	9	14	4	5	12	2	16	4	k__Bacteria; p__Verrucomicrobia; c__Subdivision3; o__; f__; g__Subdivision3_genera_incertae_sedis; s__
OTU_726	0	0	0	0	0	0	0	0	0	0	0	0	0	0	0	k__Bacteria; p__Planctomycetes; c__Planctomycetia; o__Planctomycetales; f__Planctomycetaceae; g__Pirellula; s__
OTU_47958	14	2	4	8	7	8	7	0	0	8	4	28	3	1	29	k__Bacteria; p__Proteobacteria; c__Gammaproteobacteria; o__Pseudomonadales; f__Pseudomonadaceae; g__Pseudomonas; s__
OTU_498	0	0	0	0	0	0	0	0	0	0	0	0	0	0	0	k__Bacteria; p__Planctomycetes; c__Planctomycetia; o__Planctomycetales; f__Planctomycetaceae; g__Pirellula; s__
OTU_591	0	0	1	0	1	0	0	0	1	2	2	3	1	0	1	k__Bacteria; p__Proteobacteria; c__Alphaproteobacteria; o__Rhizobiales; f__Methylobacteriaceae; g__Methylobacterium; s__
OTU_431	3	0	0	0	0	1	0	0	0	0	0	0	0	0	0	k__Bacteria; p__Actinobacteria; c__Actinobacteria; o__Acidimicrobiales; f__Acidimicrobiaceae; g__Aciditerrimonas; s__
OTU_1199	7	15	3	20	19	11	21	9	36	47	25	60	4	50	45	k__Bacteria; p__Acidobacteria; c__Acidobacteria_Gp6; o__; f__; g__Gp6; s__
OTU_576	12	7	6	4	0	0	2	1	0	0	0	1	3	6	6	k__Bacteria; p__Bacteroidetes; c__Cytophagia; o__Cytophagales; f__Cytophagaceae; g__Adhaeribacter; s__
OTU_1157	25	24	42	9	22	28	16	15	28	8	32	36	33	39	21	k__Bacteria
OTU_417	0	0	0	0	0	0	0	0	0	0	0	0	0	0	0	k__Bacteria; p__Proteobacteria; c__Betaproteobacteria; o__Neisseriales; f__Neisseriaceae
OTU_995	81	49	32	13	24	16	42	17	23	11	9	14	12	17	14	k__Bacteria; p__Bacteroidetes; c__Sphingobacteriia; o__Sphingobacteriales; f__Chitinophagaceae; g__Ferruginibacter; s__
OTU_586	0	0	0	0	0	0	0	0	0	0	0	0	0	0	0	k__Bacteria; p__Verrucomicrobia; c__Spartobacteria; o__; f__; g__Spartobacteria_genera_incertae_sedis; s__
OTU_487	0	0	0	0	0	0	0	0	0	0	0	0	0	0	0	k__Bacteria; p__Proteobacteria; c__Betaproteobacteria
OTU_11480	0	2	1	1	0	2	8	1	6	8	3	7	1	2	11	k__Bacteria; p__Proteobacteria; c__Alphaproteobacteria; o__Sphingomonadales; f__Sphingomonadaceae; g__Sphingomonas; s__
OTU_11540	70	43	43	32	67	47	10	5	7	4	17	11	0	9	10	k__Bacteria; p__Planctomycetes; c__Planctomycetia; o__Planctomycetales; f__Planctomycetaceae; g__Planctomyces; s__
OTU_652	0	0	0	0	0	0	0	0	0	0	0	0	0	0	0	k__Bacteria; p__Proteobacteria; c__Alphaproteobacteria; o__Sphingomonadales; f__Sphingomonadaceae; g__Sphingosinicella; s__
OTU_2209	1	0	0	1	0	1	1	1	0	1	4	1	1	0	0	k__Bacteria; p__Proteobacteria; c__Gammaproteobacteria; o__Pseudomonadales; f__Moraxellaceae; g__Alkanindiges; s__
OTU_28212	11	36	10	18	8	4	14	3	9	17	64	60	9	5	20	k__Bacteria; p__Proteobacteria; c__Betaproteobacteria; o__Burkholderiales; f__Comamonadaceae
OTU_967	41	24	37	44	86	15	20	7	17	7	1	7	8	60	0	k__Bacteria; p__Planctomycetes; c__Planctomycetia; o__Planctomycetales; f__Planctomycetaceae; g__Blastopirellula; s__
OTU_948	29	28	50	36	37	6	10	2	9	10	31	50	23	12	39	k__Bacteria; p__Planctomycetes; c__Planctomycetia; o__Planctomycetales; f__Planctomycetaceae; g__Pirellula; s__
OTU_708	0	0	0	0	0	0	0	0	0	0	0	0	1	0	0	k__Bacteria; p__Proteobacteria; c__Epsilonproteobacteria; o__Campylobacterales; f__Helicobacteraceae; g__Helicobacter; s__
OTU_2298	49	16	42	29	34	48	21	13	40	11	3	3	1	27	3	k__Bacteria; p__Acidobacteria; c__Acidobacteria_Gp4; o__; f__; g__Gp4; s__
OTU_672	0	1	1	0	2	0	0	1	0	0	1	0	0	1	0	k__Bacteria; p__Firmicutes; c__Bacilli; o__Bacillales; f__Paenibacillaceae; g__Paenibacillus; s__
OTU_17639	0	0	0	0	0	0	0	0	0	0	0	0	0	0	0	k__Bacteria; p__Acidobacteria; c__Acidobacteria_Gp16; o__; f__; g__Gp16; s__
OTU_300	0	0	0	0	0	0	0	0	0	0	0	0	0	0	0	k__Bacteria
OTU_1355	38	41	8	29	36	18	38	17	22	40	6	16	1	39	17	k__Bacteria; p__Actinobacteria; c__Actinobacteria; o__Acidimicrobiales; f__Iamiaceae; g__Iamia; s__
OTU_1066	28	16	13	125	35	22	9	3	12	32	9	17	2	19	28	k__Bacteria; p__Chloroflexi; c__Chloroflexia; o__Chloroflexales; f__Chloroflexaceae; g__Roseiflexus; s__
OTU_1122	0	1	1	4	1	1	0	0	1	0	44	15	180	25	91	k__Bacteria; p__Proteobacteria; c__Alphaproteobacteria; o__Rhodospirillales; f__Rhodospirillaceae; g__Defluviicoccus; s__
OTU_328	0	0	0	0	0	0	0	0	0	0	0	0	0	0	0	k__Bacteria; p__Acidobacteria; c__Acidobacteria_Gp6; o__; f__; g__Gp6; s__
OTU_438	3	0	2	1	1	0	0	0	0	7	0	2	3	2	3	k__Bacteria; p__Actinobacteria; c__Actinobacteria; o__Actinomycetales; f__Beutenbergiaceae; g__Miniimonas; s__
OTU_843	49	41	30	40	24	12	12	7	17	10	2	4	2	25	1	k__Bacteria; p__Proteobacteria; c__Alphaproteobacteria; o__Rhizobiales; f__Methylocystaceae; g__Methylosinus; s__
OTU_317	0	0	0	0	0	0	0	0	0	0	0	0	0	0	0	k__Bacteria; p__Chloroflexi; c__Ktedonobacteria; o__Ktedonobacterales; f__Ktedonobacteraceae; g__Ktedonobacter; s__
OTU_1176	7	10	4	12	7	5	5	3	7	30	30	54	31	5	54	k__Bacteria; p__Proteobacteria; c__Alphaproteobacteria; o__Rhizobiales; f__Rhizobiaceae; g__Rhizobium; s__
OTU_640	25	22	51	50	31	57	40	19	25	9	4	0	0	16	2	k__Bacteria; p__candidate division WPS-2; c__; o__; f__; g__WPS-2_genera_incertae_sedis; s__
OTU_2027	17	49	14	44	16	5	10	9	15	29	34	43	7	30	37	k__Bacteria; p__Actinobacteria; c__Actinobacteria; o__Actinomycetales; f__Acidothermaceae; g__Acidothermus; s__
OTU_27657	1	0	0	0	0	0	0	0	0	0	0	0	1	0	0	k__Bacteria; p__Proteobacteria; c__Alphaproteobacteria; o__Rickettsiales; f__Anaplasmataceae; g__Wolbachia; s__
OTU_412	0	0	0	0	0	0	0	0	0	0	0	0	0	0	0	k__Bacteria; p__Acidobacteria; c__Acidobacteria_Gp4; o__; f__; g__Gp4; s__
OTU_881	0	0	0	0	0	0	0	0	0	0	0	0	0	0	0	k__Bacteria; p__Proteobacteria; c__Betaproteobacteria
OTU_518	0	0	1	0	0	0	0	0	1	2	1	0	0	0	1	k__Bacteria; p__Firmicutes; c__Clostridia; o__Clostridiales; f__Clostridiales_Incertae Sedis XI; g__Finegoldia; s__
OTU_1611	13	30	1	2	27	6	24	9	3	17	12	2	35	54	18	k__Bacteria; p__Firmicutes; c__Bacilli; o__Bacillales; f__Bacillaceae; g__Bacillus; s__
OTU_411	0	5	0	0	0	0	0	0	0	0	0	0	0	0	0	k__Bacteria; p__Bacteroidetes; c__Sphingobacteriia; o__Sphingobacteriales; f__Chitinophagaceae; g__Sediminibacterium; s__
OTU_579	85	128	34	77	26	0	3	0	1	1	0	2	0	0	2	k__Bacteria; p__candidate division WPS-2; c__; o__; f__; g__WPS-2_genera_incertae_sedis; s__
OTU_12469	26	9	10	18	21	9	26	14	23	61	19	25	13	47	28	k__Bacteria; p__Proteobacteria; c__Alphaproteobacteria; o__Rhizobiales; f__Hyphomicrobiaceae; g__Hyphomicrobium; s__
OTU_635	10	5	3	6	6	25	44	10	27	25	32	55	4	46	51	k__Bacteria; p__Proteobacteria; c__Betaproteobacteria; o__Burkholderiales; f__Burkholderiales_incertae_sedis; g__Thiobacter; s__
OTU_385	0	0	0	0	0	0	0	0	0	0	0	0	0	0	0	k__Bacteria; p__Nitrospirae; c__Nitrospira; o__Nitrospirales; f__Nitrospiraceae; g__Nitrospira; s__
OTU_15986	0	0	0	0	0	0	0	0	0	0	0	0	0	0	0	k__Bacteria; p__Chloroflexi; c__Ktedonobacteria; o__Ktedonobacterales; f__Ktedonobacteraceae; g__Ktedonobacter; s__
OTU_333	0	0	0	0	0	0	0	0	0	0	0	0	0	0	0	k__Bacteria; p__Planctomycetes; c__Planctomycetia; o__Planctomycetales; f__Planctomycetaceae; g__Pirellula; s__
OTU_346	0	0	0	0	0	0	0	0	0	0	0	0	0	0	0	k__Bacteria; p__Actinobacteria; c__Actinobacteria; o__Solirubrobacterales; f__Conexibacteraceae; g__Conexibacter; s__
OTU_691	4	4	0	0	0	0	1	1	4	0	12	60	111	2	88	k__Bacteria; p__Proteobacteria; c__Gammaproteobacteria; o__Xanthomonadales; f__Sinobacteraceae; g__Steroidobacter; s__
OTU_456	0	0	0	0	0	0	0	0	0	0	0	0	0	0	0	k__Bacteria; p__Firmicutes; c__Negativicutes; o__Selenomonadales; f__Veillonellaceae; g__Veillonella; s__
OTU_1805	35	20	45	67	7	26	6	1	17	24	15	32	2	37	6	k__Bacteria; p__Verrucomicrobia; c__Opitutae; o__Opitutales; f__Opitutaceae; g__Opitutus; s__
OTU_740	3	31	24	28	21	18	11	5	18	22	18	51	16	31	52	k__Bacteria; p__Verrucomicrobia; c__Spartobacteria; o__; f__; g__Spartobacteria_genera_incertae_sedis; s__
OTU_15653	0	0	0	0	0	0	0	0	0	0	0	0	0	0	0	k__Bacteria; p__Proteobacteria; c__Alphaproteobacteria; o__Rhizobiales; f__Hyphomicrobiaceae; g__Rhodoplanes; s__
OTU_853	0	2	1	2	0	0	0	1	1	0	0	0	0	0	0	k__Bacteria; p__Acidobacteria; c__Acidobacteria_Gp1; o__Acidobacteriales; f__Acidobacteriaceae; g__Acidipila; s__
OTU_694	31	56	9	33	56	4	2	2	13	18	24	25	27	14	34	k__Bacteria; p__Actinobacteria; c__Actinobacteria; o__Gaiellales; f__Gaiellaceae; g__Gaiella; s__
OTU_26383	0	0	0	0	0	0	0	0	0	1	0	0	0	0	0	k__Bacteria; p__Proteobacteria; c__Alphaproteobacteria; o__Rickettsiales; f__Anaplasmataceae; g__Wolbachia; s__
OTU_11973	77	30	14	15	17	16	26	9	16	27	18	11	11	14	17	k__Bacteria; p__Proteobacteria; c__Alphaproteobacteria; o__Rhizobiales; f__Hyphomicrobiaceae; g__Rhodoplanes; s__
OTU_1119	5	2	5	5	4	13	26	16	5	6	61	16	67	23	68	k__Bacteria; p__Proteobacteria; c__Deltaproteobacteria; o__Desulfuromonadales; f__Geobacteraceae; g__Geopsychrobacter; s__
OTU_554	0	0	0	0	0	0	0	0	0	0	0	0	0	0	0	k__Bacteria; p__Bacteroidetes; c__Sphingobacteriia; o__Sphingobacteriales; f__Chitinophagaceae; g__Terrimonas; s__
OTU_5797	0	0	0	0	0	0	0	0	0	0	0	0	0	0	0	k__Bacteria; p__Proteobacteria; c__Betaproteobacteria; o__Burkholderiales; f__Burkholderiales_incertae_sedis; g__Aquabacterium; s__
OTU_942	21	15	41	11	51	74	42	18	11	8	6	20	0	22	11	k__Bacteria; p__Planctomycetes; c__Planctomycetia; o__Planctomycetales; f__Planctomycetaceae; g__Zavarzinella; s__
OTU_879	76	20	12	10	23	34	50	30	18	9	20	12	1	19	15	k__Bacteria; p__Acidobacteria; c__Acidobacteria_Gp3; o__; f__; g__Gp3; s__
OTU_15011	18	34	17	42	29	10	8	8	5	23	33	56	23	3	34	k__Bacteria; p__Verrucomicrobia; c__Verrucomicrobiae; o__Verrucomicrobiales; f__Verrucomicrobiaceae; g__Luteolibacter; s__
OTU_1180	19	24	5	16	11	9	22	7	43	85	14	27	8	10	26	k__Bacteria; p__Proteobacteria; c__Alphaproteobacteria; o__Rhizobiales; f__Phyllobacteriaceae; g__Aminobacter; s__
OTU_34599	0	0	0	0	0	0	0	0	0	0	24	13	268	1	44	k__Archaea; p__Euryarchaeota; c__Methanobacteria; o__Methanobacteriales; f__Methanobacteriaceae; g__Methanobacterium; s__
OTU_469	1	1	0	2	3	0	0	1	2	0	0	1	0	1	1	k__Bacteria; p__Actinobacteria; c__Actinobacteria; o__Actinomycetales; f__Intrasporangiaceae; g__Ornithinicoccus; s__
OTU_2119	67	35	54	60	14	10	24	2	24	28	2	2	1	7	8	k__Bacteria; p__Proteobacteria; c__Alphaproteobacteria; o__Caulobacterales; f__Caulobacteraceae; g__Phenylobacterium; s__
OTU_530	0	0	0	0	0	0	1	0	0	1	0	1	0	1	0	k__Bacteria; p__Bacteroidetes; c__Sphingobacteriia; o__Sphingobacteriales; f__Sphingobacteriaceae; g__Sphingobacterium; s__
OTU_2612	13	17	3	23	4	9	2	0	2	20	11	19	10	3	44	k__Bacteria; p__Proteobacteria; c__Alphaproteobacteria; o__Sphingomonadales; f__Sphingomonadaceae; g__Sphingomonas; s__
OTU_516	1	0	0	0	0	1	1	0	0	1	1	1	0	0	0	k__Bacteria; p__Proteobacteria; c__Alphaproteobacteria; o__Rhodospirillales; f__Acetobacteraceae; g__Craurococcus; s__
OTU_787	62	26	88	40	22	40	11	13	26	4	3	3	0	2	4	k__Bacteria; p__Verrucomicrobia; c__Spartobacteria; o__; f__; g__Spartobacteria_genera_incertae_sedis; s__
OTU_2218	13	49	23	8	18	8	11	6	32	37	19	18	11	58	29	k__Bacteria; p__Acidobacteria; c__Acidobacteria_Gp16; o__; f__; g__Gp16; s__
OTU_1960	0	0	0	0	0	0	0	0	0	0	0	0	0	0	0	k__Bacteria; p__candidate division WPS-2; c__; o__; f__; g__WPS-2_genera_incertae_sedis; s__
OTU_631	0	0	0	0	0	0	0	0	0	0	0	0	0	0	0	k__Bacteria; p__Planctomycetes; c__Planctomycetia; o__Planctomycetales; f__Planctomycetaceae; g__Telmatocola; s__
OTU_364	0	0	0	0	0	0	0	0	0	0	0	0	0	0	0	k__Bacteria; p__Proteobacteria; c__Gammaproteobacteria; o__Xanthomonadales; f__Xanthomonadaceae; g__Arenimonas; s__
OTU_241	0	0	0	0	0	0	0	0	0	0	0	0	0	0	0	k__Bacteria; p__Proteobacteria; c__Gammaproteobacteria; o__Pseudomonadales; f__Moraxellaceae; g__Enhydrobacter; s__
OTU_536	0	0	0	0	0	0	0	0	0	0	0	0	0	0	0	k__Bacteria; p__Actinobacteria; c__Actinobacteria; o__Acidimicrobiales; f__Acidimicrobiaceae; g__Aciditerrimonas; s__
OTU_4946	0	0	0	0	0	0	0	0	0	0	0	0	0	0	0	k__Bacteria; p__Proteobacteria
OTU_426	0	0	0	0	0	0	0	0	0	0	0	0	0	0	0	k__Bacteria; p__Acidobacteria; c__Acidobacteria_Gp7; o__; f__; g__Gp7; s__
OTU_989	50	28	72	45	30	46	36	8	15	4	2	3	1	2	0	k__Bacteria; p__Verrucomicrobia; c__Spartobacteria; o__; f__; g__Spartobacteria_genera_incertae_sedis; s__
OTU_8329	3	3	1	2	8	9	12	14	9	7	19	79	3	64	109	k__Bacteria; p__Firmicutes
OTU_707	0	0	0	0	0	0	0	0	0	0	0	0	0	0	0	k__Bacteria; p__Proteobacteria; c__Gammaproteobacteria; o__Pseudomonadales; f__Pseudomonadaceae
OTU_1915	0	0	0	1	0	0	2	0	0	0	0	1	0	0	1	k__Bacteria; p__Proteobacteria; c__Betaproteobacteria; o__Hydrogenophilales; f__Hydrogenophilaceae; g__Thiobacillus; s__
OTU_260	0	0	0	0	0	0	0	0	0	0	0	0	0	0	0	k__Bacteria; p__Proteobacteria; c__Alphaproteobacteria; o__Sphingomonadales; f__Erythrobacteraceae; g__Erythrobacter; s__
OTU_5437	4	0	5	3	5	8	5	1	2	9	40	32	35	14	32	k__Bacteria; p__Acidobacteria; c__Acidobacteria_Gp6; o__; f__; g__Gp6; s__
OTU_720	0	0	1	1	0	0	0	0	0	0	0	0	0	1	0	k__Bacteria; p__Chloroflexi; c__Ktedonobacteria; o__Ktedonobacterales; f__Ktedonobacteraceae; g__Ktedonobacter; s__
OTU_1653	49	16	73	11	29	37	27	12	22	4	7	15	4	19	10	k__Bacteria; p__Acidobacteria; c__Acidobacteria_Gp6; o__; f__; g__Gp6; s__
OTU_397	0	0	0	0	0	0	0	0	0	0	0	0	0	0	0	k__Bacteria; p__Planctomycetes; c__Planctomycetia; o__Planctomycetales; f__Planctomycetaceae; g__Zavarzinella; s__
OTU_6305	23	16	34	32	15	36	59	11	33	7	11	17	3	24	4	k__Bacteria; p__Verrucomicrobia; c__Spartobacteria; o__; f__; g__Spartobacteria_genera_incertae_sedis; s__
OTU_1149	0	0	0	0	0	0	0	0	0	0	0	0	0	0	0	k__Bacteria; p__Proteobacteria; c__Betaproteobacteria; o__Burkholderiales; f__Burkholderiales_incertae_sedis; g__Thiobacter; s__
OTU_698	0	0	0	0	0	0	0	0	0	0	0	0	0	0	0	k__Bacteria; p__Verrucomicrobia; c__Spartobacteria; o__; f__; g__Spartobacteria_genera_incertae_sedis; s__
OTU_3660	0	0	0	0	0	0	0	0	0	0	0	0	0	0	0	k__Bacteria; p__Acidobacteria; c__Acidobacteria_Gp16; o__; f__; g__Gp16; s__
OTU_608	1	0	0	0	0	0	0	0	0	0	4	1	9	0	1	k__Bacteria; p__Verrucomicrobia; c__Subdivision3; o__; f__; g__Subdivision3_genera_incertae_sedis; s__
OTU_436	0	0	2	0	10	5	4	0	0	0	1	0	0	0	0	k__Archaea; p__Thaumarchaeota; c__Nitrososphaeria; o__Nitrososphaerales; f__Nitrososphaeraceae; g__Nitrososphaera; s__
OTU_25315	0	0	0	0	1	0	0	0	0	0	0	0	0	0	0	k__Bacteria; p__Proteobacteria; c__Alphaproteobacteria; o__Rickettsiales; f__Anaplasmataceae; g__Wolbachia; s__
OTU_1313	43	29	27	17	27	27	34	21	26	17	12	12	1	19	6	k__Bacteria; p__Proteobacteria; c__Alphaproteobacteria; o__Rhodospirillales; f__Acetobacteraceae; g__Acidisphaera; s__
OTU_423	0	0	0	0	0	0	0	0	0	0	0	0	0	0	0	k__Bacteria; p__candidate division WPS-2; c__; o__; f__; g__WPS-2_genera_incertae_sedis; s__
OTU_341	0	0	0	0	0	0	0	0	0	0	0	0	0	0	0	k__Bacteria; p__Bacteroidetes; c__Flavobacteriia; o__Flavobacteriales; f__Flavobacteriaceae; g__Arenibacter; s__
OTU_925	0	0	0	0	0	0	0	0	0	0	0	0	0	0	0	k__Bacteria; p__Actinobacteria; c__Actinobacteria; o__Actinomycetales; f__Nocardioidaceae; g__Nocardioides; s__
OTU_725	0	0	0	0	0	0	0	0	0	0	0	0	0	0	0	k__Bacteria; p__Actinobacteria; c__Actinobacteria; o__Acidimicrobiales; f__Acidimicrobiaceae; g__Aciditerrimonas; s__
OTU_982	0	0	0	0	0	0	0	0	0	13	0	0	1	0	0	k__Bacteria; p__Bacteroidetes; c__Cytophagia; o__Cytophagales; f__Cytophagaceae; g__Hymenobacter; s__
OTU_440	0	0	0	0	0	0	0	0	0	1	0	0	0	0	0	k__Bacteria; p__Cyanobacteria/Chloroplast; c__Cyanobacteria; o__; f__Family I; g__GpI; s__
OTU_8502	5	2	10	4	12	75	56	34	42	10	18	14	2	32	8	k__Bacteria; p__Acidobacteria; c__Acidobacteria_Gp7; o__; f__; g__Gp7; s__
OTU_915	55	40	13	20	13	3	4	0	10	20	35	23	12	15	51	k__Bacteria; p__Bacteroidetes; c__Cytophagia; o__Cytophagales; f__Cytophagaceae; g__Ohtaekwangia; s__
OTU_7583	92	16	30	17	17	34	44	27	19	5	5	5	2	11	4	k__Bacteria; p__Acidobacteria; c__Acidobacteria_Gp3; o__; f__; g__Gp3; s__
OTU_660	2	8	1	3	10	12	4	2	33	25	51	72	21	31	53	k__Bacteria; p__Acidobacteria; c__Acidobacteria_Gp17; o__; f__; g__Gp17; s__
OTU_49221	1	0	0	0	0	0	0	0	1	0	0	0	0	0	0	k__Bacteria; p__Firmicutes
OTU_1318	45	38	14	11	13	3	18	5	4	16	51	34	10	20	45	k__Bacteria; p__Bacteroidetes; c__Sphingobacteriia; o__Sphingobacteriales; f__Sphingobacteriaceae; g__Solitalea; s__
OTU_1030	71	12	23	20	7	59	94	24	7	2	1	0	1	6	0	k__Bacteria; p__Acidobacteria; c__Acidobacteria_Gp2; o__; f__; g__Gp2; s__
OTU_680	8	7	2	6	5	11	36	19	22	9	6	14	40	119	18	k__Bacteria; p__Proteobacteria; c__Alphaproteobacteria; o__Rhizobiales; f__Hyphomicrobiaceae; g__Rhodomicrobium; s__
OTU_2943	6	4	19	19	8	17	22	17	39	32	20	57	18	12	27	k__Bacteria; p__Acidobacteria; c__Acidobacteria_Gp6; o__; f__; g__Gp6; s__
OTU_814	17	37	63	82	30	30	4	10	18	23	1	3	1	7	4	k__Bacteria; p__Verrucomicrobia; c__Spartobacteria; o__; f__; g__Spartobacteria_genera_incertae_sedis; s__
OTU_1605	0	0	0	0	0	0	0	0	0	0	0	0	0	0	0	k__Bacteria; p__Actinobacteria; c__Actinobacteria; o__Actinomycetales; f__Mycobacteriaceae; g__Mycobacterium; s__
OTU_1566	0	0	1	0	0	0	0	0	0	0	0	2	0	0	0	k__Bacteria; p__Proteobacteria; c__Alphaproteobacteria; o__Rhodobacterales; f__Rhodobacteraceae
OTU_8331	0	0	0	0	0	0	0	0	0	0	0	0	0	0	0	k__Bacteria; p__Proteobacteria; c__Alphaproteobacteria; o__Rhizobiales; f__Hyphomicrobiaceae; g__Rhodoplanes; s__
OTU_475	0	0	0	0	0	0	0	0	0	0	0	0	0	0	0	k__Bacteria; p__Verrucomicrobia; c__Verrucomicrobiae; o__Verrucomicrobiales; f__Verrucomicrobiaceae; g__Verrucomicrobium; s__
OTU_546	1	0	1	0	1	0	1	0	0	0	0	1	1	1	0	k__Bacteria; p__Proteobacteria; c__Alphaproteobacteria; o__Sphingomonadales; f__Sphingomonadaceae; g__Sandaracinobacter; s__
OTU_765	0	0	0	0	0	0	0	0	0	0	0	0	0	0	0	k__Bacteria; p__Planctomycetes; c__Planctomycetia; o__Planctomycetales; f__Planctomycetaceae; g__Pirellula; s__
OTU_402	0	0	0	0	0	0	0	0	0	0	0	0	0	0	0	k__Bacteria; p__Firmicutes; c__Clostridia; o__Clostridiales; f__Clostridiaceae; g__Clostridium; s__
OTU_962	0	0	0	0	0	0	0	2	0	0	1	0	0	0	0	k__Bacteria; p__Bacteroidetes; c__Bacteroidia; o__Bacteroidales; f__Porphyromonadaceae; g__Barnesiella; s__
OTU_12762	3	3	13	0	18	24	46	21	35	26	13	47	0	52	22	k__Bacteria; p__Verrucomicrobia; c__Spartobacteria; o__; f__; g__Spartobacteria_genera_incertae_sedis; s__
OTU_1039	0	0	0	0	0	0	0	0	0	0	0	0	0	0	0	k__Bacteria; p__Proteobacteria; c__Alphaproteobacteria; o__Rhizobiales; f__Rhodobiaceae; g__Tepidamorphus; s__
OTU_343	0	0	0	0	0	0	0	0	0	0	0	0	0	0	0	k__Bacteria; p__Proteobacteria; c__Deltaproteobacteria; o__Myxococcales; f__Cystobacteraceae
OTU_772	1	0	1	0	0	1	0	0	0	0	0	0	0	0	0	k__Bacteria; p__Bacteroidetes; c__Bacteroidia; o__Bacteroidales; f__Porphyromonadaceae; g__Barnesiella; s__
OTU_605	1	0	0	1	0	0	0	0	0	1	0	0	0	0	0	k__Bacteria; p__Proteobacteria; c__Alphaproteobacteria; o__Rhodospirillales; f__Acetobacteraceae; g__Craurococcus; s__
OTU_859	16	17	9	15	11	20	40	25	19	39	52	13	6	19	9	k__Bacteria; p__Actinobacteria; c__Actinobacteria; o__Acidimicrobiales; f__Acidimicrobiaceae; g__Aciditerrimonas; s__
OTU_850	21	10	11	12	3	11	3	4	7	16	4	6	4	3	8	k__Bacteria; p__Proteobacteria; c__Alphaproteobacteria; o__Caulobacterales; f__Caulobacteraceae; g__Caulobacter; s__
OTU_549	0	0	0	0	0	0	0	0	0	0	0	0	0	0	0	k__Bacteria; p__Bacteroidetes; c__Bacteroidia; o__Bacteroidales; f__Porphyromonadaceae; g__Barnesiella; s__
OTU_1624	0	0	0	0	0	0	0	0	0	0	0	0	0	0	0	k__Bacteria; p__candidate division WPS-2; c__; o__; f__; g__WPS-2_genera_incertae_sedis; s__
OTU_29232	0	0	0	0	0	0	0	0	0	0	0	0	0	0	0	k__Bacteria; p__Proteobacteria; c__Alphaproteobacteria; o__Rhodobacterales; f__Rhodobacteraceae; g__Litoreibacter; s__
OTU_677	0	0	0	0	0	0	0	0	0	0	0	0	0	0	0	k__Bacteria; p__Actinobacteria; c__Actinobacteria; o__Actinomycetales; f__Microbacteriaceae
OTU_1034	0	0	0	0	0	0	0	0	0	0	0	0	0	0	0	k__Bacteria; p__Actinobacteria; c__Actinobacteria; o__Actinomycetales
OTU_824	0	1	0	0	0	0	1	0	0	0	1	1	2	0	1	k__Bacteria; p__Proteobacteria; c__Betaproteobacteria; o__Rhodocyclales; f__Rhodocyclaceae; g__Rhodocyclus; s__
OTU_6130	13	127	36	12	33	6	6	4	1	7	19	10	6	15	12	k__Bacteria; p__Acidobacteria; c__Acidobacteria_Gp6; o__; f__; g__Gp6; s__
OTU_2540	27	14	23	6	43	2	18	14	21	13	12	21	58	29	10	k__Bacteria; p__Acidobacteria
OTU_1868	29	15	19	13	32	17	78	15	16	14	14	7	13	21	6	k__Bacteria; p__Proteobacteria; c__Alphaproteobacteria; o__Rhizobiales; f__Hyphomicrobiaceae; g__Rhodoplanes; s__
OTU_3076	0	0	0	0	0	0	0	0	0	0	0	0	0	0	0	k__Bacteria; p__Acidobacteria
OTU_14977	0	0	0	1	2	0	1	0	0	1	4	1	0	0	0	k__Bacteria; p__Actinobacteria; c__Actinobacteria; o__Actinomycetales; f__Microbacteriaceae; g__Okibacterium; s__
OTU_842	0	0	0	0	0	1	0	0	0	0	0	0	0	0	0	k__Bacteria; p__Deinococcus-Thermus; c__Deinococci; o__Deinococcales; f__Deinococcaceae; g__Deinococcus; s__
OTU_713	7	48	19	9	17	10	15	10	36	22	13	49	1	39	6	k__Bacteria; p__Verrucomicrobia; c__Spartobacteria; o__; f__; g__Spartobacteria_genera_incertae_sedis; s__
OTU_399	0	1	0	1	0	0	2	1	4	7	2	10	19	10	7	k__Bacteria; p__Acidobacteria; c__Acidobacteria_Gp4; o__; f__; g__Gp4; s__
OTU_18442	0	0	0	0	0	0	0	0	0	0	0	0	0	0	0	k__Bacteria; p__Proteobacteria; c__Alphaproteobacteria; o__Rickettsiales; f__Anaplasmataceae; g__Wolbachia; s__
OTU_507	0	0	0	0	0	0	0	0	0	0	0	0	0	0	0	k__Bacteria; p__Acidobacteria; c__Acidobacteria_Gp6; o__; f__; g__Gp6; s__
OTU_559	0	0	0	0	0	0	0	0	0	0	0	0	0	0	0	k__Bacteria; p__Proteobacteria; c__Alphaproteobacteria; o__Sphingomonadales; f__Erythrobacteraceae; g__Altererythrobacter; s__
OTU_377	0	0	0	0	0	0	0	0	0	0	0	0	0	0	0	k__Bacteria; p__Proteobacteria; c__Alphaproteobacteria; o__Rhizobiales; f__Hyphomicrobiaceae; g__Devosia; s__
OTU_4041	0	0	0	0	0	0	0	0	0	0	0	0	0	0	0	k__Bacteria; p__Bacteroidetes; c__Sphingobacteriia; o__Sphingobacteriales; f__Chitinophagaceae; g__Terrimonas; s__
OTU_557	1	1	0	0	0	0	0	1	1	1	0	0	0	0	0	k__Bacteria; p__Actinobacteria; c__Actinobacteria; o__Rubrobacterales; f__Rubrobacteraceae; g__Rubrobacter; s__
OTU_1145	32	33	51	29	12	20	22	21	19	11	0	10	6	28	15	k__Bacteria
OTU_770	238	17	7	7	7	1	1	2	3	2	10	2	0	6	4	k__Bacteria; p__Verrucomicrobia; c__Subdivision3; o__; f__; g__Subdivision3_genera_incertae_sedis; s__
OTU_702	0	0	0	0	0	0	0	0	0	0	0	0	0	0	0	k__Bacteria; p__Planctomycetes; c__Planctomycetia; o__Planctomycetales; f__Planctomycetaceae; g__Singulisphaera; s__
OTU_4383	3	1	1	1	9	33	42	2	4	5	1	1	0	3	0	k__Bacteria; p__Firmicutes
OTU_3661	0	0	0	0	0	0	0	0	0	0	0	0	0	0	0	k__Bacteria; p__Actinobacteria; c__Actinobacteria; o__Solirubrobacterales; f__Conexibacteraceae; g__Conexibacter; s__
OTU_1848	98	12	21	13	38	27	56	12	4	3	5	2	1	8	1	k__Bacteria; p__Proteobacteria; c__Alphaproteobacteria; o__Rhizobiales; f__Hyphomicrobiaceae; g__Rhizomicrobium; s__
OTU_1016	0	0	0	0	0	0	0	0	0	0	0	0	0	0	0	k__Bacteria; p__Proteobacteria; c__Alphaproteobacteria; o__Rhodobacterales; f__Rhodobacteraceae; g__Sulfitobacter; s__
OTU_15172	1	0	0	0	0	2	0	1	0	0	0	0	1	1	0	k__Bacteria; p__Firmicutes; c__Bacilli; o__Lactobacillales; f__Streptococcaceae; g__Lactococcus; s__
OTU_547	0	0	1	0	1	0	0	1	0	1	0	1	0	0	0	k__Bacteria; p__Parcubacteria; c__; o__; f__; g__Parcubacteria_genera_incertae_sedis; s__
OTU_1015	0	0	0	0	0	0	0	0	0	0	0	0	0	0	0	k__Bacteria; p__Proteobacteria; c__Alphaproteobacteria; o__Rhodobacterales; f__Rhodobacteraceae; g__Paracoccus; s__
OTU_232	0	0	0	0	0	0	0	0	0	0	0	0	0	0	0	k__Bacteria
OTU_9356	2	3	0	2	4	6	4	4	6	26	17	61	58	21	76	k__Bacteria; p__Proteobacteria; c__Alphaproteobacteria; o__Rhizobiales; f__Phyllobacteriaceae; g__Mesorhizobium; s__
OTU_231	0	0	0	0	0	0	0	0	0	0	8	0	4	0	0	k__Archaea; p__Crenarchaeota; c__Thermoprotei; o__Thermoproteales; f__Thermofilaceae; g__Thermofilum; s__
OTU_362	0	0	1	0	1	0	1	1	0	0	0	0	0	0	0	k__Bacteria; p__Proteobacteria
OTU_1324	20	13	23	8	11	23	44	14	24	4	10	23	2	31	27	k__Bacteria; p__Proteobacteria; c__Deltaproteobacteria; o__Myxococcales; f__Phaselicystidaceae; g__Phaselicystis; s__
OTU_1406	0	0	1	0	1	0	0	0	0	4	32	32	169	0	50	k__Bacteria; p__Planctomycetes; c__Planctomycetia; o__Planctomycetales; f__Planctomycetaceae; g__Pirellula; s__
OTU_1221	66	26	40	15	22	20	31	14	7	5	9	22	8	10	4	k__Bacteria; p__Proteobacteria
OTU_434	3	1	1	0	5	5	8	1	3	0	13	8	20	5	38	k__Bacteria; p__Chloroflexi; c__Dehalococcoidia; o__Dehalococcoidales; f__Dehalococcoidaceae; g__Dehalococcoides; s__
OTU_540	0	0	0	0	0	0	0	0	0	0	0	0	0	0	0	k__Bacteria; p__Verrucomicrobia; c__Verrucomicrobiae; o__Verrucomicrobiales; f__Verrucomicrobiaceae; g__Luteolibacter; s__
OTU_641	0	1	0	0	0	0	0	0	0	1	0	0	0	0	0	k__Bacteria; p__Firmicutes; c__Bacilli; o__Lactobacillales; f__Streptococcaceae; g__Streptococcus; s__
OTU_1178	16	3	33	144	24	38	27	3	6	2	0	0	0	0	0	k__Bacteria; p__Chloroflexi; c__Ktedonobacteria; o__Ktedonobacterales; f__Ktedonobacteraceae; g__Ktedonobacter; s__
OTU_353	0	0	0	0	0	0	0	0	0	0	0	0	0	0	0	k__Bacteria; p__Firmicutes; c__Bacilli; o__Lactobacillales; f__Streptococcaceae; g__Streptococcus; s__
OTU_522	0	3	0	1	0	1	0	0	0	0	1	0	1	1	0	k__Bacteria; p__Proteobacteria; c__Gammaproteobacteria; o__Pseudomonadales; f__Moraxellaceae; g__Acinetobacter; s__
OTU_1443	0	10	18	35	11	12	1	3	3	40	15	34	46	3	38	k__Bacteria; p__Verrucomicrobia; c__Spartobacteria; o__; f__; g__Spartobacteria_genera_incertae_sedis; s__
OTU_4021	25	9	22	25	29	37	6	1	9	18	10	37	20	10	21	k__Bacteria; p__Verrucomicrobia; c__Opitutae; o__Opitutales; f__Opitutaceae; g__Opitutus; s__
OTU_2214	0	0	0	0	0	0	0	0	0	0	0	0	0	0	0	k__Bacteria; p__Actinobacteria; c__Actinobacteria; o__Solirubrobacterales; f__Conexibacteraceae; g__Conexibacter; s__
OTU_773	0	0	0	0	0	0	0	0	0	0	0	0	0	0	0	k__Bacteria; p__Proteobacteria; c__Betaproteobacteria; o__Burkholderiales; f__Oxalobacteraceae; g__Massilia; s__
OTU_701	1	0	0	0	1	0	1	0	0	0	1	0	1	1	0	k__Bacteria; p__Proteobacteria; c__Gammaproteobacteria; o__Vibrionales; f__Vibrionaceae; g__Lucibacterium; s__
OTU_1344	13	6	12	26	16	28	12	4	49	10	14	23	19	61	3	k__Bacteria
OTU_1455	42	47	22	9	0	7	13	4	14	26	18	22	15	17	40	k__Bacteria; p__candidate division WPS-2; c__; o__; f__; g__WPS-2_genera_incertae_sedis; s__
OTU_845	0	0	0	0	0	0	0	0	0	0	0	0	0	0	0	k__Bacteria; p__Actinobacteria; c__Actinobacteria; o__Gaiellales; f__Gaiellaceae; g__Gaiella; s__
OTU_1657	57	52	43	22	31	33	11	6	14	9	0	8	0	5	3	k__Bacteria; p__candidate division WPS-2; c__; o__; f__; g__WPS-2_genera_incertae_sedis; s__
OTU_1224	40	31	74	41	46	9	7	4	13	9	5	3	1	2	5	k__Bacteria; p__Planctomycetes; c__Planctomycetia; o__Planctomycetales; f__Planctomycetaceae; g__Gemmata; s__
OTU_2312	35	58	29	30	28	5	4	1	7	25	8	17	8	13	15	k__Bacteria; p__candidate division WPS-2; c__; o__; f__; g__WPS-2_genera_incertae_sedis; s__
OTU_12254	0	0	0	0	0	0	0	0	0	0	0	0	0	0	0	k__Bacteria; p__Proteobacteria; c__Betaproteobacteria; o__Burkholderiales; f__Comamonadaceae; g__Comamonas; s__
OTU_477	11	2	9	20	27	48	39	18	62	14	2	3	3	29	3	k__Bacteria
OTU_721	0	0	0	0	0	0	0	0	0	0	0	0	0	0	0	k__Bacteria; p__Acidobacteria; c__Acidobacteria_Gp4; o__; f__; g__Gp4; s__
OTU_32294	0	0	0	0	0	0	0	0	0	0	0	0	0	0	0	k__Bacteria; p__Proteobacteria; c__Alphaproteobacteria; o__Rhizobiales
OTU_648	0	0	0	0	0	0	0	0	0	0	0	0	1	0	1	k__Bacteria; p__Bacteroidetes; c__Cytophagia; o__Cytophagales; f__Cytophagaceae; g__Hymenobacter; s__
OTU_34660	0	0	0	0	0	0	0	0	0	0	0	0	0	0	0	k__Bacteria; p__Proteobacteria; c__Alphaproteobacteria; o__Rickettsiales; f__Anaplasmataceae; g__Wolbachia; s__
OTU_639	5	29	3	19	9	3	2	0	4	20	43	33	32	9	60	k__Bacteria; p__Verrucomicrobia; c__Verrucomicrobiae; o__Verrucomicrobiales; f__Verrucomicrobiaceae; g__Roseimicrobium; s__
OTU_404	0	0	0	0	0	0	0	0	0	0	0	0	0	0	0	k__Bacteria; p__Bacteroidetes; c__Sphingobacteriia; o__Sphingobacteriales; f__Chitinophagaceae; g__Terrimonas; s__
OTU_9450	0	0	0	0	0	0	0	0	0	0	0	0	0	0	0	k__Bacteria; p__Proteobacteria; c__Betaproteobacteria; o__Burkholderiales; f__Comamonadaceae; g__Acidovorax; s__
OTU_670	0	0	0	0	0	0	0	0	0	0	0	0	0	0	0	k__Bacteria; p__Proteobacteria; c__Betaproteobacteria; o__Neisseriales; f__Neisseriaceae; g__Simonsiella; s__
OTU_6803	8	11	2	28	36	7	11	2	18	44	14	10	45	19	28	k__Bacteria; p__Actinobacteria; c__Actinobacteria; o__Actinomycetales; f__Kineosporiaceae; g__Kineosporia; s__
OTU_2253	7	7	15	17	11	34	22	9	8	13	16	32	24	27	36	k__Bacteria; p__Chloroflexi; c__Dehalococcoidia; o__Dehalococcoidales; f__Dehalococcoidaceae; g__Dehalococcoides; s__
OTU_4544	0	0	0	0	0	0	0	0	0	0	0	0	0	0	0	k__Bacteria; p__Acidobacteria; c__Blastocatellia; o__Blastocatellales; f__Blastocatellaceae; g__Blastocatella; s__
OTU_255	0	0	0	0	0	0	0	0	0	0	0	0	0	0	0	k__Bacteria; p__Firmicutes; c__Bacilli; o__Bacillales; f__Paenibacillaceae; g__Paenibacillus; s__
OTU_1210	0	0	0	0	0	1	0	0	0	0	0	0	2	0	0	k__Bacteria; p__Actinobacteria; c__Actinobacteria; o__Actinomycetales; f__Micrococcaceae; g__Rothia; s__
OTU_744	0	0	0	0	0	0	0	0	0	0	0	0	2	1	0	k__Bacteria; p__Actinobacteria; c__Actinobacteria; o__Actinomycetales; f__Brevibacteriaceae; g__Brevibacterium; s__
OTU_26894	9	3	10	25	16	18	6	2	20	4	13	17	3	5	7	k__Bacteria; p__Proteobacteria; c__Betaproteobacteria; o__Burkholderiales; f__Burkholderiaceae
OTU_704	0	0	0	0	0	0	0	0	0	0	0	0	0	0	0	k__Bacteria; p__candidate division WPS-2; c__; o__; f__; g__WPS-2_genera_incertae_sedis; s__
OTU_452	0	0	0	0	0	0	0	0	0	0	0	0	0	0	0	k__Bacteria; p__Proteobacteria; c__Alphaproteobacteria; o__Rhodobacterales; f__Rhodobacteraceae; g__Sulfitobacter; s__
OTU_606	0	0	0	0	0	0	0	0	0	0	0	0	0	0	0	k__Bacteria; p__Proteobacteria; c__Betaproteobacteria; o__Burkholderiales; f__Comamonadaceae
OTU_54024	5	1	3	16	7	0	2	2	2	20	4	23	3	1	158	k__Bacteria; p__Proteobacteria; c__Betaproteobacteria; o__Burkholderiales; f__Oxalobacteraceae; g__Duganella; s__
OTU_734	1	1	3	2	0	1	0	0	0	1	0	1	0	1	0	k__Bacteria; p__candidate division WPS-2; c__; o__; f__; g__WPS-2_genera_incertae_sedis; s__
OTU_1196	0	2	0	24	0	7	5	1	7	35	45	20	9	41	79	k__Bacteria
OTU_1109	3	22	9	26	10	14	4	0	21	20	14	21	68	18	26	k__Bacteria; p__Verrucomicrobia; c__Verrucomicrobiae; o__Verrucomicrobiales; f__Verrucomicrobiaceae; g__Verrucomicrobium; s__
OTU_2886	18	40	3	9	44	7	12	1	20	6	22	38	4	19	38	k__Bacteria; p__Acidobacteria; c__Acidobacteria_Gp6; o__; f__; g__Gp6; s__
OTU_1190	67	15	17	18	19	30	54	22	9	1	13	1	1	15	1	k__Bacteria; p__Acidobacteria; c__Acidobacteria_Gp3; o__; f__; g__Gp3; s__
OTU_958	0	0	0	0	0	0	0	0	0	0	0	0	0	0	0	k__Bacteria; p__Bacteroidetes; c__Sphingobacteriia; o__Sphingobacteriales; f__Sphingobacteriaceae; g__Mucilaginibacter; s__
OTU_1108	1	2	1	2	6	4	10	3	18	18	30	51	45	19	59	k__Bacteria; p__Acidobacteria; c__Acidobacteria_Gp17; o__; f__; g__Gp17; s__
OTU_3643	17	7	6	4	11	5	23	12	14	14	30	16	48	20	41	k__Bacteria; p__Proteobacteria; c__Alphaproteobacteria; o__Rhizobiales; f__Rhizobiales_incertae_sedis; g__Bauldia; s__
OTU_820	0	0	0	0	0	0	0	0	0	0	0	0	0	0	0	k__Bacteria; p__Acidobacteria; c__Blastocatellia; o__Blastocatellales; f__Blastocatellaceae; g__Blastocatella; s__
OTU_23526	0	0	0	0	0	0	0	0	0	0	0	0	0	0	0	k__Bacteria; p__Firmicutes
OTU_5623	38	21	18	15	22	12	24	6	14	11	31	21	17	6	27	k__Bacteria; p__Planctomycetes; c__Planctomycetia; o__Planctomycetales; f__Planctomycetaceae; g__Telmatocola; s__
OTU_1214	2	4	1	4	1	0	1	0	2	141	1	2	3	1	3	k__Bacteria; p__Proteobacteria; c__Alphaproteobacteria; o__Rhizobiales; f__Methylobacteriaceae; g__Microvirga; s__
OTU_1559	0	0	0	0	0	0	0	0	0	0	0	0	0	0	0	k__Archaea; p__Crenarchaeota; c__Thermoprotei; o__Thermoproteales; f__Thermofilaceae; g__Thermofilum; s__
OTU_1130	30	55	5	4	26	8	9	8	6	9	47	20	16	8	29	k__Bacteria; p__Proteobacteria; c__Betaproteobacteria; o__Burkholderiales; f__Burkholderiales_incertae_sedis; g__Thiobacter; s__
OTU_1719	0	2	0	0	0	0	0	0	0	0	1	2	0	1	0	k__Bacteria; p__Actinobacteria; c__Actinobacteria; o__Actinomycetales; f__Dietziaceae; g__Dietzia; s__
OTU_403	1	0	0	4	0	2	3	5	3	39	0	1	7	4	2	k__Bacteria; p__Firmicutes; c__Erysipelotrichia; o__Erysipelotrichales; f__Erysipelotrichaceae; g__Turicibacter; s__
OTU_16351	4	44	3	4	4	0	0	2	8	20	2	12	115	0	46	k__Bacteria; p__Actinobacteria; c__Actinobacteria; o__Solirubrobacterales; f__Conexibacteraceae; g__Conexibacter; s__
OTU_811	31	16	28	36	12	8	15	10	37	4	16	18	5	14	8	k__Bacteria; p__Planctomycetes; c__Planctomycetia; o__Planctomycetales; f__Planctomycetaceae; g__Zavarzinella; s__
OTU_681	0	0	0	0	0	0	0	0	0	0	0	0	0	0	0	k__Bacteria; p__Bacteroidetes; c__Sphingobacteriia; o__Sphingobacteriales; f__Chitinophagaceae; g__Ferruginibacter; s__
OTU_804	0	0	0	0	0	0	0	0	0	0	0	0	0	0	0	k__Bacteria; p__Proteobacteria; c__Deltaproteobacteria; o__Myxococcales; f__Kofleriaceae; g__Kofleria; s__
OTU_394	0	0	0	0	0	0	0	0	0	0	0	0	0	0	0	k__Bacteria; p__Planctomycetes; c__Planctomycetia; o__Planctomycetales; f__Planctomycetaceae; g__Zavarzinella; s__
OTU_19073	43	38	29	22	14	10	19	4	21	11	9	19	2	18	21	k__Bacteria; p__candidate division WPS-2; c__; o__; f__; g__WPS-2_genera_incertae_sedis; s__
OTU_629	0	0	0	0	0	0	0	0	0	0	0	0	0	0	0	k__Bacteria; p__Bacteroidetes; c__Sphingobacteriia; o__Sphingobacteriales; f__Chitinophagaceae; g__Chitinophaga; s__
OTU_1213	49	56	33	24	28	8	15	8	12	7	7	5	2	11	11	k__Bacteria; p__Proteobacteria; c__Alphaproteobacteria; o__Rhodospirillales; f__Acetobacteraceae; g__Rhodopila; s__
OTU_723	0	0	0	0	0	0	0	0	0	0	0	0	0	0	0	k__Bacteria; p__Acidobacteria; c__Acidobacteria_Gp16; o__; f__; g__Gp16; s__
OTU_19246	0	0	0	0	0	0	0	0	0	0	0	0	0	0	0	k__Bacteria; p__Verrucomicrobia; c__Spartobacteria; o__; f__; g__Spartobacteria_genera_incertae_sedis; s__
OTU_553	0	0	0	0	0	0	0	0	0	0	0	0	0	0	0	k__Bacteria; p__Actinobacteria; c__Actinobacteria; o__Acidimicrobiales; f__Iamiaceae; g__Iamia; s__
OTU_1045	0	0	0	0	0	0	0	0	0	0	0	0	0	0	0	k__Bacteria; p__Proteobacteria; c__Betaproteobacteria
OTU_12121	3	6	0	0	4	0	1	2	0	1	14	18	97	6	113	k__Bacteria; p__Proteobacteria; c__Betaproteobacteria; o__Burkholderiales; f__Burkholderiales_incertae_sedis; g__Thiobacter; s__
OTU_571	246	22	0	0	1	0	0	5	1	0	1	0	0	0	0	k__Bacteria; p__Parcubacteria; c__; o__; f__; g__Parcubacteria_genera_incertae_sedis; s__
OTU_2162	0	0	0	0	0	0	0	0	0	0	0	0	0	0	0	k__Bacteria; p__Chloroflexi; c__Ktedonobacteria; o__Ktedonobacterales; f__Ktedonobacteraceae; g__Ktedonobacter; s__
OTU_676	0	1	0	0	0	0	0	0	0	0	0	0	0	0	0	k__Bacteria; p__Bacteroidetes; c__Bacteroidia; o__Bacteroidales; f__Bacteroidaceae; g__Bacteroides; s__
OTU_472	0	0	0	0	0	0	0	0	0	0	0	0	0	0	0	k__Bacteria; p__Planctomycetes; c__Planctomycetia; o__Planctomycetales; f__Planctomycetaceae; g__Rhodopirellula; s__
OTU_406	0	0	0	0	0	0	0	0	0	0	0	0	0	0	0	k__Bacteria; p__Actinobacteria; c__Actinobacteria; o__Gaiellales; f__Gaiellaceae; g__Gaiella; s__
OTU_544	0	0	0	0	0	0	0	0	0	0	0	0	0	0	0	k__Bacteria; p__Proteobacteria; c__Betaproteobacteria; o__Neisseriales; f__Neisseriaceae
OTU_446	0	0	0	0	0	0	0	0	0	0	0	0	0	0	0	k__Bacteria; p__Planctomycetes; c__Planctomycetia; o__Planctomycetales; f__Planctomycetaceae; g__Pirellula; s__
OTU_11438	1	1	2	2	36	29	31	5	7	4	59	61	6	14	10	k__Bacteria; p__Proteobacteria; c__Deltaproteobacteria; o__Desulfuromonadales; f__Geobacteraceae; g__Geobacter; s__
OTU_493	0	0	0	0	0	0	0	0	0	0	0	0	0	0	0	k__Bacteria; p__Planctomycetes; c__Planctomycetia; o__Planctomycetales; f__Planctomycetaceae; g__Singulisphaera; s__
OTU_512	0	0	0	0	0	0	0	0	0	0	1	0	1	0	0	k__Bacteria; p__Chloroflexi; c__Chloroflexia; o__Chloroflexales; f__Oscillochloridaceae; g__Oscillochloris; s__
OTU_841	25	54	11	1	1	55	7	2	4	1	26	21	5	7	46	k__Bacteria; p__candidate division WPS-2; c__; o__; f__; g__WPS-2_genera_incertae_sedis; s__
OTU_13693	1	3	0	2	2	2	2	0	1	1	12	8	1	1	2	k__Bacteria; p__Proteobacteria; c__Betaproteobacteria; o__Burkholderiales; f__Comamonadaceae
OTU_1182	1	2	8	7	8	46	59	35	55	5	9	10	4	11	9	k__Bacteria; p__Acidobacteria; c__Acidobacteria_Gp7; o__; f__; g__Gp7; s__
OTU_1186	0	0	1	1	1	0	1	2	0	7	25	55	92	3	53	k__Bacteria; p__Proteobacteria; c__Alphaproteobacteria; o__Rhodospirillales; f__Rhodospirillaceae; g__Dongia; s__
OTU_941	0	0	0	0	0	0	0	0	0	0	0	0	0	0	0	k__Bacteria
OTU_8084	11	3	11	3	5	32	21	11	6	3	46	64	0	34	19	k__Bacteria; p__Acidobacteria; c__Acidobacteria_Gp4; o__; f__; g__Gp4; s__
OTU_808	0	0	0	0	0	0	0	0	0	0	0	0	0	0	0	k__Bacteria; p__Chloroflexi; c__Dehalococcoidia; o__Dehalococcoidales; f__Dehalococcoidaceae; g__Dehalococcoides; s__
OTU_1539	0	0	0	0	0	0	0	0	0	0	0	0	0	0	0	k__Bacteria; p__Proteobacteria; c__Alphaproteobacteria; o__Rhizobiales; f__Hyphomicrobiaceae; g__Rhizomicrobium; s__
OTU_551	0	0	0	0	0	0	0	0	0	0	0	0	0	0	0	k__Bacteria; p__Proteobacteria; c__Betaproteobacteria; o__Burkholderiales; f__Burkholderiales_incertae_sedis; g__Thiobacter; s__
OTU_12682	1	0	0	0	0	0	0	0	0	1	0	0	0	0	0	k__Bacteria; p__Proteobacteria; c__Alphaproteobacteria; o__Rickettsiales; f__Anaplasmataceae; g__Wolbachia; s__
OTU_285	0	0	0	0	0	0	0	0	0	0	0	0	0	0	0	k__Bacteria; p__Firmicutes; c__Bacilli; o__Bacillales; f__Paenibacillaceae; g__Paenibacillus; s__
OTU_1294	9	13	3	7	8	5	10	6	10	12	44	25	39	13	44	k__Bacteria; p__Proteobacteria; c__Betaproteobacteria
OTU_1209	1	3	1	1	3	1	2	6	15	1	31	26	126	8	44	k__Bacteria; p__Acidobacteria; c__Acidobacteria_Gp17; o__; f__; g__Gp17; s__
OTU_1385	3	3	1	28	3	12	13	0	23	110	4	6	6	22	23	k__Bacteria; p__Actinobacteria; c__Actinobacteria; o__Actinomycetales; f__Micromonosporaceae; g__Dactylosporangium; s__
OTU_6192	12	13	2	6	10	5	18	4	10	16	49	36	34	5	43	k__Bacteria; p__Proteobacteria; c__Alphaproteobacteria; o__Rhizobiales; f__Hyphomicrobiaceae; g__Filomicrobium; s__
OTU_1374	0	0	0	0	0	0	0	0	0	0	0	0	0	0	0	k__Bacteria; p__Verrucomicrobia; c__Spartobacteria; o__; f__; g__Spartobacteria_genera_incertae_sedis; s__
OTU_1509	11	4	4	8	9	19	17	8	16	59	18	21	11	16	21	k__Bacteria; p__Proteobacteria; c__Gammaproteobacteria; o__Xanthomonadales; f__Sinobacteraceae; g__Steroidobacter; s__
OTU_1321	5	1	36	3	8	34	26	18	24	2	27	28	10	20	20	k__Bacteria; p__Latescibacteria; c__; o__; f__; g__Latescibacteria_genera_incertae_sedis; s__
OTU_6147	0	0	0	0	0	0	0	0	0	0	0	0	0	0	0	k__Bacteria; p__Acidobacteria; c__Acidobacteria_Gp6; o__; f__; g__Gp6; s__
OTU_4740	9	0	0	0	6	2	15	1	1	2	28	35	52	17	76	k__Bacteria; p__Proteobacteria; c__Betaproteobacteria; o__Ferritrophicales; f__Ferritrophicaceae; g__Ferritrophicum; s__
OTU_1112	52	35	17	19	13	15	11	4	18	14	4	10	1	23	13	k__Bacteria; p__candidate division WPS-1; c__; o__; f__; g__WPS-1_genera_incertae_sedis; s__
OTU_784	0	0	0	0	0	0	0	0	0	0	0	0	0	0	0	k__Bacteria; p__Planctomycetes; c__Planctomycetia; o__Planctomycetales; f__Planctomycetaceae; g__Aquisphaera; s__
OTU_1217	24	13	26	23	17	12	15	7	8	26	25	19	14	17	21	k__Bacteria; p__Planctomycetes; c__Planctomycetia; o__Planctomycetales; f__Planctomycetaceae; g__Blastopirellula; s__
OTU_863	0	0	0	0	0	0	0	0	0	0	0	0	0	0	0	k__Bacteria; p__Acidobacteria; c__Acidobacteria_Gp1; o__Acidobacteriales; f__Acidobacteriaceae; g__Candidatus Koribacter; s__
OTU_1150	0	0	0	0	0	0	0	0	0	0	0	0	0	0	0	k__Bacteria; p__Proteobacteria; c__Betaproteobacteria; o__Rhodocyclales; f__Rhodocyclaceae
OTU_1081	0	0	0	0	0	0	0	0	0	0	0	0	0	0	0	k__Bacteria; p__Bacteroidetes; c__Sphingobacteriia; o__Sphingobacteriales; f__Chitinophagaceae
OTU_27247	16	12	5	7	8	14	75	26	11	6	9	20	13	31	14	k__Bacteria; p__Proteobacteria; c__Alphaproteobacteria; o__Rhizobiales; f__Hyphomicrobiaceae; g__Rhodoplanes; s__
OTU_3219	14	10	9	5	8	9	15	7	5	57	30	19	24	22	28	k__Bacteria; p__Bacteroidetes; c__Sphingobacteriia; o__Sphingobacteriales; f__Chitinophagaceae; g__Ferruginibacter; s__
OTU_643	0	0	1	0	1	1	0	0	1	0	1	1	2	1	0	k__Bacteria; p__Proteobacteria; c__Betaproteobacteria; o__; f__; g__Chitinivorax; s__
OTU_589	3	0	0	0	1	0	1	0	1	2	0	2	5	0	0	k__Bacteria; p__Proteobacteria; c__Alphaproteobacteria; o__Rhodobacterales; f__Rhodobacteraceae
OTU_3414	0	0	0	0	0	0	0	0	0	0	0	0	0	0	0	k__Bacteria; p__Proteobacteria; c__Alphaproteobacteria; o__Rhizobiales; f__Methylobacteriaceae; g__Methylobacterium; s__
OTU_848	0	0	0	0	0	0	0	0	0	0	0	0	0	0	0	k__Bacteria; p__candidate division WPS-2; c__; o__; f__; g__WPS-2_genera_incertae_sedis; s__
OTU_588	0	0	0	1	0	0	0	0	0	0	0	0	0	0	0	k__Bacteria; p__Bacteroidetes; c__Bacteroidia; o__Bacteroidales; f__Porphyromonadaceae; g__Odoribacter; s__
OTU_766	0	0	0	0	0	0	0	0	0	0	0	0	0	0	0	k__Bacteria; p__Bacteroidetes; c__Bacteroidia; o__Bacteroidales; f__Porphyromonadaceae; g__Barnesiella; s__
OTU_642	1	0	0	0	0	0	0	0	1	2	3	1	1	0	0	k__Bacteria; p__Proteobacteria; c__Alphaproteobacteria; o__Rhizobiales; f__Xanthobacteraceae; g__Xanthobacter; s__
OTU_375	1	4	1	5	15	0	0	0	0	3	3	0	24	2	4	k__Bacteria; p__Proteobacteria
OTU_979	0	0	0	0	0	0	0	0	0	0	0	0	0	0	0	k__Bacteria; p__Verrucomicrobia; c__Spartobacteria; o__; f__; g__Spartobacteria_genera_incertae_sedis; s__
OTU_347	0	0	0	0	0	0	0	0	0	0	0	0	0	0	0	k__Bacteria; p__Acidobacteria; c__Acidobacteria_Gp7; o__; f__; g__Gp7; s__
OTU_905	0	0	0	0	1	0	0	0	1	1	0	1	0	1	1	k__Bacteria; p__Proteobacteria; c__Alphaproteobacteria; o__Rhodobacterales; f__Rhodobacteraceae; g__Rubellimicrobium; s__
OTU_2057	100	58	11	41	1	31	7	3	3	2	0	0	1	2	2	k__Bacteria; p__Chloroflexi; c__Ktedonobacteria; o__Ktedonobacterales; f__Ktedonobacteraceae; g__Ktedonobacter; s__
OTU_655	0	0	0	0	0	0	0	0	0	0	0	0	0	0	0	k__Bacteria; p__Verrucomicrobia; c__Opitutae; o__Opitutales; f__Opitutaceae; g__Opitutus; s__
OTU_302	0	0	0	0	0	0	0	0	0	0	0	0	0	0	0	k__Bacteria; p__candidate division WPS-2; c__; o__; f__; g__WPS-2_genera_incertae_sedis; s__
OTU_849	0	0	0	0	0	0	0	0	0	0	0	0	0	0	0	k__Bacteria; p__Bacteroidetes; c__Cytophagia; o__Cytophagales; f__Cytophagaceae; g__Ohtaekwangia; s__
OTU_625	0	0	0	0	0	0	0	0	0	0	0	0	0	0	0	k__Bacteria; p__Gemmatimonadetes; c__Gemmatimonadetes; o__Gemmatimonadales; f__Gemmatimonadaceae; g__Gemmatimonas; s__
OTU_1311	0	0	0	0	0	0	0	0	0	0	0	0	0	0	0	k__Bacteria
OTU_301	0	0	0	0	0	0	0	0	0	0	0	0	0	0	0	k__Bacteria; p__Chloroflexi; c__Chloroflexia; o__Chloroflexales; f__Chloroflexaceae; g__Roseiflexus; s__
OTU_1067	0	0	0	0	0	0	0	0	0	0	0	0	0	0	0	k__Bacteria; p__candidate division WPS-1; c__; o__; f__; g__WPS-1_genera_incertae_sedis; s__
OTU_36084	0	0	0	0	0	0	0	0	0	0	0	0	0	0	0	k__Bacteria; p__Firmicutes; c__Bacilli; o__Bacillales; f__Bacillaceae
OTU_449	0	0	0	0	0	0	0	0	0	0	0	0	0	0	0	k__Bacteria; p__Acidobacteria; c__Acidobacteria_Gp17; o__; f__; g__Gp17; s__
OTU_750	5	5	4	12	3	3	3	0	20	37	7	10	3	2	7	k__Bacteria; p__Proteobacteria; c__Alphaproteobacteria; o__Caulobacterales; f__Caulobacteraceae; g__Phenylobacterium; s__
OTU_607	0	0	0	0	0	0	0	0	1	0	1	0	2	0	1	k__Bacteria; p__Proteobacteria; c__Alphaproteobacteria; o__Rhodospirillales; f__Acetobacteraceae; g__Roseomonas; s__
OTU_659	0	0	0	0	0	0	0	0	0	0	0	0	0	0	0	k__Bacteria; p__Bacteroidetes; c__Bacteroidia; o__Bacteroidales; f__Porphyromonadaceae; g__Barnesiella; s__
OTU_980	69	14	11	19	5	12	25	6	14	13	30	3	3	16	8	k__Bacteria; p__Verrucomicrobia; c__Subdivision3; o__; f__; g__Subdivision3_genera_incertae_sedis; s__
OTU_2974	18	15	24	10	11	9	5	11	36	30	34	24	6	10	12	k__Bacteria; p__candidate division WPS-2; c__; o__; f__; g__WPS-2_genera_incertae_sedis; s__
OTU_39101	20	25	33	20	30	2	8	1	8	13	3	49	3	14	29	k__Bacteria; p__Acidobacteria; c__Acidobacteria_Gp6; o__; f__; g__Gp6; s__
OTU_527	0	0	0	0	0	0	0	0	0	0	0	0	0	0	0	k__Bacteria; p__Bacteroidetes; c__Cytophagia; o__Cytophagales; f__Cytophagaceae; g__Ohtaekwangia; s__
OTU_420	0	0	0	0	0	0	0	0	0	0	0	0	0	0	0	k__Bacteria; p__Proteobacteria
OTU_1603	84	36	12	38	8	27	15	5	7	5	1	2	2	2	0	k__Bacteria; p__Proteobacteria; c__Gammaproteobacteria; o__Xanthomonadales; f__Xanthomonadaceae; g__Rudaea; s__
OTU_666	0	0	0	0	0	0	0	0	0	0	0	0	0	0	0	k__Bacteria; p__Bacteroidetes; c__Sphingobacteriia; o__Sphingobacteriales; f__Sphingobacteriaceae; g__Mucilaginibacter; s__
OTU_821	5	9	5	8	10	2	2	1	0	4	0	1	9	3	3	k__Bacteria; p__Actinobacteria; c__Actinobacteria; o__Actinomycetales; f__Geodermatophilaceae; g__Blastococcus; s__
OTU_495	0	0	0	0	1	0	0	0	0	0	0	0	0	0	0	k__Archaea; p__Thaumarchaeota; c__Nitrososphaeria; o__Nitrososphaerales; f__Nitrososphaeraceae; g__Nitrososphaera; s__
OTU_1171	4	5	2	3	2	15	6	2	7	54	19	27	19	10	53	k__Bacteria; p__Proteobacteria; c__Alphaproteobacteria; o__Caulobacterales; f__Hyphomonadaceae; g__Hirschia; s__
OTU_33581	6	4	1	9	1	8	7	3	25	21	13	24	9	54	12	k__Bacteria; p__Proteobacteria; c__Betaproteobacteria; o__Burkholderiales; f__Comamonadaceae; g__Xenophilus; s__
OTU_13266	64	10	74	41	9	4	4	5	11	7	10	7	0	8	1	k__Bacteria; p__candidate division WPS-2; c__; o__; f__; g__WPS-2_genera_incertae_sedis; s__
OTU_1597	37	24	17	0	22	17	16	8	9	2	17	7	36	10	32	k__Bacteria; p__Bacteroidetes; c__Flavobacteriia; o__Flavobacteriales
OTU_975	0	0	0	0	0	0	0	0	0	0	0	0	0	0	0	k__Bacteria; p__Acidobacteria; c__Acidobacteria_Gp3; o__; f__; g__Gp3; s__
OTU_6493	0	0	0	0	0	0	0	0	0	0	0	0	0	0	0	k__Bacteria; p__Acidobacteria; c__Acidobacteria_Gp6; o__; f__; g__Gp6; s__
OTU_1146	0	0	0	0	0	0	0	0	0	0	0	0	0	0	0	k__Bacteria; p__Planctomycetes; c__Planctomycetia; o__Planctomycetales; f__Planctomycetaceae; g__Pirellula; s__
OTU_1223	3	1	31	2	11	76	76	20	13	2	3	3	2	10	1	k__Bacteria
OTU_689	0	0	0	0	1	0	0	0	0	3	0	0	0	0	0	k__Bacteria; p__Proteobacteria; c__Deltaproteobacteria; o__Bdellovibrionales; f__Bacteriovoracaceae; g__Peredibacter; s__
OTU_1285	0	1	0	1	0	0	1	0	0	0	18	8	153	1	70	k__Bacteria; p__Proteobacteria; c__Betaproteobacteria; o__Rhodocyclales; f__Rhodocyclaceae; g__Sulfuritalea; s__
OTU_603	0	0	0	0	0	0	0	0	0	0	0	0	0	0	0	k__Bacteria; p__Proteobacteria; c__Alphaproteobacteria; o__Rhizobiales; f__Rhodobiaceae; g__Anderseniella; s__
OTU_2016	0	0	0	0	0	0	0	0	0	0	0	0	0	0	0	k__Bacteria; p__Proteobacteria; c__Alphaproteobacteria; o__Rhodobacterales; f__Rhodobacteraceae; g__Loktanella; s__
OTU_26571	0	0	0	0	0	0	0	0	0	1	0	0	0	1	0	k__Bacteria; p__Proteobacteria; c__Alphaproteobacteria; o__Rickettsiales; f__Anaplasmataceae; g__Wolbachia; s__
OTU_5619	36	18	15	16	15	13	25	5	6	20	24	13	7	19	13	k__Bacteria; p__Proteobacteria; c__Alphaproteobacteria; o__Rhizobiales; f__Xanthobacteraceae; g__Pseudolabrys; s__
OTU_1093	7	12	1	4	4	10	13	1	5	4	5	5	4	6	4	k__Bacteria; p__Proteobacteria; c__Deltaproteobacteria; o__Myxococcales; f__Kofleriaceae; g__Kofleria; s__
OTU_11575	43	15	57	24	38	9	11	3	9	1	2	11	5	9	7	k__Bacteria; p__Acidobacteria; c__Acidobacteria_Gp6; o__; f__; g__Gp6; s__
OTU_462	0	0	0	0	0	0	0	0	0	0	0	0	0	0	0	k__Bacteria; p__Actinobacteria; c__Actinobacteria; o__Acidimicrobiales
OTU_354	0	0	0	0	0	0	0	0	0	0	0	0	0	0	0	k__Archaea; p__Euryarchaeota; c__Thermoplasmata; o__Methanomassiliicoccales; f__Methanomassiliicoccaceae; g__Methanomassiliicoccus; s__
OTU_43235	3	5	0	6	7	21	46	48	38	5	5	15	0	46	3	k__Bacteria; p__Acidobacteria; c__Acidobacteria_Gp4; o__; f__; g__Gp4; s__
OTU_482	0	0	0	0	0	0	0	0	0	0	0	0	0	0	0	k__Bacteria; p__Proteobacteria; c__Alphaproteobacteria; o__Rhizobiales; f__Hyphomicrobiaceae; g__Pelagibacterium; s__
OTU_752	0	0	0	0	0	0	0	0	0	0	0	0	0	0	0	k__Bacteria; p__Proteobacteria; c__Gammaproteobacteria; o__Orbales; f__Orbaceae; g__Gilliamella; s__
OTU_728	0	0	0	0	0	0	0	0	0	0	0	0	0	0	0	k__Bacteria; p__Proteobacteria; c__Betaproteobacteria; o__Neisseriales; f__Neisseriaceae; g__Neisseria; s__
OTU_1339	50	14	13	15	28	5	13	7	8	5	34	15	12	13	15	k__Bacteria
OTU_6279	0	0	0	0	0	0	0	0	0	0	0	0	0	0	0	k__Bacteria; p__Bacteroidetes; c__Sphingobacteriia; o__Sphingobacteriales; f__Chitinophagaceae; g__Ferruginibacter; s__
OTU_1111	14	10	11	3	15	1	20	4	8	33	26	30	7	18	41	k__Bacteria; p__Gemmatimonadetes; c__Gemmatimonadetes; o__Gemmatimonadales; f__Gemmatimonadaceae; g__Gemmatimonas; s__
OTU_1298	0	0	0	0	0	0	0	0	0	0	0	0	0	0	0	k__Archaea; p__Thaumarchaeota; c__Nitrososphaeria; o__Nitrosopumilales; f__Nitrosopumilaceae; g__Nitrosopumilus; s__
OTU_663	0	0	0	0	0	0	0	0	0	0	0	0	0	0	0	k__Bacteria
OTU_854	17	5	1	36	182	0	0	0	0	0	0	0	0	1	1	k__Bacteria; p__Verrucomicrobia; c__Spartobacteria; o__; f__; g__Spartobacteria_genera_incertae_sedis; s__
OTU_1258	0	0	0	0	0	1	1	1	0	0	114	5	47	1	9	k__Archaea; p__Crenarchaeota; c__Thermoprotei; o__Thermoproteales; f__Thermofilaceae; g__Thermofilum; s__
OTU_907	0	0	0	0	0	0	0	0	0	0	0	0	0	0	0	k__Bacteria; p__Planctomycetes; c__Planctomycetia; o__Planctomycetales; f__Planctomycetaceae; g__Telmatocola; s__
OTU_7694	17	8	6	9	17	13	22	5	20	14	10	25	5	20	52	k__Bacteria; p__Acidobacteria; c__Acidobacteria_Gp16; o__; f__; g__Gp16; s__
OTU_619	0	0	0	0	0	0	0	0	0	0	0	0	0	0	0	k__Bacteria; p__Proteobacteria; c__Alphaproteobacteria; o__Rhodospirillales; f__Rhodospirillaceae; g__Dongia; s__
OTU_738	0	0	0	0	1	0	1	0	0	0	0	1	0	0	0	k__Bacteria; p__Firmicutes; c__Clostridia; o__Clostridiales; f__Clostridiales_Incertae Sedis XI; g__Anaerococcus; s__
OTU_1390	13	17	6	8	31	33	28	20	15	7	4	33	1	11	16	k__Bacteria; p__Planctomycetes; c__Planctomycetia; o__Planctomycetales; f__Planctomycetaceae; g__Gemmata; s__
OTU_1632	12	22	2	22	20	2	9	5	7	15	40	28	10	12	26	k__Bacteria; p__Actinobacteria; c__Actinobacteria; o__Actinomycetales; f__Mycobacteriaceae; g__Mycobacterium; s__
OTU_633	0	0	0	0	0	0	0	0	0	0	0	0	0	0	0	k__Bacteria; p__Planctomycetes; c__Planctomycetia; o__Planctomycetales; f__Planctomycetaceae; g__Planctomyces; s__
OTU_937	0	0	0	0	0	0	0	0	0	0	0	0	0	0	0	k__Bacteria; p__candidate division WPS-2; c__; o__; f__; g__WPS-2_genera_incertae_sedis; s__
OTU_1127	24	80	14	12	3	0	2	2	2	0	21	8	8	5	63	k__Bacteria; p__Proteobacteria; c__Alphaproteobacteria
OTU_1504	6	5	5	11	5	19	43	14	37	10	12	19	1	11	29	k__Bacteria; p__Proteobacteria; c__Betaproteobacteria
OTU_1106	0	0	0	0	0	0	0	0	0	0	0	0	0	0	0	k__Bacteria; p__Acidobacteria; c__Acidobacteria_Gp17; o__; f__; g__Gp17; s__
OTU_432	0	0	0	0	0	0	0	0	0	0	0	0	0	0	0	k__Bacteria; p__Proteobacteria; c__Alphaproteobacteria; o__Rhizobiales; f__Hyphomicrobiaceae; g__Rhodoplanes; s__
OTU_977	0	1	2	0	2	0	0	0	1	1	1	0	2	0	1	k__Bacteria; p__Proteobacteria; c__Betaproteobacteria; o__Burkholderiales; f__Alcaligenaceae
OTU_771	80	34	24	23	18	44	8	2	1	1	0	2	0	5	1	k__Bacteria; p__Chloroflexi; c__Ktedonobacteria; o__Ktedonobacterales; f__Ktedonobacteraceae; g__Ktedonobacter; s__
OTU_1441	19	56	11	54	8	1	2	0	9	31	5	6	4	13	15	k__Bacteria; p__Bacteroidetes; c__Sphingobacteriia; o__Sphingobacteriales; f__Chitinophagaceae
OTU_2649	1	0	0	0	1	3	0	0	2	4	12	138	11	27	42	k__Bacteria; p__Acidobacteria; c__Blastocatellia; o__Blastocatellales; f__Blastocatellaceae; g__Blastocatella; s__
OTU_8850	0	0	0	0	0	0	0	0	0	0	0	0	0	0	0	k__Bacteria; p__Proteobacteria; c__Alphaproteobacteria; o__Rhizobiales; f__Hyphomicrobiaceae; g__Pelagibacterium; s__
OTU_626	0	0	0	0	1	0	1	0	1	0	0	1	0	1	1	k__Bacteria; p__Firmicutes; c__Clostridia; o__Clostridiales; f__Lachnospiraceae
OTU_923	26	8	35	14	14	45	25	8	17	1	5	8	2	19	14	k__Bacteria; p__Armatimonadetes; c__Chthonomonadetes; o__Chthonomonadales; f__Chthonomonadaceae; g__Chthonomonas/Armatimonadetes_gp3; s__
OTU_835	1	0	1	0	1	26	70	25	31	4	19	25	3	19	11	k__Bacteria
OTU_1460	14	14	6	13	7	3	5	3	4	25	14	10	74	8	23	k__Bacteria; p__Bacteroidetes; c__Flavobacteriia; o__Flavobacteriales; f__Flavobacteriaceae
OTU_542	0	0	0	0	0	0	0	0	0	0	0	0	0	0	0	k__Bacteria; p__Bacteroidetes; c__Sphingobacteriia; o__Sphingobacteriales; f__Chitinophagaceae; g__Niastella; s__
OTU_502	0	0	0	0	0	0	0	0	0	0	0	0	0	0	0	k__Bacteria; p__Actinobacteria; c__Actinobacteria; o__Gaiellales; f__Gaiellaceae; g__Gaiella; s__
OTU_310	0	0	0	0	0	0	0	0	0	0	0	0	0	0	0	k__Bacteria; p__Proteobacteria
OTU_1413	95	21	41	5	39	13	7	0	0	0	4	1	1	10	4	k__Bacteria; p__Firmicutes
OTU_11198	30	17	53	20	20	39	25	11	13	0	0	4	0	7	0	k__Bacteria; p__Verrucomicrobia; c__Spartobacteria; o__; f__; g__Spartobacteria_genera_incertae_sedis; s__
OTU_15190	12	16	18	13	22	3	6	4	10	7	39	30	20	5	32	k__Bacteria; p__Acidobacteria; c__Acidobacteria_Gp17; o__; f__; g__Gp17; s__
OTU_2032	19	12	27	19	24	22	11	3	15	7	18	14	11	18	11	k__Bacteria; p__Acidobacteria; c__Acidobacteria_Gp17; o__; f__; g__Gp17; s__
OTU_1126	21	38	13	16	17	2	6	1	4	15	22	24	20	6	24	k__Bacteria; p__Proteobacteria; c__Gammaproteobacteria; o__Xanthomonadales; f__Sinobacteraceae; g__Steroidobacter; s__
OTU_1389	0	1	1	1	0	8	0	1	0	7	12	12	90	0	31	k__Bacteria; p__Acidobacteria; c__Acidobacteria_Gp6; o__; f__; g__Gp6; s__
OTU_597	0	0	0	0	0	0	0	0	0	0	0	0	0	0	0	k__Bacteria; p__Acidobacteria; c__Acidobacteria_Gp6; o__; f__; g__Gp6; s__
OTU_8247	0	0	0	0	0	0	0	0	0	0	0	0	0	0	0	k__Bacteria; p__candidate division WPS-2; c__; o__; f__; g__WPS-2_genera_incertae_sedis; s__
OTU_296	0	0	0	0	0	0	0	0	0	0	0	0	0	0	0	k__Bacteria; p__Bacteroidetes; c__Cytophagia; o__Cytophagales; f__Cytophagaceae; g__Fibrisoma; s__
OTU_49208	34	13	7	13	3	6	8	9	14	16	17	34	17	20	22	k__Bacteria; p__Bacteroidetes; c__Sphingobacteriia; o__Sphingobacteriales; f__Chitinophagaceae; g__Ferruginibacter; s__
OTU_891	24	17	8	0	9	20	34	19	8	13	20	21	2	16	17	k__Bacteria; p__Proteobacteria; c__Betaproteobacteria
OTU_581	0	0	0	0	0	0	0	0	0	0	0	0	0	0	0	k__Bacteria; p__Proteobacteria; c__Betaproteobacteria; o__Burkholderiales; f__Oxalobacteraceae; g__Telluria; s__
OTU_695	0	0	0	0	0	0	0	0	0	0	0	0	0	0	0	k__Bacteria; p__Planctomycetes; c__Planctomycetia; o__Planctomycetales; f__Planctomycetaceae; g__Zavarzinella; s__
OTU_1009	9	29	28	17	17	11	16	7	22	27	4	8	3	17	15	k__Bacteria; p__Planctomycetes; c__Planctomycetia; o__Planctomycetales; f__Planctomycetaceae; g__Singulisphaera; s__
OTU_991	9	20	3	13	13	10	21	11	46	13	13	20	7	26	10	k__Bacteria; p__Acidobacteria; c__Acidobacteria_Gp4; o__; f__; g__Gp4; s__
OTU_628	4	0	7	3	4	126	46	22	5	4	0	4	1	1	3	k__Bacteria
OTU_1166	1	10	1	10	11	11	8	2	11	32	16	34	16	17	42	k__Bacteria; p__Proteobacteria; c__Alphaproteobacteria; o__Rhizobiales; f__Phyllobacteriaceae; g__Mesorhizobium; s__
OTU_873	0	0	0	0	0	0	0	0	0	0	0	0	0	0	0	k__Bacteria; p__Proteobacteria; c__Alphaproteobacteria
OTU_2456	0	0	0	0	0	0	0	0	0	0	0	0	0	0	0	k__Bacteria; p__Proteobacteria; c__Alphaproteobacteria; o__Rhizobiales; f__Xanthobacteraceae; g__Pseudolabrys; s__
OTU_1242	34	29	13	13	34	5	7	7	20	19	4	12	3	18	15	k__Bacteria; p__Actinobacteria; c__Actinobacteria; o__Acidimicrobiales; f__Acidimicrobiaceae; g__Aciditerrimonas; s__
OTU_1083	7	10	5	19	3	11	26	17	58	33	8	7	9	5	7	k__Bacteria; p__Proteobacteria; c__Betaproteobacteria
OTU_1456	1	1	0	1	1	0	1	1	0	0	18	18	136	2	28	k__Bacteria; p__Acidobacteria; c__Acidobacteria_Gp17; o__; f__; g__Gp17; s__
OTU_12763	6	12	0	3	3	4	0	0	1	4	60	46	30	14	25	k__Bacteria; p__Proteobacteria; c__Betaproteobacteria; o__Burkholderiales; f__Burkholderiales_incertae_sedis
OTU_662	0	0	0	0	0	0	0	0	0	0	0	0	0	0	0	k__Bacteria; p__Verrucomicrobia; c__Verrucomicrobiae; o__Verrucomicrobiales; f__Verrucomicrobiaceae; g__Roseimicrobium; s__
OTU_7626	0	0	0	0	0	0	0	0	0	0	0	0	0	0	0	k__Bacteria; p__Actinobacteria; c__Actinobacteria; o__Solirubrobacterales; f__Conexibacteraceae; g__Conexibacter; s__
OTU_3510	13	14	4	1	14	4	9	2	11	0	42	33	15	23	39	k__Bacteria; p__Proteobacteria; c__Betaproteobacteria; o__Burkholderiales; f__Burkholderiales_incertae_sedis; g__Thiobacter; s__
OTU_1520	30	7	10	2	6	14	30	24	30	3	18	10	3	15	14	k__Bacteria; p__Acidobacteria; c__Acidobacteria_Gp3; o__; f__; g__Gp3; s__
OTU_12081	0	0	0	0	0	0	0	0	0	0	0	0	0	0	0	k__Bacteria; p__Verrucomicrobia; c__Spartobacteria; o__; f__; g__Spartobacteria_genera_incertae_sedis; s__
OTU_26645	10	3	4	2	1	45	4	0	2	3	2	2	0	29	2	k__Bacteria; p__Verrucomicrobia; c__Spartobacteria; o__; f__; g__Spartobacteria_genera_incertae_sedis; s__
OTU_705	1	1	0	0	0	0	0	0	0	0	1	0	0	0	0	k__Bacteria; p__Actinobacteria; c__Actinobacteria; o__Actinomycetales; f__Actinomycetaceae; g__Actinomyces; s__
OTU_9378	27	15	15	36	3	7	56	6	24	6	8	8	3	12	3	k__Bacteria; p__Bacteroidetes; c__Sphingobacteriia; o__Sphingobacteriales; f__Chitinophagaceae; g__Terrimonas; s__
OTU_1508	4	9	7	15	13	1	13	7	6	15	16	20	5	7	13	k__Bacteria; p__Proteobacteria; c__Betaproteobacteria; o__Burkholderiales; f__Comamonadaceae
OTU_902	79	34	25	33	18	3	7	3	3	3	3	6	3	5	6	k__Bacteria; p__Gemmatimonadetes; c__Gemmatimonadetes; o__Gemmatimonadales; f__Gemmatimonadaceae; g__Gemmatimonas; s__
OTU_736	0	0	0	0	0	0	0	0	0	0	0	0	0	0	0	k__Bacteria; p__Chloroflexi; c__Chloroflexia; o__Chloroflexales; f__Chloroflexaceae; g__Roseiflexus; s__
OTU_806	0	0	0	0	0	0	0	0	0	0	0	0	0	0	0	k__Bacteria; p__Acidobacteria; c__Acidobacteria_Gp3; o__; f__; g__Gp3; s__
OTU_818	2	6	0	5	10	2	1	0	2	5	0	2	0	4	2	k__Bacteria; p__Actinobacteria; c__Actinobacteria; o__Actinomycetales; f__Streptomycetaceae; g__Streptomyces; s__
OTU_1543	35	23	13	12	19	14	21	14	9	1	15	19	8	7	21	k__Bacteria; p__Planctomycetes; c__Planctomycetia; o__Planctomycetales; f__Planctomycetaceae; g__Telmatocola; s__
OTU_846	1	1	3	1	0	9	11	5	14	6	12	98	37	10	20	k__Bacteria; p__Proteobacteria
OTU_29609	0	0	0	0	0	0	0	0	0	0	0	0	0	0	0	k__Bacteria; p__Bacteroidetes; c__Sphingobacteriia; o__Sphingobacteriales; f__Chitinophagaceae; g__Terrimonas; s__
OTU_6154	0	0	0	0	0	0	0	0	0	0	0	0	0	0	0	k__Bacteria; p__Acidobacteria; c__Acidobacteria_Gp6; o__; f__; g__Gp6; s__
OTU_899	0	0	0	0	0	0	0	0	0	0	0	0	0	0	0	k__Bacteria; p__Verrucomicrobia; c__Opitutae; o__Opitutales; f__Opitutaceae; g__Opitutus; s__
OTU_1838	0	0	0	0	0	0	0	0	0	0	0	0	0	0	0	k__Bacteria; p__Proteobacteria; c__Deltaproteobacteria; o__Myxococcales; f__Kofleriaceae; g__Kofleria; s__
OTU_826	0	0	0	0	0	0	0	0	0	0	0	0	0	0	0	k__Bacteria; p__Bacteroidetes; c__Cytophagia; o__Cytophagales; f__Cytophagaceae; g__Ohtaekwangia; s__
OTU_735	0	0	0	0	0	0	0	0	0	0	1	0	0	0	0	k__Bacteria; p__Bacteroidetes; c__Sphingobacteriia; o__Sphingobacteriales; f__Chitinophagaceae; g__Chitinophaga; s__
OTU_1388	55	39	43	13	13	4	19	16	12	3	1	1	1	4	5	k__Bacteria; p__Verrucomicrobia; c__Spartobacteria; o__; f__; g__Spartobacteria_genera_incertae_sedis; s__
OTU_1954	22	4	19	30	16	16	13	3	18	30	9	9	8	9	22	k__Bacteria; p__Planctomycetes; c__Planctomycetia; o__Planctomycetales; f__Planctomycetaceae; g__Gemmata; s__
OTU_5583	0	1	0	11	7	3	9	5	19	24	20	13	17	68	31	k__Bacteria; p__Chloroflexi; c__Chloroflexia; o__Chloroflexales; f__Chloroflexaceae; g__Roseiflexus; s__
OTU_2011	41	14	13	34	18	6	41	9	18	5	1	6	0	10	9	k__Bacteria; p__Proteobacteria; c__Gammaproteobacteria; o__Xanthomonadales; f__Xanthomonadaceae; g__Arenimonas; s__
OTU_1666	0	0	0	0	0	0	0	0	0	0	0	0	0	0	0	k__Bacteria; p__Verrucomicrobia; c__Opitutae; o__Opitutales; f__Opitutaceae; g__Opitutus; s__
OTU_45784	0	0	0	0	0	0	0	0	0	0	0	0	0	0	0	k__Bacteria; p__Acidobacteria; c__Acidobacteria_Gp2; o__; f__; g__Gp2; s__
OTU_8202	1	1	1	2	0	0	0	0	1	2	1	0	0	1	0	k__Bacteria; p__Actinobacteria; c__Actinobacteria; o__Actinomycetales; f__Pseudonocardiaceae; g__Amycolatopsis; s__
OTU_54048	27	13	18	6	10	13	27	14	14	15	31	9	3	20	3	k__Bacteria; p__Proteobacteria; c__Alphaproteobacteria; o__Rhizobiales; f__Xanthobacteraceae; g__Pseudolabrys; s__
OTU_41659	0	0	0	0	0	1	0	0	0	0	0	0	0	0	0	k__Bacteria; p__Proteobacteria; c__Gammaproteobacteria; o__Pseudomonadales; f__Pseudomonadaceae; g__Pseudomonas; s__
OTU_6225	0	0	0	0	0	0	0	0	0	0	0	0	0	0	0	k__Bacteria; p__Chloroflexi; c__Chloroflexia; o__Chloroflexales; f__Chloroflexaceae; g__Roseiflexus; s__
OTU_1128	0	0	0	0	0	0	0	0	0	0	0	0	0	0	0	k__Bacteria; p__Bacteroidetes; c__Sphingobacteriia; o__Sphingobacteriales; f__Chitinophagaceae; g__Flavisolibacter; s__
OTU_1062	12	3	4	7	5	11	11	5	15	23	34	17	16	11	25	k__Bacteria; p__Proteobacteria; c__Deltaproteobacteria; o__Syntrophobacterales; f__Syntrophobacteraceae; g__Desulfoglaeba; s__
OTU_679	0	0	0	0	0	0	0	0	0	0	0	0	0	0	0	k__Bacteria; p__Bacteroidetes; c__Bacteroidia; o__Bacteroidales; f__Prolixibacteraceae; g__Prolixibacter; s__
OTU_667	0	0	0	0	0	0	0	0	0	0	0	0	0	0	0	k__Bacteria; p__Acidobacteria
OTU_48853	0	0	0	0	0	0	0	0	0	0	0	0	0	0	0	k__Bacteria; p__Proteobacteria; c__Betaproteobacteria; o__Burkholderiales; f__Comamonadaceae
OTU_970	4	2	13	12	7	86	82	11	5	0	0	2	0	0	0	k__Bacteria
OTU_1307	38	12	5	6	11	14	14	5	8	8	30	22	7	15	23	k__Bacteria; p__Proteobacteria; c__Betaproteobacteria; o__Burkholderiales; f__Burkholderiales_incertae_sedis; g__Thiobacter; s__
OTU_1764	23	5	8	14	11	10	4	0	11	15	26	47	8	9	22	k__Bacteria; p__Proteobacteria; c__Alphaproteobacteria; o__Rhodospirillales; f__Rhodospirillaceae; g__Dongia; s__
OTU_613	0	0	0	0	0	0	0	0	0	0	0	0	0	0	0	k__Bacteria
OTU_49231	0	0	0	0	0	0	0	0	0	0	0	0	0	0	0	k__Bacteria; p__Firmicutes
OTU_1379	0	0	0	0	0	0	0	0	0	0	0	0	0	0	0	k__Bacteria; p__Bacteroidetes; c__Sphingobacteriia; o__Sphingobacteriales; f__Sphingobacteriaceae; g__Pedobacter; s__
OTU_889	0	0	0	0	0	0	0	0	0	0	0	0	0	0	0	k__Bacteria; p__Proteobacteria; c__Deltaproteobacteria; o__Bdellovibrionales; f__Bdellovibrionaceae; g__Bdellovibrio; s__
OTU_10787	0	0	0	0	0	0	0	0	0	0	0	0	0	0	0	k__Bacteria; p__Verrucomicrobia; c__Spartobacteria; o__; f__; g__Spartobacteria_genera_incertae_sedis; s__
OTU_599	0	0	0	0	0	0	0	0	0	0	0	0	0	0	0	k__Bacteria; p__Verrucomicrobia; c__Spartobacteria; o__; f__; g__Spartobacteria_genera_incertae_sedis; s__
OTU_665	1	0	0	1	0	0	1	0	1	3	0	0	0	0	0	k__Bacteria; p__Proteobacteria; c__Alphaproteobacteria; o__Caulobacterales; f__Caulobacteraceae; g__Brevundimonas; s__
OTU_7157	99	6	17	20	6	24	16	2	7	7	3	9	2	2	3	k__Bacteria; p__Bacteroidetes; c__Sphingobacteriia; o__Sphingobacteriales; f__Chitinophagaceae
OTU_884	1	0	0	0	0	0	2	0	0	0	28	23	78	0	89	k__Bacteria; p__Proteobacteria; c__Betaproteobacteria
OTU_36849	12	12	28	3	15	47	12	19	14	5	4	8	0	36	5	k__Bacteria; p__Verrucomicrobia; c__Spartobacteria; o__; f__; g__Spartobacteria_genera_incertae_sedis; s__
OTU_769	0	0	0	0	0	0	0	0	0	0	0	0	0	0	0	k__Bacteria; p__Chloroflexi; c__Ktedonobacteria; o__Ktedonobacterales; f__Ktedonobacteraceae; g__Ktedonobacter; s__
OTU_315	0	0	0	0	0	0	0	0	0	0	0	0	0	0	0	k__Bacteria; p__Bacteroidetes
OTU_1315	21	6	3	10	11	7	27	3	10	27	15	19	18	12	22	k__Bacteria; p__Proteobacteria; c__Deltaproteobacteria; o__Myxococcales; f__Polyangiaceae; g__Jahnella; s__
OTU_1029	26	33	23	23	16	10	43	10	12	6	4	0	2	8	1	k__Bacteria; p__Actinobacteria; c__Actinobacteria; o__Gaiellales; f__Gaiellaceae; g__Gaiella; s__
OTU_2091	9	7	4	8	0	6	18	6	17	27	12	12	2	4	6	k__Bacteria; p__Proteobacteria; c__Gammaproteobacteria; o__Xanthomonadales; f__Sinobacteraceae; g__Steroidobacter; s__
OTU_572	3	4	2	4	4	5	5	6	1	3	7	3	12	5	13	k__Bacteria; p__Proteobacteria; c__Alphaproteobacteria; o__Rhizobiales
OTU_712	0	0	0	0	0	0	0	0	0	0	165	12	35	0	10	k__Archaea; p__Euryarchaeota; c__Methanobacteria; o__Methanobacteriales; f__Methanobacteriaceae; g__Methanobacterium; s__
OTU_10620	4	19	10	2	5	10	38	8	20	15	11	18	2	18	39	k__Bacteria; p__candidate division WPS-2; c__; o__; f__; g__WPS-2_genera_incertae_sedis; s__
OTU_3088	0	0	0	0	0	0	0	0	0	0	0	0	0	0	0	k__Bacteria; p__Proteobacteria; c__Betaproteobacteria
OTU_4060	0	0	0	0	0	0	0	0	0	0	0	0	0	0	0	k__Bacteria; p__Proteobacteria; c__Alphaproteobacteria; o__Rhizobiales; f__Hyphomicrobiaceae; g__Rhodoplanes; s__
OTU_368	0	0	0	0	0	1	0	0	0	0	0	0	0	0	0	k__Bacteria; p__Chloroflexi; c__Ktedonobacteria; o__Ktedonobacterales; f__Ktedonobacteraceae; g__Ktedonobacter; s__
OTU_782	0	1	1	1	0	0	0	0	0	1	0	0	0	0	0	k__Bacteria; p__Firmicutes; c__Clostridia; o__Clostridiales; f__Clostridiaceae; g__Alkaliphilus; s__
OTU_602	0	0	0	0	0	0	0	0	0	1	0	0	0	0	0	k__Bacteria; p__Deinococcus-Thermus; c__Deinococci; o__Deinococcales; f__Deinococcaceae; g__Deinococcus; s__
OTU_616	0	0	0	0	0	0	0	0	0	0	0	0	0	0	0	k__Bacteria; p__Actinobacteria; c__Actinobacteria; o__Actinomycetales; f__Corynebacteriaceae; g__Corynebacterium; s__
OTU_632	0	0	0	0	0	0	0	0	0	1	4	1	28	1	1	k__Bacteria; p__Acidobacteria; c__Acidobacteria_Gp4; o__; f__; g__Gp4; s__
OTU_1003	0	0	0	0	0	0	0	0	0	0	0	0	0	0	0	k__Bacteria; p__Proteobacteria; c__Betaproteobacteria; o__Burkholderiales; f__Comamonadaceae; g__Hydrogenophaga; s__
OTU_16579	0	0	0	0	0	0	0	0	0	0	0	0	0	0	0	k__Bacteria; p__Verrucomicrobia; c__Spartobacteria; o__; f__; g__Spartobacteria_genera_incertae_sedis; s__
OTU_12503	76	30	11	9	13	1	0	0	3	13	12	19	8	8	12	k__Bacteria; p__Proteobacteria; c__Betaproteobacteria; o__Burkholderiales; f__Burkholderiales_incertae_sedis; g__Thiobacter; s__
OTU_7748	28	10	22	14	8	46	44	9	12	7	1	2	1	4	1	k__Bacteria; p__Acidobacteria; c__Acidobacteria_Gp1; o__Acidobacteriales; f__Acidobacteriaceae; g__Candidatus Koribacter; s__
OTU_1951	40	28	41	19	10	20	17	2	9	6	3	10	0	10	3	k__Bacteria
OTU_23293	0	0	0	0	0	0	0	0	0	0	0	0	0	0	0	k__Bacteria; p__Acidobacteria; c__Acidobacteria_Gp6; o__; f__; g__Gp6; s__
OTU_3461	60	6	13	18	16	20	31	14	11	0	9	6	0	8	3	k__Bacteria; p__Acidobacteria; c__Acidobacteria_Gp3; o__; f__; g__Gp3; s__
OTU_19277	12	11	24	4	21	53	15	14	13	6	5	6	0	27	6	k__Bacteria; p__Verrucomicrobia; c__Spartobacteria; o__; f__; g__Spartobacteria_genera_incertae_sedis; s__
OTU_1579	17	36	8	28	10	4	1	1	3	13	4	4	8	2	13	k__Bacteria; p__Bacteroidetes; c__Sphingobacteriia; o__Sphingobacteriales; f__Chitinophagaceae; g__Sediminibacterium; s__
OTU_2000	4	2	1	16	6	2	6	1	8	131	1	3	8	9	14	k__Bacteria; p__Actinobacteria; c__Actinobacteria; o__Actinomycetales; f__Micromonosporaceae; g__Micromonospora; s__
OTU_831	28	25	8	9	17	4	6	5	7	6	3	36	4	4	57	k__Bacteria; p__Planctomycetes; c__Planctomycetia; o__Planctomycetales; f__Planctomycetaceae; g__Zavarzinella; s__
OTU_414	0	0	0	0	0	0	0	0	0	0	0	0	0	0	0	k__Bacteria; p__candidate division WPS-2; c__; o__; f__; g__WPS-2_genera_incertae_sedis; s__
OTU_41999	0	0	0	0	0	0	0	0	0	0	0	0	0	0	0	k__Bacteria; p__Acidobacteria; c__Acidobacteria_Gp2; o__; f__; g__Gp2; s__
OTU_1098	28	36	15	56	27	6	4	3	5	8	3	12	5	5	3	k__Bacteria; p__Planctomycetes; c__Planctomycetia; o__Planctomycetales; f__Planctomycetaceae; g__Zavarzinella; s__
OTU_24723	16	19	34	16	35	8	7	6	10	3	4	3	0	3	3	k__Bacteria; p__Planctomycetes; c__Planctomycetia; o__Planctomycetales; f__Planctomycetaceae; g__Planctomyces; s__
OTU_419	0	0	0	0	0	0	0	0	0	0	0	0	0	0	0	k__Bacteria; p__Planctomycetes; c__Planctomycetia; o__Planctomycetales; f__Planctomycetaceae; g__Gemmata; s__
OTU_1437	15	5	9	23	12	3	4	1	9	26	3	13	8	16	22	k__Bacteria; p__Proteobacteria; c__Alphaproteobacteria
OTU_1371	9	24	33	5	17	14	4	5	4	5	45	19	9	6	7	k__Bacteria; p__Verrucomicrobia; c__Opitutae; o__Opitutales; f__Opitutaceae; g__Opitutus; s__
OTU_2905	22	4	6	10	12	10	45	22	8	3	10	8	0	12	17	k__Bacteria; p__Acidobacteria; c__Acidobacteria_Gp3; o__; f__; g__Gp3; s__
OTU_582	0	0	0	0	0	0	0	0	0	0	0	0	0	0	0	k__Bacteria; p__Actinobacteria; c__Actinobacteria; o__Solirubrobacterales; f__Conexibacteraceae; g__Conexibacter; s__
OTU_940	0	0	0	0	0	0	0	0	0	0	0	0	0	0	0	k__Bacteria; p__Firmicutes; c__Bacilli; o__Bacillales
OTU_3064	0	0	0	0	0	0	0	0	0	0	0	0	0	0	0	k__Bacteria; p__Acidobacteria; c__Acidobacteria_Gp6; o__; f__; g__Gp6; s__
OTU_307	0	0	0	0	0	0	0	0	0	0	0	0	0	0	0	k__Bacteria; p__Proteobacteria; c__Deltaproteobacteria; o__Bdellovibrionales; f__Bdellovibrionaceae; g__Vampirovibrio; s__
OTU_675	0	1	0	1	1	0	0	0	0	0	0	0	0	0	0	k__Bacteria; p__Deinococcus-Thermus; c__Deinococci; o__Deinococcales; f__Deinococcaceae; g__Deinococcus; s__
OTU_20442	75	28	17	16	7	7	13	4	9	12	3	4	2	7	6	k__Bacteria; p__Proteobacteria; c__Alphaproteobacteria; o__Rhizobiales; f__Hyphomicrobiaceae; g__Rhizomicrobium; s__
OTU_1345	32	12	23	2	14	8	12	15	12	6	30	20	4	16	10	k__Bacteria; p__Proteobacteria; c__Betaproteobacteria
OTU_564	0	0	0	0	0	0	0	0	0	0	0	0	0	0	0	k__Bacteria; p__Actinobacteria; c__Actinobacteria; o__Acidimicrobiales; f__Acidimicrobiaceae; g__Aciditerrimonas; s__
OTU_514	0	0	0	0	0	0	0	0	0	0	0	0	0	0	0	k__Bacteria; p__Planctomycetes; c__Planctomycetia; o__Planctomycetales; f__Planctomycetaceae; g__Pirellula; s__
OTU_678	0	0	0	0	0	0	0	0	0	0	0	0	0	0	0	k__Bacteria; p__Acidobacteria; c__Acidobacteria_Gp3; o__; f__; g__Gp3; s__
OTU_800	2	0	1	0	2	1	0	0	0	3	1	1	0	0	1	k__Bacteria; p__Proteobacteria; c__Alphaproteobacteria; o__Caulobacterales; f__Caulobacteraceae; g__Caulobacter; s__
OTU_443	0	1	0	0	1	0	0	0	2	0	1	0	0	0	1	k__Bacteria; p__Planctomycetes; c__Planctomycetia; o__Planctomycetales; f__Planctomycetaceae; g__Zavarzinella; s__
OTU_1005	0	0	0	0	0	0	0	0	0	0	0	0	0	0	0	k__Bacteria; p__Actinobacteria; c__Actinobacteria; o__Acidimicrobiales; f__Iamiaceae; g__Iamia; s__
OTU_8570	0	0	0	0	0	0	0	0	0	0	0	0	0	0	0	k__Bacteria; p__Verrucomicrobia; c__Spartobacteria; o__; f__; g__Spartobacteria_genera_incertae_sedis; s__
OTU_775	0	0	0	0	0	0	0	0	0	0	0	0	0	0	0	k__Bacteria; p__Actinobacteria; c__Actinobacteria; o__Gaiellales; f__Gaiellaceae; g__Gaiella; s__
OTU_966	0	0	0	2	1	1	0	0	0	3	2	2	1	0	0	k__Bacteria; p__Bacteroidetes; c__Flavobacteriia; o__Flavobacteriales; f__Flavobacteriaceae; g__Chryseobacterium; s__
OTU_1026	8	39	17	33	18	13	13	0	7	5	10	10	12	6	21	k__Bacteria; p__Planctomycetes; c__Planctomycetia; o__Planctomycetales; f__Planctomycetaceae; g__Zavarzinella; s__
OTU_1451	0	8	27	2	10	11	2	3	10	69	10	18	1	3	38	k__Bacteria
OTU_1580	15	10	7	9	9	11	12	0	19	28	12	16	2	24	38	k__Bacteria; p__Gemmatimonadetes; c__Gemmatimonadetes; o__Gemmatimonadales; f__Gemmatimonadaceae; g__Gemmatimonas; s__
OTU_1165	1	3	0	6	0	2	2	0	3	16	2	1	13	0	11	k__Bacteria; p__Actinobacteria; c__Actinobacteria; o__Actinomycetales; f__Nocardioidaceae; g__Nocardioides; s__
OTU_1637	0	0	0	0	0	0	0	0	0	0	0	0	0	0	0	k__Bacteria; p__Proteobacteria; c__Alphaproteobacteria; o__Rhizobiales; f__Bradyrhizobiaceae; g__Nitrobacter; s__
OTU_1538	32	13	48	11	8	40	12	5	9	4	7	3	2	7	2	k__Bacteria; p__Proteobacteria
OTU_1268	25	13	5	5	17	3	10	3	11	27	6	20	16	7	24	k__Bacteria; p__Actinobacteria; c__Actinobacteria; o__Actinomycetales; f__Thermomonosporaceae; g__Actinocorallia; s__
OTU_1428	0	2	0	2	0	8	2	2	2	30	8	12	84	3	55	k__Bacteria; p__Verrucomicrobia; c__Spartobacteria; o__; f__; g__Spartobacteria_genera_incertae_sedis; s__
OTU_2798	4	3	4	4	2	6	2	5	2	6	32	37	25	26	29	k__Bacteria; p__Acidobacteria; c__Acidobacteria_Gp6; o__; f__; g__Gp6; s__
OTU_746	0	0	0	0	0	0	0	0	0	0	0	0	0	0	0	k__Bacteria; p__Acidobacteria; c__Acidobacteria_Gp2; o__; f__; g__Gp2; s__
OTU_464	0	0	0	0	0	0	0	0	0	0	0	0	0	0	0	k__Bacteria; p__Proteobacteria
OTU_25765	0	0	0	0	0	0	0	0	0	0	0	0	0	0	0	k__Bacteria; p__Bacteroidetes; c__Flavobacteriia; o__Flavobacteriales; f__Flavobacteriaceae; g__Flavobacterium; s__
OTU_825	13	10	8	8	9	19	28	14	12	7	12	23	1	15	24	k__Bacteria; p__Actinobacteria; c__Actinobacteria; o__Acidimicrobiales; f__Acidimicrobiaceae; g__Aciditerrimonas; s__
OTU_1292	3	1	1	5	1	11	11	2	20	70	5	11	3	11	16	k__Bacteria; p__Proteobacteria; c__Gammaproteobacteria; o__Xanthomonadales; f__Xanthomonadaceae; g__Lysobacter; s__
OTU_934	2	12	2	23	11	2	4	1	0	19	7	26	37	0	61	k__Bacteria; p__Bacteroidetes; c__Cytophagia; o__Cytophagales; f__Cytophagaceae; g__Ohtaekwangia; s__
OTU_8790	0	5	0	2	1	4	1	1	2	37	17	19	66	6	44	k__Bacteria; p__Acidobacteria; c__Acidobacteria_Gp6; o__; f__; g__Gp6; s__
OTU_837	0	0	0	0	0	0	0	0	0	0	0	0	0	0	0	k__Bacteria; p__Proteobacteria; c__Deltaproteobacteria; o__Bdellovibrionales; f__Bacteriovoracaceae; g__Peredibacter; s__
OTU_1251	0	0	0	0	0	0	0	0	0	0	0	0	0	0	0	k__Bacteria; p__Verrucomicrobia; c__Verrucomicrobiae; o__Verrucomicrobiales; f__Verrucomicrobiaceae; g__Verrucomicrobium; s__
OTU_2084	0	0	0	0	0	0	0	0	0	0	0	0	0	0	0	k__Bacteria; p__Proteobacteria; c__Betaproteobacteria; o__Burkholderiales; f__Burkholderiales_incertae_sedis; g__Aquabacterium; s__
OTU_5654	0	0	0	0	0	0	0	0	0	0	0	0	0	0	0	k__Bacteria; p__Proteobacteria; c__Betaproteobacteria; o__Neisseriales; f__Neisseriaceae
OTU_22882	0	0	0	0	0	0	0	0	0	0	0	0	0	0	0	k__Bacteria; p__Acidobacteria; c__Acidobacteria_Gp6; o__; f__; g__Gp6; s__
OTU_1368	27	6	31	3	24	37	10	18	30	2	2	3	0	9	0	k__Bacteria
OTU_963	24	12	14	6	9	18	58	13	15	4	4	9	0	19	1	k__Bacteria; p__Gemmatimonadetes; c__Gemmatimonadetes; o__Gemmatimonadales; f__Gemmatimonadaceae; g__Gemmatimonas; s__
OTU_13173	2	2	1	2	3	9	32	9	41	15	18	15	0	32	25	k__Bacteria; p__Verrucomicrobia; c__Spartobacteria; o__; f__; g__Spartobacteria_genera_incertae_sedis; s__
OTU_978	0	0	0	0	0	0	0	0	0	0	0	0	0	0	0	k__Bacteria; p__Acidobacteria; c__Acidobacteria_Gp16; o__; f__; g__Gp16; s__
OTU_1494	0	0	0	0	0	0	0	0	0	0	0	0	0	0	0	k__Bacteria; p__Planctomycetes; c__Planctomycetia; o__Planctomycetales; f__Planctomycetaceae; g__Zavarzinella; s__
OTU_560	0	0	0	0	0	0	0	0	0	0	0	0	0	0	0	k__Bacteria; p__Bacteroidetes; c__Sphingobacteriia; o__Sphingobacteriales; f__Cyclobacteriaceae; g__Cyclobacterium; s__
OTU_703	0	0	0	0	0	0	0	0	0	0	0	0	0	0	0	k__Bacteria; p__Verrucomicrobia; c__Spartobacteria; o__; f__; g__Spartobacteria_genera_incertae_sedis; s__
OTU_1085	0	0	0	0	0	0	0	0	0	0	0	0	0	0	0	k__Bacteria; p__Acidobacteria; c__Acidobacteria_Gp6; o__; f__; g__Gp6; s__
OTU_1419	2	4	0	7	6	15	10	1	6	9	48	24	18	33	12	k__Bacteria; p__Bacteroidetes; c__Sphingobacteriia; o__Sphingobacteriales; f__Saprospiraceae; g__Haliscomenobacter; s__
OTU_1721	0	1	1	0	1	3	5	0	0	71	10	15	63	7	19	k__Bacteria; p__Planctomycetes; c__Planctomycetia; o__Planctomycetales; f__Planctomycetaceae
OTU_610	0	0	0	0	0	0	0	0	0	0	0	0	0	0	0	k__Bacteria; p__Planctomycetes; c__Planctomycetia; o__Planctomycetales; f__Planctomycetaceae; g__Zavarzinella; s__
OTU_499	0	0	0	0	0	0	0	0	0	0	0	0	0	0	0	k__Bacteria; p__Acidobacteria; c__Acidobacteria_Gp4; o__; f__; g__Gp4; s__
OTU_815	0	0	0	1	0	0	0	0	0	0	0	0	0	1	0	k__Bacteria; p__Deinococcus-Thermus; c__Deinococci; o__Deinococcales; f__Deinococcaceae; g__Deinococcus; s__
OTU_834	0	0	1	0	0	1	0	0	0	0	0	1	0	0	0	k__Bacteria; p__Firmicutes; c__Clostridia; o__Clostridiales; f__Ruminococcaceae; g__Ruminococcus; s__
OTU_31897	0	0	0	0	0	0	0	0	0	0	0	0	0	0	0	k__Bacteria; p__Proteobacteria; c__Alphaproteobacteria; o__Rickettsiales; f__Anaplasmataceae; g__Wolbachia; s__
OTU_813	28	36	27	31	5	8	4	2	10	15	1	8	0	7	4	k__Bacteria; p__candidate division WPS-1; c__; o__; f__; g__WPS-1_genera_incertae_sedis; s__
OTU_11225	17	33	29	22	21	10	10	6	11	7	6	11	2	6	14	k__Bacteria; p__Acidobacteria; c__Acidobacteria_Gp6; o__; f__; g__Gp6; s__
OTU_1528	4	0	1	0	1	0	1	0	1	0	43	66	11	9	64	k__Bacteria; p__Acidobacteria; c__Acidobacteria_Gp17; o__; f__; g__Gp17; s__
OTU_27897	46	27	16	12	10	5	1	3	0	3	33	20	10	4	10	k__Bacteria; p__Proteobacteria; c__Betaproteobacteria; o__Neisseriales; f__Neisseriaceae
OTU_55223	33	23	52	16	11	25	3	4	23	5	0	2	0	7	1	k__Bacteria; p__Verrucomicrobia; c__Spartobacteria; o__; f__; g__Spartobacteria_genera_incertae_sedis; s__
OTU_1649	0	0	0	0	0	0	0	0	0	0	0	0	0	0	0	k__Bacteria; p__candidate division WPS-2; c__; o__; f__; g__WPS-2_genera_incertae_sedis; s__
OTU_647	0	0	0	0	0	0	0	0	0	0	0	0	0	0	0	k__Bacteria; p__Actinobacteria; c__Actinobacteria; o__Gaiellales; f__Gaiellaceae; g__Gaiella; s__
OTU_1310	0	0	0	0	0	0	0	0	0	0	0	0	0	0	0	k__Bacteria
OTU_953	0	0	0	0	0	0	0	0	0	0	0	0	0	0	0	k__Bacteria; p__Planctomycetes; c__Planctomycetia; o__Planctomycetales; f__Planctomycetaceae; g__Zavarzinella; s__
OTU_574	0	0	0	0	0	0	0	0	0	0	1	0	0	0	0	k__Bacteria
OTU_2051	10	8	11	1	9	26	37	27	24	15	12	7	4	8	3	k__Bacteria; p__Verrucomicrobia; c__Subdivision3; o__; f__; g__Subdivision3_genera_incertae_sedis; s__
OTU_1188	0	0	0	0	0	0	0	0	0	0	0	0	0	0	0	k__Bacteria; p__Planctomycetes; c__Planctomycetia; o__Planctomycetales; f__Planctomycetaceae; g__Gemmata; s__
OTU_50850	0	0	0	0	0	0	0	0	0	0	1	0	0	0	0	k__Bacteria; p__Proteobacteria; c__Betaproteobacteria; o__Ferrovales; f__Ferrovaceae; g__Ferrovum; s__
OTU_1555	31	27	15	18	12	18	23	7	15	12	3	5	2	9	1	k__Bacteria; p__Proteobacteria; c__Alphaproteobacteria; o__Rhodospirillales; f__Rhodospirillaceae; g__Dongia; s__
OTU_13054	4	8	14	20	14	20	18	10	26	23	9	17	1	6	8	k__Bacteria; p__Verrucomicrobia; c__Spartobacteria; o__; f__; g__Spartobacteria_genera_incertae_sedis; s__
OTU_2639	1	0	1	1	1	7	31	24	7	16	32	25	14	19	19	k__Bacteria; p__Bacteroidetes; c__Sphingobacteriia; o__Sphingobacteriales; f__Chitinophagaceae; g__Terrimonas; s__
OTU_13844	0	0	0	0	0	0	0	0	0	0	0	0	0	0	0	k__Bacteria; p__Proteobacteria; c__Alphaproteobacteria; o__Rickettsiales; f__Anaplasmataceae; g__Wolbachia; s__
OTU_1730	40	9	2	4	37	9	19	4	14	9	7	12	2	22	6	k__Bacteria; p__Acidobacteria; c__Acidobacteria_Gp6; o__; f__; g__Gp6; s__
OTU_887	0	0	0	0	0	0	0	0	0	0	0	0	0	0	0	k__Bacteria; p__candidate division WPS-2; c__; o__; f__; g__WPS-2_genera_incertae_sedis; s__
OTU_960	0	0	0	0	0	0	0	0	0	0	0	0	0	0	0	k__Bacteria; p__Proteobacteria; c__Betaproteobacteria; o__Burkholderiales; f__Burkholderiales_incertae_sedis; g__Thiobacter; s__
OTU_768	32	20	5	25	20	12	16	8	12	6	4	2	1	21	0	k__Bacteria; p__Actinobacteria; c__Actinobacteria; o__Gaiellales; f__Gaiellaceae; g__Gaiella; s__
OTU_12535	1	0	0	1	0	1	1	0	0	1	0	0	0	2	0	k__Bacteria; p__Actinobacteria; c__Thermoleophilia; o__Thermoleophilales; f__Thermoleophilaceae; g__Thermoleophilum; s__
OTU_1394	84	14	31	6	7	11	27	11	3	1	1	1	0	0	3	k__Bacteria; p__Acidobacteria; c__Acidobacteria_Gp3; o__; f__; g__Gp3; s__
OTU_14429	42	12	6	12	10	3	12	3	8	10	22	13	16	9	15	k__Bacteria; p__Proteobacteria; c__Alphaproteobacteria; o__Rhizobiales; f__Hyphomicrobiaceae; g__Rhodoplanes; s__
OTU_12273	0	0	0	0	0	0	0	0	0	0	0	0	0	0	0	k__Bacteria; p__Planctomycetes; c__Planctomycetia; o__Planctomycetales; f__Planctomycetaceae; g__Pirellula; s__
OTU_3198	0	0	0	0	0	0	0	0	0	0	0	0	0	0	0	k__Bacteria; p__Proteobacteria; c__Deltaproteobacteria; o__Myxococcales; f__Polyangiaceae; g__Byssovorax; s__
OTU_9835	0	0	0	0	0	0	0	0	0	0	0	0	0	0	0	k__Bacteria; p__Acidobacteria; c__Acidobacteria_Gp6; o__; f__; g__Gp6; s__
OTU_657	0	0	0	0	0	0	0	0	0	0	0	0	0	0	0	k__Bacteria; p__Planctomycetes; c__Planctomycetia; o__Planctomycetales; f__Planctomycetaceae; g__Schlesneria; s__
OTU_33985	1	0	0	1	0	0	1	0	0	0	1	7	1	2	0	k__Bacteria; p__Proteobacteria; c__Betaproteobacteria; o__Burkholderiales; f__Oxalobacteraceae; g__Janthinobacterium; s__
OTU_1913	30	36	44	11	32	8	8	3	5	3	5	5	1	6	0	k__Bacteria; p__Planctomycetes; c__Planctomycetia; o__Planctomycetales; f__Planctomycetaceae; g__Gemmata; s__
OTU_2125	3	5	1	12	4	1	2	0	6	41	3	5	7	8	11	k__Bacteria; p__Actinobacteria; c__Actinobacteria; o__Actinomycetales; f__Nocardioidaceae; g__Marmoricola; s__
OTU_761	0	0	0	0	0	0	0	0	0	0	0	0	0	0	0	k__Bacteria; p__Planctomycetes; c__Planctomycetia; o__Planctomycetales; f__Planctomycetaceae; g__Blastopirellula; s__
OTU_710	0	0	0	0	0	0	0	0	0	0	0	0	0	0	0	k__Bacteria; p__Acidobacteria; c__Acidobacteria_Gp17; o__; f__; g__Gp17; s__
OTU_1395	20	15	8	8	22	4	23	4	5	6	28	15	3	17	14	k__Bacteria; p__Proteobacteria; c__Betaproteobacteria
OTU_14474	15	7	10	7	15	14	9	2	6	14	9	34	3	18	34	k__Bacteria; p__Acidobacteria; c__Acidobacteria_Gp6; o__; f__; g__Gp6; s__
OTU_914	0	0	0	0	0	0	0	0	0	0	0	0	0	0	0	k__Bacteria; p__Proteobacteria; c__Gammaproteobacteria
OTU_1185	16	6	5	4	7	12	14	13	9	7	69	13	1	17	3	k__Bacteria; p__Verrucomicrobia; c__Subdivision3; o__; f__; g__Subdivision3_genera_incertae_sedis; s__
OTU_791	1	0	0	1	0	2	7	2	9	1	124	20	2	5	4	k__Bacteria; p__Acidobacteria; c__Holophagae; o__Holophagales; f__Holophagaceae; g__Geothrix; s__
OTU_22153	0	0	0	0	0	0	0	0	0	0	0	0	0	0	0	k__Bacteria; p__Bacteroidetes; c__Sphingobacteriia; o__Sphingobacteriales; f__Chitinophagaceae; g__Terrimonas; s__
OTU_1291	0	0	0	0	0	0	0	0	0	0	0	0	0	0	0	k__Bacteria; p__Proteobacteria; c__Alphaproteobacteria; o__Rhizobiales; f__Hyphomicrobiaceae; g__Pedomicrobium; s__
OTU_774	0	0	0	0	0	0	0	0	0	0	0	0	0	0	0	k__Bacteria; p__Acidobacteria; c__Acidobacteria_Gp16; o__; f__; g__Gp16; s__
OTU_15171	32	23	38	35	15	13	5	5	9	5	2	9	0	2	2	k__Bacteria; p__Verrucomicrobia; c__Subdivision3; o__; f__; g__Subdivision3_genera_incertae_sedis; s__
OTU_5400	21	26	6	32	30	6	20	4	11	8	4	3	2	11	2	k__Bacteria; p__Actinobacteria; c__Actinobacteria; o__Actinomycetales; f__Sporichthyaceae; g__Sporichthya; s__
OTU_36923	1	1	1	0	0	1	0	0	0	1	4	3	155	0	25	k__Bacteria; p__Proteobacteria; c__Betaproteobacteria; o__Burkholderiales; f__Alcaligenaceae; g__Derxia; s__
OTU_709	0	0	0	0	0	0	0	0	0	0	0	0	0	0	0	k__Bacteria; p__Planctomycetes; c__Planctomycetia; o__Planctomycetales; f__Planctomycetaceae; g__Pirellula; s__
OTU_630	0	0	0	0	0	0	0	0	0	0	0	0	0	0	0	k__Bacteria; p__Acidobacteria; c__Acidobacteria_Gp17; o__; f__; g__Gp17; s__
OTU_437	0	0	0	0	0	0	0	0	0	0	0	0	0	0	1	k__Bacteria; p__Proteobacteria; c__Alphaproteobacteria; o__Rhodospirillales; f__Rhodospirillaceae; g__Magnetospirillum; s__
OTU_2036	1	4	0	63	2	2	0	1	8	7	3	3	78	3	13	k__Bacteria; p__Proteobacteria; c__Deltaproteobacteria; o__Myxococcales; f__Phaselicystidaceae; g__Phaselicystis; s__
OTU_11854	0	2	0	0	1	6	5	6	8	2	131	12	0	20	1	k__Bacteria; p__Proteobacteria; c__Deltaproteobacteria; o__Desulfuromonadales; f__Geobacteraceae; g__Geobacter; s__
OTU_1592	9	7	2	2	12	2	5	2	4	4	25	50	14	10	44	k__Bacteria; p__Gemmatimonadetes; c__Gemmatimonadetes; o__Gemmatimonadales; f__Gemmatimonadaceae; g__Gemmatimonas; s__
OTU_5035	1	4	1	10	2	1	1	1	0	42	0	4	9	6	10	k__Bacteria; p__Actinobacteria; c__Actinobacteria; o__Actinomycetales; f__Nocardioidaceae; g__Nocardioides; s__
OTU_2217	0	0	0	0	0	0	0	0	0	0	0	0	0	0	0	k__Bacteria; p__Acidobacteria; c__Acidobacteria_Gp6; o__; f__; g__Gp6; s__
OTU_1650	26	15	16	14	2	8	20	4	11	18	8	8	4	8	10	k__Bacteria; p__Proteobacteria; c__Alphaproteobacteria; o__Caulobacterales; f__Caulobacteraceae; g__Phenylobacterium; s__
OTU_876	3	0	0	1	0	0	0	0	0	1	0	0	0	0	2	k__Bacteria; p__Proteobacteria; c__Alphaproteobacteria; o__Caulobacterales; f__Caulobacteraceae; g__Caulobacter; s__
OTU_22144	0	0	0	0	0	0	0	0	0	0	0	0	0	0	0	k__Bacteria; p__Verrucomicrobia; c__Spartobacteria; o__; f__; g__Spartobacteria_genera_incertae_sedis; s__
OTU_974	0	0	0	0	0	0	0	0	0	0	0	0	0	0	0	k__Bacteria; p__Bacteroidetes; c__Bacteroidia; o__Bacteroidales; f__Porphyromonadaceae; g__Barnesiella; s__
OTU_777	0	0	0	0	0	0	0	0	0	0	0	0	0	0	0	k__Bacteria; p__Firmicutes; c__Bacilli; o__Lactobacillales; f__Lactobacillaceae; g__Lactobacillus; s__
OTU_44514	0	0	0	1	0	0	0	0	0	0	0	0	0	0	0	k__Archaea; p__Thaumarchaeota; c__Nitrososphaeria; o__Nitrososphaerales; f__Nitrososphaeraceae; g__Nitrososphaera; s__
OTU_8777	2	2	1	22	3	5	7	0	9	9	1	6	3	2	13	k__Bacteria; p__Proteobacteria; c__Alphaproteobacteria; o__Sphingomonadales; f__Sphingomonadaceae; g__Sphingomonas; s__
OTU_43617	0	0	0	0	0	0	0	0	0	0	0	0	0	0	0	k__Bacteria; p__Proteobacteria; c__Alphaproteobacteria; o__Rickettsiales; f__Anaplasmataceae; g__Wolbachia; s__
OTU_11980	6	9	4	0	4	13	15	8	7	5	32	38	2	28	15	k__Bacteria; p__Acidobacteria; c__Acidobacteria_Gp4; o__; f__; g__Gp4; s__
OTU_3893	6	6	4	12	11	6	6	3	16	29	14	17	14	6	29	k__Bacteria; p__Proteobacteria; c__Deltaproteobacteria; o__Myxococcales; f__Polyangiaceae; g__Byssovorax; s__
OTU_567	0	0	0	0	0	0	0	0	0	0	0	0	0	0	0	k__Bacteria; p__Actinobacteria; c__Actinobacteria; o__Gaiellales; f__Gaiellaceae; g__Gaiella; s__
OTU_2322	0	0	0	0	0	0	0	0	0	0	0	0	0	0	0	k__Bacteria; p__Verrucomicrobia; c__Spartobacteria; o__; f__; g__Spartobacteria_genera_incertae_sedis; s__
OTU_1060	0	0	0	0	0	0	0	0	0	0	0	0	0	0	0	k__Bacteria; p__Acidobacteria; c__Acidobacteria_Gp6; o__; f__; g__Gp6; s__
OTU_1854	3	2	2	1	11	11	7	6	1	15	33	38	9	11	41	k__Bacteria; p__Planctomycetes; c__Planctomycetia; o__Planctomycetales; f__Planctomycetaceae; g__Pirellula; s__
OTU_1578	0	0	0	0	0	0	0	0	0	0	0	0	0	0	0	k__Bacteria; p__Proteobacteria; c__Alphaproteobacteria; o__Rhizobiales; f__Hyphomicrobiaceae; g__Rhodoplanes; s__
OTU_1041	0	0	0	0	0	0	0	0	0	0	0	0	0	0	0	k__Bacteria; p__Acidobacteria; c__Acidobacteria_Gp6; o__; f__; g__Gp6; s__
OTU_17196	0	0	0	0	0	0	0	0	0	0	0	0	0	0	0	k__Bacteria
OTU_45622	0	0	0	0	0	0	0	0	0	0	0	0	0	0	0	k__Bacteria; p__Proteobacteria; c__Alphaproteobacteria; o__Rickettsiales; f__Anaplasmataceae; g__Wolbachia; s__
OTU_1986	9	13	30	65	14	15	5	1	16	7	1	6	0	4	2	k__Bacteria; p__Planctomycetes; c__Planctomycetia; o__Planctomycetales; f__Planctomycetaceae; g__Singulisphaera; s__
OTU_382	0	0	0	0	0	0	0	0	0	0	0	0	0	0	0	k__Bacteria; p__Verrucomicrobia; c__Subdivision3; o__; f__; g__Subdivision3_genera_incertae_sedis; s__
OTU_1587	1	0	0	0	0	0	0	0	0	0	0	1	0	0	0	k__Bacteria; p__Proteobacteria; c__Gammaproteobacteria; o__Xanthomonadales; f__Xanthomonadaceae; g__Stenotrophomonas; s__
OTU_798	0	0	0	0	0	0	0	1	0	0	0	0	0	0	0	k__Bacteria; p__Deinococcus-Thermus; c__Deinococci; o__Deinococcales; f__Deinococcaceae; g__Deinococcus; s__
OTU_2624	42	35	19	28	10	9	19	6	5	8	0	1	3	1	1	k__Bacteria; p__Actinobacteria; c__Actinobacteria; o__Actinomycetales; f__Thermomonosporaceae; g__Spirillospora; s__
OTU_1363	6	2	4	2	3	3	4	2	1	23	6	20	41	6	48	k__Bacteria; p__Proteobacteria; c__Deltaproteobacteria; o__Myxococcales; f__Phaselicystidaceae; g__Phaselicystis; s__
OTU_1826	14	44	5	5	10	15	13	6	6	4	13	16	0	18	11	k__Bacteria; p__Latescibacteria; c__; o__; f__; g__Latescibacteria_genera_incertae_sedis; s__
OTU_1625	18	4	41	22	40	15	14	2	15	4	2	4	3	4	0	k__Bacteria; p__Planctomycetes; c__Planctomycetia; o__Planctomycetales; f__Planctomycetaceae; g__Gemmata; s__
OTU_1264	31	26	4	4	7	38	28	18	9	4	4	3	0	1	3	k__Bacteria; p__Proteobacteria; c__Deltaproteobacteria; o__Myxococcales; f__Cystobacteraceae; g__Anaeromyxobacter; s__
OTU_386	0	0	0	0	0	0	0	0	0	0	0	0	0	0	0	k__Bacteria
OTU_896	0	0	0	0	0	0	0	0	0	1	1	0	0	0	0	k__Bacteria; p__Bacteroidetes; c__Bacteroidia; o__Bacteroidales; f__Porphyromonadaceae; g__Barnesiella; s__
OTU_32657	0	0	0	0	0	0	0	0	0	0	0	0	0	0	0	k__Bacteria; p__Firmicutes; c__Bacilli; o__Bacillales; f__Staphylococcaceae; g__Staphylococcus; s__
OTU_19020	1	0	0	0	5	60	45	5	1	2	0	0	0	0	0	k__Archaea; p__Thaumarchaeota; c__Nitrososphaeria; o__Nitrososphaerales; f__Nitrososphaeraceae; g__Nitrososphaera; s__
OTU_1314	5	5	6	8	4	5	3	2	4	8	7	64	1	13	51	k__Bacteria; p__Verrucomicrobia; c__Spartobacteria; o__; f__; g__Spartobacteria_genera_incertae_sedis; s__
OTU_1570	3	1	4	0	0	11	76	46	15	2	5	3	3	2	3	k__Bacteria; p__Bacteroidetes; c__Sphingobacteriia; o__Sphingobacteriales; f__Chitinophagaceae; g__Terrimonas; s__
OTU_1218	0	0	0	0	0	0	0	0	0	0	0	0	0	0	0	k__Bacteria; p__Verrucomicrobia; c__Verrucomicrobiae; o__Verrucomicrobiales; f__Verrucomicrobiaceae; g__Roseimicrobium; s__
OTU_759	0	0	0	0	0	0	0	0	0	0	0	0	0	0	0	k__Bacteria; p__candidate division WPS-2; c__; o__; f__; g__WPS-2_genera_incertae_sedis; s__
OTU_856	0	0	0	0	0	0	0	0	0	0	0	0	0	0	0	k__Bacteria; p__Planctomycetes; c__Planctomycetia; o__Planctomycetales; f__Planctomycetaceae; g__Aquisphaera; s__
OTU_376	0	0	1	0	0	0	0	0	0	0	0	0	0	0	0	k__Bacteria; p__Acidobacteria; c__Acidobacteria_Gp16; o__; f__; g__Gp16; s__
OTU_1346	23	6	12	3	23	31	17	14	8	8	3	1	1	10	5	k__Bacteria; p__Planctomycetes; c__Planctomycetia; o__Planctomycetales; f__Planctomycetaceae; g__Aquisphaera; s__
OTU_3721	3	23	12	37	11	21	7	1	13	28	1	16	1	8	4	k__Bacteria; p__Verrucomicrobia; c__Spartobacteria; o__; f__; g__Spartobacteria_genera_incertae_sedis; s__
OTU_2128	11	3	4	14	5	19	24	5	9	20	9	13	13	19	14	k__Bacteria; p__Acidobacteria; c__Acidobacteria_Gp4; o__; f__; g__Gp4; s__
OTU_1821	21	26	7	1	13	17	25	45	12	1	3	4	0	8	2	k__Bacteria; p__Proteobacteria; c__Betaproteobacteria
OTU_11886	10	10	9	3	17	34	12	12	5	4	4	8	0	23	5	k__Bacteria; p__Verrucomicrobia; c__Spartobacteria; o__; f__; g__Spartobacteria_genera_incertae_sedis; s__
OTU_583	0	0	0	0	0	0	0	0	0	0	0	0	0	0	0	k__Archaea; p__Thaumarchaeota; c__Nitrososphaeria; o__Nitrososphaerales; f__Nitrososphaeraceae; g__Nitrososphaera; s__
OTU_747	0	0	0	0	0	0	0	0	0	0	0	0	0	0	0	k__Bacteria; p__Proteobacteria; c__Betaproteobacteria; o__Neisseriales; f__Neisseriaceae
OTU_1000	0	0	0	1	1	0	0	0	0	0	0	0	1	0	0	k__Bacteria; p__Bacteroidetes; c__Cytophagia; o__Cytophagales; f__Cytophagaceae; g__Hymenobacter; s__
OTU_1540	43	10	9	9	12	4	13	5	4	1	32	7	5	11	21	k__Bacteria; p__Bacteroidetes; c__Sphingobacteriia; o__Sphingobacteriales; f__Sphingobacteriaceae; g__Solitalea; s__
OTU_1204	18	9	6	4	8	14	28	18	7	6	15	22	2	13	16	k__Bacteria; p__Acidobacteria; c__Acidobacteria_Gp3; o__; f__; g__Gp3; s__
OTU_1675	1	1	0	5	11	4	7	14	21	15	30	20	6	26	21	k__Bacteria; p__Proteobacteria; c__Alphaproteobacteria; o__Rhizobiales; f__Rhizobiales_incertae_sedis; g__Bauldia; s__
OTU_614	0	0	0	0	0	0	0	0	0	0	0	0	0	0	0	k__Bacteria; p__Firmicutes; c__Bacilli; o__Bacillales; f__Bacillaceae
OTU_1058	0	0	0	0	0	0	0	0	0	0	0	0	0	0	0	k__Bacteria
OTU_1036	26	31	12	26	27	8	21	6	5	5	0	2	1	4	2	k__Bacteria; p__Actinobacteria; c__Actinobacteria; o__Gaiellales; f__Gaiellaceae; g__Gaiella; s__
OTU_860	0	0	0	0	0	0	0	0	0	0	0	0	0	0	0	k__Bacteria; p__candidate division WPS-2; c__; o__; f__; g__WPS-2_genera_incertae_sedis; s__
OTU_661	0	0	0	0	0	0	0	0	0	0	0	0	0	0	0	k__Bacteria; p__Proteobacteria; c__Alphaproteobacteria; o__Rhizobiales
OTU_5160	6	23	6	34	2	4	16	10	14	14	10	10	3	10	20	k__Bacteria; p__Bacteroidetes; c__Sphingobacteriia; o__Sphingobacteriales; f__Chitinophagaceae; g__Ferruginibacter; s__
OTU_927	2	0	2	1	2	2	0	0	0	38	27	36	19	4	48	k__Bacteria; p__Acidobacteria; c__Acidobacteria_Gp17; o__; f__; g__Gp17; s__
OTU_1077	0	0	0	1	0	19	45	39	39	4	9	9	0	15	3	k__Bacteria; p__Proteobacteria; c__Betaproteobacteria; o__Rhodocyclales; f__Rhodocyclaceae; g__Denitratisoma; s__
OTU_1075	10	30	5	16	11	4	5	0	0	12	18	11	44	2	11	k__Bacteria; p__Acidobacteria; c__Solibacteres; o__Solibacterales; f__; g__Bryobacter; s__
OTU_1375	46	29	34	23	29	3	3	2	7	0	1	2	0	0	1	k__Bacteria; p__Firmicutes
OTU_1017	0	0	0	0	0	0	0	0	0	0	0	0	0	0	0	k__Bacteria; p__Proteobacteria; c__Alphaproteobacteria; o__Sphingomonadales; f__Erythrobacteraceae; g__Altererythrobacter; s__
OTU_1266	0	0	0	0	0	0	0	0	0	0	0	0	0	0	0	k__Bacteria; p__Proteobacteria; c__Betaproteobacteria
OTU_1636	1	2	1	4	2	4	4	0	3	28	11	39	21	12	35	k__Bacteria; p__Planctomycetes; c__Planctomycetia; o__Planctomycetales; f__Planctomycetaceae; g__Blastopirellula; s__
OTU_13030	4	9	3	2	17	13	64	41	8	2	1	2	0	16	0	k__Bacteria; p__Verrucomicrobia; c__Spartobacteria; o__; f__; g__Spartobacteria_genera_incertae_sedis; s__
OTU_13234	15	0	0	2	4	51	61	20	13	3	1	2	0	6	1	k__Bacteria; p__Acidobacteria; c__Acidobacteria_Gp2; o__; f__; g__Gp2; s__
OTU_35103	0	0	0	0	0	0	0	0	0	0	0	0	0	0	0	k__Bacteria; p__Proteobacteria; c__Alphaproteobacteria; o__Rickettsiales; f__Anaplasmataceae; g__Wolbachia; s__
OTU_898	0	0	0	0	0	0	0	0	0	0	0	0	0	0	0	k__Bacteria; p__Planctomycetes; c__Planctomycetia; o__Planctomycetales; f__Planctomycetaceae; g__Gemmata; s__
OTU_365	0	0	0	0	0	0	0	0	0	0	0	0	0	0	0	k__Bacteria; p__Parcubacteria; c__; o__; f__; g__Parcubacteria_genera_incertae_sedis; s__
OTU_1822	9	60	2	24	27	1	4	0	6	2	4	13	1	2	10	k__Bacteria; p__Bacteroidetes; c__Cytophagia; o__Cytophagales; f__Cytophagaceae; g__Ohtaekwangia; s__
OTU_25705	0	0	0	0	0	0	0	0	0	0	0	0	0	0	0	k__Bacteria; p__Acidobacteria; c__Blastocatellia; o__Blastocatellales; f__Blastocatellaceae; g__Blastocatella; s__
OTU_2469	0	0	0	0	0	0	0	0	0	0	0	0	0	0	0	k__Bacteria; p__Bacteroidetes; c__Sphingobacteriia; o__Sphingobacteriales; f__Chitinophagaceae
OTU_51138	0	0	0	0	0	0	0	0	0	0	0	0	0	0	0	k__Bacteria; p__Proteobacteria; c__Alphaproteobacteria; o__Rhizobiales; f__Bradyrhizobiaceae; g__Nitrobacter; s__
OTU_901	1	0	0	0	0	0	1	0	0	1	0	0	0	0	0	k__Bacteria; p__Firmicutes; c__Clostridia; o__Clostridiales; f__Lachnospiraceae; g__Dorea; s__
OTU_1299	1	0	1	1	0	0	1	1	1	0	20	20	88	1	37	k__Bacteria; p__Proteobacteria; c__Alphaproteobacteria; o__Rhodospirillales; f__Rhodospirillaceae; g__Dongia; s__
OTU_1707	101	30	6	9	6	17	3	1	1	3	0	0	0	3	0	k__Bacteria; p__Chloroflexi; c__Ktedonobacteria; o__Ktedonobacterales; f__Ktedonobacteraceae; g__Ktedonobacter; s__
OTU_1225	9	11	42	29	38	15	5	10	5	4	3	0	4	1	3	k__Bacteria; p__Planctomycetes; c__Planctomycetia; o__Planctomycetales; f__Planctomycetaceae; g__Zavarzinella; s__
OTU_2028	26	18	32	27	21	16	4	2	9	3	4	8	0	10	0	k__Bacteria; p__Planctomycetes; c__Planctomycetia; o__Planctomycetales; f__Planctomycetaceae; g__Pirellula; s__
OTU_1716	7	0	28	0	12	23	34	12	10	1	7	10	5	23	8	k__Bacteria; p__Acidobacteria; c__Acidobacteria_Gp6; o__; f__; g__Gp6; s__
OTU_1980	36	6	9	9	19	19	50	11	4	2	4	2	0	6	1	k__Bacteria; p__Acidobacteria; c__Acidobacteria_Gp2; o__; f__; g__Gp2; s__
OTU_627	0	0	0	0	0	0	0	0	0	0	0	0	0	0	0	k__Bacteria; p__Proteobacteria; c__Alphaproteobacteria
OTU_1272	0	0	0	0	0	0	0	0	0	0	0	0	0	0	0	k__Bacteria; p__Actinobacteria; c__Actinobacteria; o__Actinomycetales; f__Sporichthyaceae; g__Sporichthya; s__
OTU_1231	46	41	12	36	19	1	3	2	4	4	1	0	1	3	1	k__Bacteria; p__Actinobacteria; c__Actinobacteria; o__Gaiellales; f__Gaiellaceae; g__Gaiella; s__
OTU_13185	46	16	16	48	11	5	2	4	6	12	2	3	0	4	2	k__Bacteria; p__Bacteroidetes; c__Sphingobacteriia; o__Sphingobacteriales; f__Sphingobacteriaceae; g__Mucilaginibacter; s__
[truncated: 21,861 more rows]
