# Supplementary material for: Diversity and Co-Occurrence Patterns of Soil Bacterial and Fungal Communities of Chinese Cordyceps Habitats at Shergyla Mountain, Tibet: Implications for the Occurrence
Source: Microorganisms. 2019 Aug 22;7(9):284. doi: 10.3390/microorganisms7090284 (PMC6780579; doi:10.3390/microorganisms7090284)
Supplement: Supplementary file 1 [file microorganisms-07-00284-s001.zip › Table S3-The relative compositions of soil bacterial community at phylum, class, order, family and general levels.xls]

## Sheet: Phylum
# Constructed from biom file
Kingdom	Phylum	S2-A-1	S2-A-2	S2-A-3	S2-A-4	S2-A-5	S2-B-1	S2-B-2	S2-B-3	S2-B-4	S2-B-5	S2-C-1	S2-C-2	S2-C-3	S2-C-4	S2-C-5
Unclassified	Other	0.000504296	0.00076925	0.000368421	5.12125e-05	0.00138206	0.000310188	0.000201509	0.000304167	0.000736139	0.000148548	0.000843505	0.000425949	0.000293161	0.000147787	0.0002024
k__Archaea	Other	0.000162095	0.000435909	0.000342105	0.000128031	0.0012285	0.000143164	0.000156729	5.06945e-05	0.00026501	0.000198064	0.000272899	0.000234272	0.000293161	4.92623e-05	0.0001012
k__Archaea	p__Crenarchaeota	0	0	0	5.12125e-05	2.55938e-05	4.77213e-05	6.71697e-05	5.06945e-05	0	7.4274e-05	0.00315074	0.000212974	0.0016417	2.46311e-05	0.0002024
k__Archaea	p__Euryarchaeota	0	5.12834e-05	0	0.000512125	0.000127969	0.000167025	0	5.06945e-05	0	0.0021787	0.012851	0.00176769	0.0460848	0.000147787	0.00568745
k__Archaea	p__Thaumarchaeota	0.00488086	0.00456422	0.00168421	0.00135713	0.0033016	0.00376998	0.00609005	0.00598195	0.00188451	0.000420886	0.000769078	0.000575031	0.00134854	0.00128082	0.000870322
k__Bacteria	Other	0.0362552	0.0312829	0.0509211	0.0533122	0.0475788	0.0847769	0.067416	0.0625063	0.05895	0.0392414	0.0435646	0.0514546	0.053795	0.0543363	0.0531706
k__Bacteria	p__Acetothermia	0	0	0	0	0	0	0	0	0	0	0	0	0	0	0
k__Bacteria	p__Acidobacteria	0.208022	0.190031	0.283263	0.190434	0.235232	0.270365	0.285113	0.296208	0.291452	0.189745	0.226084	0.29203	0.204773	0.268898	0.25802
k__Bacteria	p__Actinobacteria	0.054608	0.103439	0.0355263	0.100018	0.0753993	0.0259843	0.0534447	0.0434452	0.0639263	0.135798	0.0366429	0.0335648	0.0657852	0.0544595	0.0678446
k__Bacteria	p__Aminicenantes	0	0	0	0	0	0	0	0	0	0	0	0	0	0	0
k__Bacteria	p__Aquificae	0	0	0	0	0	0	0	0	0	0	0	0	0	0	0
k__Bacteria	p__Armatimonadetes	0.00581741	0.0033847	0.00836842	0.0104217	0.00542588	0.00928179	0.00586615	0.00659029	0.00597744	0.0026491	0.00287784	0.00406781	0.00143649	0.00376857	0.00340033
k__Bacteria	p__Atribacteria	0	0	0	0	0	0	0	0	0	0	0	0	0	0	0
k__Bacteria	p__BRC1	0.000414243	0.000282059	0.000684211	0.00094743	0.000486282	0.000691959	0.000626917	0.000354862	0.000441683	0.00037137	0.000645033	0.000511139	0.000205212	0.000246311	0.000364321
k__Bacteria	p__Bacteroidetes	0.095564	0.0927203	0.0408684	0.0801219	0.0460176	0.0275113	0.0490115	0.0523674	0.0424899	0.0855884	0.066364	0.0643609	0.0796517	0.050149	0.0690793
k__Bacteria	p__Caldiserica	0	0	0	0	0	0	0	0	0	0	0	0	0	0	0
k__Bacteria	p__Candidatus Saccharibacteria	0.000270158	0.000230775	0	0.000486518	0.000255938	0.000524934	2.23899e-05	0.000253473	0.000147228	0.000222822	0.000272899	0.000234272	5.86321e-05	0.000197049	0.0001012
k__Bacteria	p__Chlamydiae	0.000630369	0.000282059	0.000263158	0.00020485	0.000639844	0.000238607	0.000873206	0.000456251	0.000441683	0.00037137	0.000545797	0.000660221	0.000615637	0.000517254	0.0014168
k__Bacteria	p__Chloroflexi	0.0702772	0.038283	0.0255263	0.0478836	0.0251331	0.0508948	0.0177552	0.0225084	0.0307706	0.0251789	0.0296219	0.0187417	0.0297851	0.0579078	0.0355618
k__Bacteria	p__Chrysiogenetes	0	0	0	0	0	0	0	0	0	0	2.4809e-05	4.25949e-05	2.93161e-05	0	0
k__Bacteria	p__Cloacimonetes	0	0	0	0	0	0	0	0	0	0	0	0	0	0	0
k__Bacteria	p__Cyanobacteria	0	0.000102567	2.63158e-05	0.000281669	0	2.38607e-05	0	0	2.94455e-05	0.00024758	0	0	0	0	0
k__Bacteria	p__Cyanobacteria/Chloroplast	5.40317e-05	0.000435909	7.89474e-05	0.00268865	0.00104934	0.000167025	4.47798e-05	0	0.000147228	0.00245104	0.000297708	0.00017038	0.000850166	0.000197049	0.000263121
k__Bacteria	p__Deferribacteres	0	0	0	0	0	0	0	0	0	0	0	0	0	0	0
k__Bacteria	p__Deinococcus-Thermus	0.000126074	0.00015385	7.89474e-05	0.000256062	0.000281532	0.000310188	0.000134339	0.000101389	0.000147228	0.00024758	0.000148854	0.000255569	0.000322477	0.000270943	0.00014168
k__Bacteria	p__Elusimicrobia	0.00198116	0.00158978	0.00128947	0.000512125	0.0012285	0.00119303	0.00326893	0.00233195	0.000942257	0.000817014	0.00215838	0.00091579	0.000644953	0.00128082	0.00125488
k__Bacteria	p__Fibrobacteres	0	0	0	0	0	0	0	0	0	0	0	0	0	0	0
k__Bacteria	p__Firmicutes	0.01023	0.0141029	0.0102632	0.0111899	0.0291257	0.0390838	0.0263305	0.0159688	0.0118077	0.0256988	0.012851	0.0139498	0.0268535	0.0235966	0.0208877
k__Bacteria	p__Fusobacteria	0	0	0	0	0	0	0	0	0	0	0	0	0	0	0
k__Bacteria	p__Gemmatimonadetes	0.0132378	0.00907716	0.00723684	0.00716974	0.00770373	0.0108566	0.0208226	0.0194667	0.0107771	0.00916046	0.0106182	0.0110321	0.00603911	0.0124387	0.0128524
k__Bacteria	p__Hydrogenedentes	7.20422e-05	0	7.89474e-05	0.000102425	0	7.1582e-05	4.47798e-05	0.000101389	2.94455e-05	0	0.000198472	8.51898e-05	0.000205212	2.46311e-05	6.07201e-05
k__Bacteria	p__Ignavibacteriae	0.000252148	0.0003077	0.000105263	0.000588943	0.000639844	0.00071582	0.00145534	0.00116597	0.00120727	0.00086653	0.00205914	0.00125655	0.00155375	0.00167492	0.00170016
k__Bacteria	p__Latescibacteria	0.00178304	0.00282059	0.00197368	0.00110107	0.00176597	0.00441422	0.00335848	0.00415695	0.00197285	0.00103984	0.00280341	0.0033011	0.00143649	0.00349762	0.00311697
k__Bacteria	p__Lentisphaerae	0	0	0	0	0	0	0	0	0	0	4.96179e-05	0	0	0	0
k__Bacteria	p__Microgenomates	0.000288169	0	0.000236842	0.000128031	0.000383907	9.54426e-05	0.000246289	0.000253473	5.88911e-05	0.000198064	0.000645033	0.000319462	0.000234528	0.000197049	0.000263121
k__Bacteria	p__Nitrospirae	0.000180106	0.000230775	0.000157895	2.56062e-05	0.000537469	0.00164639	0.00521685	0.00405556	0.000677247	0.00061895	0.00329959	0.00189547	0.00603911	0.000788197	0.00358249
k__Bacteria	p__Omnitrophica	0	0	0	0	0	0	6.71697e-05	0	2.94455e-05	2.4758e-05	0.000148854	4.25949e-05	2.93161e-05	7.38934e-05	2.024e-05
k__Bacteria	p__Parcubacteria	0.0125894	0.0070771	0.00278947	0.00343123	0.00427416	0.00260081	0.00284352	0.00385278	0.00197285	0.00267386	0.0115858	0.00641053	0.00316613	0.00615779	0.00680066
k__Bacteria	p__Planctomycetes	0.0717721	0.084156	0.0932895	0.0817863	0.10647	0.0593414	0.0467949	0.0535841	0.0618945	0.0576118	0.0949191	0.0752013	0.0915834	0.0590162	0.0682292
k__Bacteria	p__Proteobacteria	0.2562	0.226621	0.152947	0.231275	0.18535	0.145979	0.240042	0.205414	0.206531	0.284098	0.322517	0.262235	0.31078	0.219562	0.278685
k__Bacteria	p__SR1	0.000180106	0.000102567	5.26316e-05	0.000307275	7.67813e-05	4.77213e-05	0.000111949	0.000101389	0.000117782	0.000198064	0.000198472	0.000127785	0.000205212	7.38934e-05	0.00014168
k__Bacteria	p__Spirochaetes	9.00528e-05	0.000179492	0.000184211	5.12125e-05	0.000307125	0.000119303	0.000201509	5.06945e-05	2.94455e-05	2.4758e-05	0.000372135	8.51898e-05	0.000117264	4.92623e-05	4.04801e-05
k__Bacteria	p__Synergistetes	7.20422e-05	0	0	0	2.55938e-05	2.38607e-05	0	0	2.94455e-05	0	0	0	5.86321e-05	0	2.024e-05
k__Bacteria	p__Tenericutes	0	0	0	0	0	0	0	0	0	0	0	0	0	0	0
k__Bacteria	p__Verrucomicrobia	0.114637	0.145593	0.226421	0.133921	0.189138	0.227058	0.136713	0.171297	0.16622	0.10636	0.0954649	0.135665	0.0542054	0.15626	0.0911207
k__Bacteria	p__candidate division WPS-1	0.0128415	0.0105644	0.0184474	0.0137762	0.00844595	0.0114531	0.010277	0.00947987	0.015135	0.00787304	0.00295227	0.00389743	0.00231597	0.00706914	0.00250977
k__Bacteria	p__candidate division WPS-2	0.0259892	0.031129	0.0365263	0.0254782	0.0209613	0.0200907	0.0153819	0.0174896	0.0227614	0.0176029	0.0121812	0.0142693	0.00753423	0.0156408	0.0122857
k__Bacteria	p__candidate division ZB3	1.80106e-05	0	0	0	0	0	0	0	0	0	0	0	2.93161e-05	0	0

## Sheet: Class
# Constructed from biom file
Kingdom	Phylum	Class	S2-A-1	S2-A-2	S2-A-3	S2-A-4	S2-A-5	S2-B-1	S2-B-2	S2-B-3	S2-B-4	S2-B-5	S2-C-1	S2-C-2	S2-C-3	S2-C-4	S2-C-5
Unclassified	Other	Other	0.000504296	0.00076925	0.000368421	5.12125e-05	0.00138206	0.000310188	0.000201509	0.000304167	0.000736139	0.000148548	0.000843505	0.000425949	0.000293161	0.000147787	0.0002024
k__Archaea	Other	Other	0.000162095	0.000435909	0.000342105	0.000128031	0.0012285	0.000143164	0.000156729	5.06945e-05	0.00026501	0.000198064	0.000272899	0.000234272	0.000293161	4.92623e-05	0.0001012
k__Archaea	p__Crenarchaeota	c__Thermoprotei	0	0	0	5.12125e-05	2.55938e-05	4.77213e-05	6.71697e-05	5.06945e-05	0	7.4274e-05	0.00315074	0.000212974	0.0016417	2.46311e-05	0.0002024
k__Archaea	p__Euryarchaeota	Other	0	2.56417e-05	0	0	0.000127969	0	0	0	0	0	7.44269e-05	4.25949e-05	2.93161e-05	0	8.09602e-05
k__Archaea	p__Euryarchaeota	c__Archaeoglobi	0	0	0	0	0	0	0	0	0	0	0	0	0	0	0
k__Archaea	p__Euryarchaeota	c__Halobacteria	0	0	0	0	0	0	0	0	0	0	0	0	0	0	0
k__Archaea	p__Euryarchaeota	c__Methanobacteria	0	2.56417e-05	0	0.000512125	0	0.000167025	0	5.06945e-05	0	0.0021787	0.0117098	0.00144823	0.0442966	2.46311e-05	0.00536361
k__Archaea	p__Euryarchaeota	c__Methanomicrobia	0	0	0	0	0	0	0	0	0	0	0.000843505	2.12974e-05	0.00140717	0	0.00018216
k__Archaea	p__Euryarchaeota	c__Thermoplasmata	0	0	0	0	0	0	0	0	0	0	0.000223281	0.000255569	0.000351793	0.000123156	6.07201e-05
k__Archaea	p__Thaumarchaeota	c__Nitrososphaeria	0.00488086	0.00456422	0.00168421	0.00135713	0.0033016	0.00376998	0.00609005	0.00598195	0.00188451	0.000420886	0.000769078	0.000575031	0.00134854	0.00128082	0.000870322
k__Bacteria	Other	Other	0.0362552	0.0312829	0.0509211	0.0533122	0.0475788	0.0847769	0.067416	0.0625063	0.05895	0.0392414	0.0435646	0.0514546	0.053795	0.0543363	0.0531706
k__Bacteria	p__Acetothermia	c__	0	0	0	0	0	0	0	0	0	0	0	0	0	0	0
k__Bacteria	p__Acidobacteria	Other	0.000864507	0.000820534	0.00134211	0.000281669	0.00222666	0.000858984	0.00123144	0.00116597	0.00138394	0.00061895	0.00146373	0.0016399	0.00284366	0.00147787	0.00127512
k__Bacteria	p__Acidobacteria	c__Acidobacteria_Gp1	0.0110044	0.00361548	0.00773684	0.00606868	0.00394144	0.0147936	0.0237109	0.01825	0.00742028	0.00242628	0.00208395	0.0016612	0.000586321	0.00502475	0.00107272
k__Bacteria	p__Acidobacteria	c__Acidobacteria_Gp10	0.00126074	0.000717967	0.000736842	0.00176683	0.00133088	0.00319733	0.00347043	0.00248403	0.00721416	0.00277289	0.000818696	0.000809303	0.000879482	0.00130545	0.00103224
k__Bacteria	p__Acidobacteria	c__Acidobacteria_Gp11	5.40317e-05	5.12834e-05	2.63158e-05	2.56062e-05	2.55938e-05	0	4.47798e-05	0	0	4.9516e-05	0.000223281	4.25949e-05	0.000117264	2.46311e-05	0.00016192
k__Bacteria	p__Acidobacteria	c__Acidobacteria_Gp12	0.000180106	2.56417e-05	0.000157895	0	0	0.000119303	8.95596e-05	0.000253473	0	0	0.000148854	6.38923e-05	0	0	4.04801e-05
k__Bacteria	p__Acidobacteria	c__Acidobacteria_Gp13	0.000144084	0	2.63158e-05	5.12125e-05	2.55938e-05	0.000143164	0.000268679	0.000152084	5.88911e-05	2.4758e-05	0	0	0	0	2.024e-05
k__Bacteria	p__Acidobacteria	c__Acidobacteria_Gp15	0.000378222	0.000179492	0.000105263	5.12125e-05	0.000307125	0.000143164	0.000291069	0.000253473	2.94455e-05	4.9516e-05	4.96179e-05	0	0	0	6.07201e-05
k__Bacteria	p__Acidobacteria	c__Acidobacteria_Gp16	0.010212	0.0246417	0.0173947	0.0300105	0.0223434	0.0177523	0.0285023	0.0304674	0.0232031	0.0161917	0.0142652	0.0198066	0.0114919	0.0286214	0.0275062
k__Bacteria	p__Acidobacteria	c__Acidobacteria_Gp17	0.00389028	0.00469243	0.00568421	0.00440427	0.0090346	0.00470055	0.00389584	0.00405556	0.00889255	0.00668466	0.0169445	0.0186779	0.0195831	0.00953225	0.0181756
k__Bacteria	p__Acidobacteria	c__Acidobacteria_Gp18	0	0	0	2.56062e-05	0	0	0	0	2.94455e-05	0	0.000198472	0.000106487	0.000205212	2.46311e-05	0.00018216
k__Bacteria	p__Acidobacteria	c__Acidobacteria_Gp19	0	0	0	0	2.55938e-05	0	0	0	0	2.4758e-05	4.96179e-05	8.51898e-05	8.79482e-05	0	0.00012144
k__Bacteria	p__Acidobacteria	c__Acidobacteria_Gp2	0.0123552	0.00187184	0.00363158	0.0045323	0.00378788	0.0142687	0.0184269	0.0113556	0.00303289	0.000792256	0.000446561	0.000276867	0.000205212	0.00332521	0.00018216
k__Bacteria	p__Acidobacteria	c__Acidobacteria_Gp20	0	0	0	0	0	2.38607e-05	2.23899e-05	5.06945e-05	0	0	0.000124045	4.25949e-05	5.86321e-05	4.92623e-05	0.0001012
k__Bacteria	p__Acidobacteria	c__Acidobacteria_Gp21	0	0	0	0	0	0	0	0	0	0	0	0	5.86321e-05	0	0
k__Bacteria	p__Acidobacteria	c__Acidobacteria_Gp22	0.000702412	0.0003077	0.000157895	0.000128031	0.000358313	0.00038177	0.000738867	0.000811112	0.000294455	0.000396128	0.00210876	0.000511139	0.00105538	0.000492623	0.000769122
k__Bacteria	p__Acidobacteria	c__Acidobacteria_Gp23	0	0	0	0	0	0	0	0	0	0	0	0	0	0	0
k__Bacteria	p__Acidobacteria	c__Acidobacteria_Gp24	0	0	0	0	0	0	0	0	2.94455e-05	0	0	2.12974e-05	0	0	0
k__Bacteria	p__Acidobacteria	c__Acidobacteria_Gp25	0	0	7.89474e-05	0	0.000281532	0.000167025	0.000559747	0.000608334	2.94455e-05	0	0.000148854	0.000106487	0.0014658	4.92623e-05	0.000242881
k__Bacteria	p__Acidobacteria	c__Acidobacteria_Gp3	0.0182627	0.00643606	0.00628947	0.00609428	0.00565622	0.00990217	0.0183149	0.0190611	0.00848032	0.00304523	0.00796368	0.00398262	0.00422151	0.00660115	0.00483737
k__Bacteria	p__Acidobacteria	c__Acidobacteria_Gp4	0.0133458	0.0122311	0.0131316	0.0149028	0.0208333	0.0372465	0.0399884	0.0636723	0.0334501	0.0165383	0.049742	0.0554372	0.0180587	0.0572182	0.0316959
k__Bacteria	p__Acidobacteria	c__Acidobacteria_Gp5	0.00104461	0.000692325	0.000657895	0.000153637	0.000537469	0.000477213	0.000985155	0.000811112	0.000500574	0.000297096	0.000769078	0.000425949	0.000410425	0.000665041	0.000769122
k__Bacteria	p__Acidobacteria	c__Acidobacteria_Gp6	0.093835	0.104157	0.191579	0.0910301	0.136236	0.0952995	0.0705953	0.0654466	0.134537	0.107029	0.0887913	0.144056	0.112105	0.105988	0.135568
k__Bacteria	p__Acidobacteria	c__Acidobacteria_Gp7	0.0124453	0.00805149	0.0134474	0.00586383	0.0138718	0.0406347	0.0315921	0.0357903	0.0177262	0.00396128	0.0183834	0.0181028	0.0212541	0.0147787	0.0162528
k__Bacteria	p__Acidobacteria	c__Acidobacteria_Gp9	0	0	0	0	0	0	0	0	0	0	0	0	0.000263845	0	4.04801e-05
k__Bacteria	p__Acidobacteria	c__Blastocatellia	0.00455667	0.0104618	0.00865789	0.0152869	0.00696151	0.0192317	0.0148445	0.0169827	0.0345396	0.0245104	0.00853429	0.0204668	0.00624432	0.0228823	0.0133382
k__Bacteria	p__Acidobacteria	c__Holophagae	3.60211e-05	0	0	2.56062e-05	0	4.77213e-05	0.000537358	0.000101389	0.000294455	2.4758e-05	0.00416791	0.000575031	5.86321e-05	0.000147787	8.09602e-05
k__Bacteria	p__Acidobacteria	c__Solibacteres	0.0234497	0.0110772	0.0124211	0.00973037	0.00744779	0.0109759	0.0270022	0.0244348	0.0103059	0.00430789	0.00865833	0.00513268	0.00351793	0.0106899	0.00449329
k__Bacteria	p__Actinobacteria	Other	0	0	0	0	0	0	0	0	0	0	0	0	0	0	0
k__Bacteria	p__Actinobacteria	c__Actinobacteria	0.0543739	0.102567	0.0355	0.0999155	0.0752201	0.0257934	0.0533103	0.0430903	0.0638379	0.135649	0.0365932	0.0335009	0.0656973	0.0543609	0.0677434
k__Bacteria	p__Actinobacteria	c__Thermoleophilia	0.000234137	0.000871817	2.63158e-05	0.000102425	0.000179156	0.000190885	0.000134339	0.000354862	8.83366e-05	0.000148548	4.96179e-05	6.38923e-05	8.79482e-05	9.85246e-05	0.0001012
k__Bacteria	p__Aminicenantes	c__	0	0	0	0	0	0	0	0	0	0	0	0	0	0	0
k__Bacteria	p__Aquificae	c__Aquificae	0	0	0	0	0	0	0	0	0	0	0	0	0	0	0
k__Bacteria	p__Armatimonadetes	Other	1.80106e-05	7.6925e-05	7.89474e-05	2.56062e-05	0	4.77213e-05	4.47798e-05	0	8.83366e-05	2.4758e-05	0	2.12974e-05	0	0	2.024e-05
k__Bacteria	p__Armatimonadetes	c__	0.00133278	0.00107695	0.00121053	0.00133152	0.000844595	0.00143164	0.00152251	0.00131806	0.000883366	0.000817014	0.00101717	0.00127785	0.000644953	0.000812828	0.00125488
k__Bacteria	p__Armatimonadetes	c__Armatimonadia	0.000936549	0.000384625	0.000842105	0.00197168	0.000691032	0.000548795	0.000492578	0.000253473	0.000824475	0.000445644	0.000272899	0.000468544	8.79482e-05	0.00022168	0.000445281
k__Bacteria	p__Armatimonadetes	c__Chthonomonadetes	0.00353007	0.0018462	0.00623684	0.00709292	0.00389025	0.00725364	0.00380628	0.00501876	0.00418127	0.00136169	0.00158777	0.00230012	0.000703585	0.00273406	0.00167992
k__Bacteria	p__Atribacteria	c__	0	0	0	0	0	0	0	0	0	0	0	0	0	0	0
k__Bacteria	p__BRC1	c__	0.000414243	0.000282059	0.000684211	0.00094743	0.000486282	0.000691959	0.000626917	0.000354862	0.000441683	0.00037137	0.000645033	0.000511139	0.000205212	0.000246311	0.000364321
k__Bacteria	p__Bacteroidetes	Other	0.00318787	0.00371804	0.00181579	0.00363608	0.00404382	0.00193271	0.00277635	0.00228125	0.00235564	0.00351563	0.00344845	0.00287515	0.00533552	0.00315279	0.00631489
k__Bacteria	p__Bacteroidetes	c__Bacteroidia	0.000180106	0.0003077	0.000210526	0.000128031	0.000307125	0.000286328	0.000403018	0.000405556	0.000471129	0.00490208	0.00416791	0.00174639	0.00126059	0.000467992	0.00117392
k__Bacteria	p__Bacteroidetes	c__Cytophagia	0.00965366	0.0128465	0.00423684	0.00847566	0.00703829	0.0014555	0.00167924	0.000811112	0.00262065	0.0106955	0.00769078	0.00651702	0.0220457	0.00238922	0.0119214
k__Bacteria	p__Bacteroidetes	c__Flavobacteriia	0.0146966	0.0193082	0.00607895	0.0117789	0.00941851	0.00188499	0.00194792	0.00253473	0.00223786	0.00985368	0.00568125	0.00807173	0.014746	0.00204439	0.0112939
k__Bacteria	p__Bacteroidetes	c__Sphingobacteriia	0.0678458	0.0565399	0.0285263	0.0561032	0.0252099	0.0219518	0.042205	0.0463348	0.0348046	0.0566215	0.0453756	0.0451506	0.036264	0.0420946	0.0383751
k__Bacteria	p__Caldiserica	c__Caldisericia	0	0	0	0	0	0	0	0	0	0	0	0	0	0	0
k__Bacteria	p__Candidatus Saccharibacteria	c__	0.000270158	0.000230775	0	0.000486518	0.000255938	0.000524934	2.23899e-05	0.000253473	0.000147228	0.000222822	0.000272899	0.000234272	5.86321e-05	0.000197049	0.0001012
k__Bacteria	p__Chlamydiae	c__Chlamydiia	0.000630369	0.000282059	0.000263158	0.00020485	0.000639844	0.000238607	0.000873206	0.000456251	0.000441683	0.00037137	0.000545797	0.000660221	0.000615637	0.000517254	0.0014168
k__Bacteria	p__Chloroflexi	Other	0.000738433	0.000512834	0.000526316	0.000460912	0.000614251	0.00071582	0.000582137	0.000354862	0.00053002	0.000792256	0.000347326	0.000596328	0.00161238	0.00160102	0.00107272
k__Bacteria	p__Chloroflexi	c__Anaerolineae	0.000936549	0.000846176	0.000394737	0.000998643	0.000767813	0.00114531	0.00179119	0.00177431	0.00159006	0.001535	0.00506103	0.00115006	0.00495441	0.00155176	0.00180136
k__Bacteria	p__Chloroflexi	c__Ardenticatenia	0	0	0	0	0	0	0	0	0	0	0	0	0	0	0
k__Bacteria	p__Chloroflexi	c__Caldilineae	0.000288169	0.000743609	0.000263158	0.00094743	0.000998157	0.000668098	0.000514968	0.000912501	0.000971703	0.000717982	0.0016622	0.00153342	0.00524757	0.00105914	0.00186208
k__Bacteria	p__Chloroflexi	c__Chloroflexia	0.00282766	0.00517962	0.000789474	0.0151077	0.0109797	0.00567884	0.0064259	0.0111021	0.0184918	0.0169097	0.0186067	0.0104357	0.0114919	0.0449765	0.0246524
k__Bacteria	p__Chloroflexi	c__Dehalococcoidetes	1.80106e-05	2.56417e-05	0	0	0	0	0	0	0	0	4.96179e-05	0	0	0	0
k__Bacteria	p__Chloroflexi	c__Dehalococcoidia	0.000738433	0.000666684	0.00128947	0.00128031	0.00151003	0.00245765	0.00167924	0.00197709	0.00138394	0.00103984	0.00235685	0.00259829	0.00313682	0.00263553	0.00394681
k__Bacteria	p__Chloroflexi	c__Ktedonobacteria	0.0642977	0.0291546	0.0214737	0.0270146	0.00867629	0.0384395	0.00582137	0.00451181	0.00435794	0.00155975	0.000620224	0.000489841	0.000586321	0.00428582	0.000506001
k__Bacteria	p__Chloroflexi	c__Thermoflexia	0	0	2.63158e-05	2.56062e-05	2.55938e-05	0	0	0	0	0	0	0	2.93161e-05	0	0
k__Bacteria	p__Chloroflexi	c__Thermomicrobia	0.000432253	0.00115388	0.000763158	0.0020485	0.00156122	0.00178955	0.000940376	0.0018757	0.00344513	0.00262435	0.000917932	0.00193807	0.00272639	0.00179807	0.0017204
k__Bacteria	p__Chrysiogenetes	c__Chrysiogenetes	0	0	0	0	0	0	0	0	0	0	2.4809e-05	4.25949e-05	2.93161e-05	0	0
k__Bacteria	p__Cloacimonetes	c__	0	0	0	0	0	0	0	0	0	0	0	0	0	0	0
k__Bacteria	p__Cyanobacteria	c__Cyanophyceae	0	0.000102567	2.63158e-05	0.000281669	0	2.38607e-05	0	0	2.94455e-05	0.00024758	0	0	0	0	0
k__Bacteria	p__Cyanobacteria/Chloroplast	c__Cyanobacteria	5.40317e-05	0.000435909	7.89474e-05	0.00268865	0.00104934	0.000167025	4.47798e-05	0	0.000147228	0.00245104	0.000297708	0.00017038	0.000850166	0.000197049	0.000263121
k__Bacteria	p__Deferribacteres	c__Deferribacteres	0	0	0	0	0	0	0	0	0	0	0	0	0	0	0
k__Bacteria	p__Deinococcus-Thermus	c__Deinococci	0.000126074	0.00015385	7.89474e-05	0.000256062	0.000281532	0.000310188	0.000134339	0.000101389	0.000147228	0.00024758	0.000148854	0.000255569	0.000322477	0.000270943	0.00014168
k__Bacteria	p__Elusimicrobia	Other	0.000810475	0.000897459	0.000684211	0.000256062	0.000358313	0.000167025	0.000985155	0.000608334	0.000412238	0.000173306	0.000744269	0.000404651	2.93161e-05	0.000394098	0.000404801
k__Bacteria	p__Elusimicrobia	c__Elusimicrobia	0.000450264	0.000282059	0.000210526	0.000102425	0.000332719	0.000286328	0.000492578	0.000152084	2.94455e-05	9.9032e-05	0.000694651	0.000191677	0.000263845	0.000172418	0.000404801
k__Bacteria	p__Elusimicrobia	c__Endomicrobia	0.000720422	0.000410267	0.000394737	0.000153637	0.000537469	0.00073968	0.00179119	0.00157153	0.000500574	0.000544676	0.00071946	0.000319462	0.000351793	0.000714303	0.000445281
k__Bacteria	p__Fibrobacteres	c__Chitinivibrionia	0	0	0	0	0	0	0	0	0	0	0	0	0	0	0
k__Bacteria	p__Firmicutes	Other	0.00506097	0.00484628	0.00642105	0.00581261	0.014742	0.0305655	0.0145534	0.00704654	0.00432849	0.00363942	0.00384539	0.00504749	0.00428014	0.00480307	0.00690186
k__Bacteria	p__Firmicutes	c__Bacilli	0.00466473	0.00874381	0.00255263	0.00435306	0.0135135	0.00699117	0.0103889	0.00780696	0.00556521	0.01228	0.00771559	0.00807173	0.0202867	0.0182024	0.0132572
k__Bacteria	p__Firmicutes	c__Clostridia	0.000450264	0.000512834	0.00128947	0.000921824	0.000844595	0.00147936	0.00129861	0.000760418	0.00182562	0.00873957	0.00116602	0.000681518	0.00175896	0.000492623	0.000647682
k__Bacteria	p__Firmicutes	c__Erysipelotrichia	1.80106e-05	0	0	0.000102425	0	4.77213e-05	6.71697e-05	0.000253473	8.83366e-05	0.000965562	0	2.12974e-05	0.000205212	9.85246e-05	4.04801e-05
k__Bacteria	p__Firmicutes	c__Negativicutes	3.60211e-05	0	0	0	2.55938e-05	0	2.23899e-05	0.000101389	0	7.4274e-05	0.000124045	0.000127785	0.000322477	0	4.04801e-05
k__Bacteria	p__Fusobacteria	c__Fusobacteriia	0	0	0	0	0	0	0	0	0	0	0	0	0	0	0
k__Bacteria	p__Gemmatimonadetes	c__Gemmatimonadetes	0.0132378	0.00907716	0.00723684	0.00716974	0.00770373	0.0108566	0.0208226	0.0194667	0.0107771	0.00916046	0.0106182	0.0110321	0.00603911	0.0124387	0.0128524
k__Bacteria	p__Hydrogenedentes	c__	7.20422e-05	0	7.89474e-05	0.000102425	0	7.1582e-05	4.47798e-05	0.000101389	2.94455e-05	0	0.000198472	8.51898e-05	0.000205212	2.46311e-05	6.07201e-05
k__Bacteria	p__Ignavibacteriae	c__Ignavibacteria	0.000252148	0.0003077	0.000105263	0.000588943	0.000639844	0.00071582	0.00145534	0.00116597	0.00120727	0.00086653	0.00205914	0.00125655	0.00155375	0.00167492	0.00170016
k__Bacteria	p__Latescibacteria	c__	0.00178304	0.00282059	0.00197368	0.00110107	0.00176597	0.00441422	0.00335848	0.00415695	0.00197285	0.00103984	0.00280341	0.0033011	0.00143649	0.00349762	0.00311697
k__Bacteria	p__Lentisphaerae	c__Lentisphaeria	0	0	0	0	0	0	0	0	0	0	4.96179e-05	0	0	0	0
k__Bacteria	p__Lentisphaerae	c__Oligosphaeria	0	0	0	0	0	0	0	0	0	0	0	0	0	0	0
k__Bacteria	p__Microgenomates	c__	0.000288169	0	0.000236842	0.000128031	0.000383907	9.54426e-05	0.000246289	0.000253473	5.88911e-05	0.000198064	0.000645033	0.000319462	0.000234528	0.000197049	0.000263121
k__Bacteria	p__Nitrospirae	c__Nitrospira	0.000180106	0.000230775	0.000157895	2.56062e-05	0.000537469	0.00164639	0.00521685	0.00405556	0.000677247	0.00061895	0.00329959	0.00189547	0.00603911	0.000788197	0.00358249
k__Bacteria	p__Omnitrophica	c__	0	0	0	0	0	0	6.71697e-05	0	2.94455e-05	2.4758e-05	0.000148854	4.25949e-05	2.93161e-05	7.38934e-05	2.024e-05
k__Bacteria	p__Parcubacteria	c__	0.0125894	0.0070771	0.00278947	0.00343123	0.00427416	0.00260081	0.00284352	0.00385278	0.00197285	0.00267386	0.0115858	0.00641053	0.00316613	0.00615779	0.00680066
k__Bacteria	p__Planctomycetes	c__Phycisphaerae	0.00450264	0.00515398	0.00292105	0.0024582	0.00307125	0.00214746	0.00369433	0.00339653	0.00159006	0.00212919	0.00406867	0.00440857	0.00961567	0.00438434	0.00469569
k__Bacteria	p__Planctomycetes	c__Planctomycetia	0.0672694	0.079002	0.0903684	0.0793281	0.103399	0.057194	0.0431006	0.0501876	0.0603045	0.0554827	0.0908505	0.0707927	0.0819677	0.0546319	0.0635335
k__Bacteria	p__Proteobacteria	Other	0.00974371	0.00892331	0.0103684	0.00599186	0.00685913	0.00730136	0.00926942	0.00826321	0.00727305	0.00631329	0.0107423	0.0103293	0.014746	0.00763566	0.00765074
k__Bacteria	p__Proteobacteria	c__Alphaproteobacteria	0.111485	0.0924383	0.0655526	0.0893401	0.0785217	0.0517776	0.0883953	0.0707695	0.0747917	0.133866	0.0968046	0.0903437	0.106359	0.0819971	0.102293
k__Bacteria	p__Proteobacteria	c__Betaproteobacteria	0.0741855	0.077002	0.0393158	0.0705452	0.0576628	0.0415175	0.0832009	0.0784244	0.0688142	0.0674903	0.15136	0.107275	0.11401	0.079731	0.105633
k__Bacteria	p__Proteobacteria	c__Deltaproteobacteria	0.0293572	0.0228724	0.0193421	0.0314701	0.0231368	0.0223813	0.0337192	0.0277806	0.0291511	0.0339927	0.0422249	0.0307109	0.0370848	0.0322175	0.0372417
k__Bacteria	p__Proteobacteria	c__Epsilonproteobacteria	0	0	0	0	0	0	0	0	2.94455e-05	0	0	0	2.93161e-05	0	0
k__Bacteria	p__Proteobacteria	c__Gammaproteobacteria	0.0314284	0.0253853	0.0183684	0.0339283	0.0191697	0.0230017	0.0254573	0.0201764	0.0264715	0.0424352	0.0213853	0.0235763	0.0385506	0.0179807	0.0258668
k__Bacteria	p__SR1	c__	0.000180106	0.000102567	5.26316e-05	0.000307275	7.67813e-05	4.77213e-05	0.000111949	0.000101389	0.000117782	0.000198064	0.000198472	0.000127785	0.000205212	7.38934e-05	0.00014168
k__Bacteria	p__Spirochaetes	c__Spirochaetia	9.00528e-05	0.000179492	0.000184211	5.12125e-05	0.000307125	0.000119303	0.000201509	5.06945e-05	2.94455e-05	2.4758e-05	0.000372135	8.51898e-05	0.000117264	4.92623e-05	4.04801e-05
k__Bacteria	p__Synergistetes	c__Synergistia	7.20422e-05	0	0	0	2.55938e-05	2.38607e-05	0	0	2.94455e-05	0	0	0	5.86321e-05	0	2.024e-05
k__Bacteria	p__Tenericutes	c__Mollicutes	0	0	0	0	0	0	0	0	0	0	0	0	0	0	0
k__Bacteria	p__Verrucomicrobia	Other	0.000486285	0.000435909	0.000447368	0.000870612	0.000537469	0.000858984	0.000917986	0.000760418	0.000647802	0.000297096	0.000396944	0.000596328	0.000381109	0.000591148	0.000445281
k__Bacteria	p__Verrucomicrobia	c__Opitutae	0.0159754	0.0214621	0.0360526	0.0226615	0.0159449	0.0172751	0.00490339	0.00659029	0.0082742	0.00869005	0.0139675	0.0200196	0.0159773	0.0139412	0.00997834
k__Bacteria	p__Verrucomicrobia	c__Spartobacteria	0.0688183	0.0964127	0.163263	0.0876245	0.150645	0.194154	0.11748	0.145747	0.14234	0.0836573	0.0521733	0.0947523	0.0207265	0.126924	0.062987
k__Bacteria	p__Verrucomicrobia	c__Subdivision3	0.0268717	0.0198979	0.0215789	0.0140834	0.0157658	0.0112622	0.0109487	0.0154618	0.0120432	0.00685796	0.0234941	0.0136091	0.00987951	0.0122909	0.0119214
k__Bacteria	p__Verrucomicrobia	c__Subdivision5	0	7.6925e-05	0	0	0.000102375	2.38607e-05	8.95596e-05	0	2.94455e-05	2.4758e-05	7.44269e-05	0.000149082	5.86321e-05	2.46311e-05	0.000323841
k__Bacteria	p__Verrucomicrobia	c__Verrucomicrobiae	0.00248546	0.00730788	0.00507895	0.00868051	0.00614251	0.00348366	0.00237333	0.0027375	0.00288566	0.00683321	0.00535874	0.00653831	0.00718243	0.00248775	0.00546481
k__Bacteria	p__candidate division WPS-1	c__	0.0128415	0.0105644	0.0184474	0.0137762	0.00844595	0.0114531	0.010277	0.00947987	0.015135	0.00787304	0.00295227	0.00389743	0.00231597	0.00706914	0.00250977
k__Bacteria	p__candidate division WPS-2	c__	0.0259892	0.031129	0.0365263	0.0254782	0.0209613	0.0200907	0.0153819	0.0174896	0.0227614	0.0176029	0.0121812	0.0142693	0.00753423	0.0156408	0.0122857
k__Bacteria	p__candidate division ZB3	c__	1.80106e-05	0	0	0	0	0	0	0	0	0	0	0	2.93161e-05	0	0

## Sheet: Order
# Constructed from biom file
Kingdom	Phylum	Class	Order	S2-A-1	S2-A-2	S2-A-3	S2-A-4	S2-A-5	S2-B-1	S2-B-2	S2-B-3	S2-B-4	S2-B-5	S2-C-1	S2-C-2	S2-C-3	S2-C-4	S2-C-5
Unclassified	Other	Other	Other	0.000504296	0.00076925	0.000368421	5.12125e-05	0.00138206	0.000310188	0.000201509	0.000304167	0.000736139	0.000148548	0.000843505	0.000425949	0.000293161	0.000147787	0.0002024
k__Archaea	Other	Other	Other	0.000162095	0.000435909	0.000342105	0.000128031	0.0012285	0.000143164	0.000156729	5.06945e-05	0.00026501	0.000198064	0.000272899	0.000234272	0.000293161	4.92623e-05	0.0001012
k__Archaea	p__Crenarchaeota	c__Thermoprotei	Other	0	0	0	0	0	0	0	0	0	0	7.44269e-05	4.25949e-05	0.000117264	0	0
k__Archaea	p__Crenarchaeota	c__Thermoprotei	o__Desulfurococcales	0	0	0	5.12125e-05	2.55938e-05	2.38607e-05	4.47798e-05	0	0	7.4274e-05	4.96179e-05	6.38923e-05	2.93161e-05	0	2.024e-05
k__Archaea	p__Crenarchaeota	c__Thermoprotei	o__Thermoproteales	0	0	0	0	0	2.38607e-05	2.23899e-05	5.06945e-05	0	0	0.00302669	0.000106487	0.00149512	2.46311e-05	0.00018216
k__Archaea	p__Euryarchaeota	Other	Other	0	2.56417e-05	0	0	0.000127969	0	0	0	0	0	7.44269e-05	4.25949e-05	2.93161e-05	0	8.09602e-05
k__Archaea	p__Euryarchaeota	c__Archaeoglobi	o__Archaeoglobales	0	0	0	0	0	0	0	0	0	0	0	0	0	0	0
k__Archaea	p__Euryarchaeota	c__Halobacteria	Other	0	0	0	0	0	0	0	0	0	0	0	0	0	0	0
k__Archaea	p__Euryarchaeota	c__Halobacteria	o__Natrialbales	0	0	0	0	0	0	0	0	0	0	0	0	0	0	0
k__Archaea	p__Euryarchaeota	c__Methanobacteria	o__Methanobacteriales	0	2.56417e-05	0	0.000512125	0	0.000167025	0	5.06945e-05	0	0.0021787	0.0117098	0.00144823	0.0442966	2.46311e-05	0.00536361
k__Archaea	p__Euryarchaeota	c__Methanomicrobia	o__Methanocellales	0	0	0	0	0	0	0	0	0	0	2.4809e-05	0	0.000117264	0	4.04801e-05
k__Archaea	p__Euryarchaeota	c__Methanomicrobia	o__Methanomicrobiales	0	0	0	0	0	0	0	0	0	0	2.4809e-05	0	2.93161e-05	0	0
k__Archaea	p__Euryarchaeota	c__Methanomicrobia	o__Methanosarcinales	0	0	0	0	0	0	0	0	0	0	0.000793887	2.12974e-05	0.00126059	0	0.00014168
k__Archaea	p__Euryarchaeota	c__Thermoplasmata	o__Methanomassiliicoccales	0	0	0	0	0	0	0	0	0	0	0.000223281	0.000255569	0.000351793	0.000123156	6.07201e-05
k__Archaea	p__Thaumarchaeota	c__Nitrososphaeria	Other	0	0	0	0	0	0	0	0	0	0	0	0	0	0	0
k__Archaea	p__Thaumarchaeota	c__Nitrososphaeria	o__Nitrosopumilales	0	0	0	0	2.55938e-05	0	0.000828426	0	0	0	7.44269e-05	4.25949e-05	5.86321e-05	0	0.00016192
k__Archaea	p__Thaumarchaeota	c__Nitrososphaeria	o__Nitrososphaerales	0.00488086	0.00456422	0.00168421	0.00135713	0.003276	0.00376998	0.00526163	0.00598195	0.00188451	0.000420886	0.000694651	0.000532436	0.00128991	0.00128082	0.000708402
k__Bacteria	Other	Other	Other	0.0362552	0.0312829	0.0509211	0.0533122	0.0475788	0.0847769	0.067416	0.0625063	0.05895	0.0392414	0.0435646	0.0514546	0.053795	0.0543363	0.0531706
k__Bacteria	p__Acetothermia	c__	o__	0	0	0	0	0	0	0	0	0	0	0	0	0	0	0
k__Bacteria	p__Acidobacteria	Other	Other	0.000864507	0.000820534	0.00134211	0.000281669	0.00222666	0.000858984	0.00123144	0.00116597	0.00138394	0.00061895	0.00146373	0.0016399	0.00284366	0.00147787	0.00127512
k__Bacteria	p__Acidobacteria	c__Acidobacteria_Gp1	Other	0.000162095	7.6925e-05	0	5.12125e-05	5.11876e-05	0.000167025	0.000403018	0.000253473	0.000294455	2.4758e-05	2.4809e-05	4.25949e-05	0	9.85246e-05	2.024e-05
k__Bacteria	p__Acidobacteria	c__Acidobacteria_Gp1	o__	0.00437656	0.00128208	0.003	0.00258623	0.00168919	0.00761155	0.0120234	0.00963196	0.00400459	0.00113887	0.000942741	0.000937087	8.79482e-05	0.00236459	0.000506001
k__Bacteria	p__Acidobacteria	c__Acidobacteria_Gp1	o__Acidobacteriales	0.00646579	0.00225647	0.00473684	0.00343123	0.00220106	0.00701503	0.0112845	0.00836459	0.00312123	0.00126266	0.0011164	0.000681518	0.000498373	0.00256164	0.000546481
k__Bacteria	p__Acidobacteria	c__Acidobacteria_Gp10	o__	0.00126074	0.000717967	0.000736842	0.00176683	0.00133088	0.00319733	0.00347043	0.00248403	0.00721416	0.00277289	0.000818696	0.000809303	0.000879482	0.00130545	0.00103224
k__Bacteria	p__Acidobacteria	c__Acidobacteria_Gp11	o__	5.40317e-05	5.12834e-05	2.63158e-05	2.56062e-05	2.55938e-05	0	4.47798e-05	0	0	4.9516e-05	0.000223281	4.25949e-05	0.000117264	2.46311e-05	0.00016192
k__Bacteria	p__Acidobacteria	c__Acidobacteria_Gp12	o__	0.000180106	2.56417e-05	0.000157895	0	0	0.000119303	8.95596e-05	0.000253473	0	0	0.000148854	6.38923e-05	0	0	4.04801e-05
k__Bacteria	p__Acidobacteria	c__Acidobacteria_Gp13	o__	0.000144084	0	2.63158e-05	5.12125e-05	2.55938e-05	0.000143164	0.000268679	0.000152084	5.88911e-05	2.4758e-05	0	0	0	0	2.024e-05
k__Bacteria	p__Acidobacteria	c__Acidobacteria_Gp15	o__	0.000378222	0.000179492	0.000105263	5.12125e-05	0.000307125	0.000143164	0.000291069	0.000253473	2.94455e-05	4.9516e-05	4.96179e-05	0	0	0	6.07201e-05
k__Bacteria	p__Acidobacteria	c__Acidobacteria_Gp16	o__	0.010212	0.0246417	0.0173947	0.0300105	0.0223434	0.0177523	0.0285023	0.0304674	0.0232031	0.0161917	0.0142652	0.0198066	0.0114919	0.0286214	0.0275062
k__Bacteria	p__Acidobacteria	c__Acidobacteria_Gp17	o__	0.00389028	0.00469243	0.00568421	0.00440427	0.0090346	0.00470055	0.00389584	0.00405556	0.00889255	0.00668466	0.0169445	0.0186779	0.0195831	0.00953225	0.0181756
k__Bacteria	p__Acidobacteria	c__Acidobacteria_Gp18	o__	0	0	0	2.56062e-05	0	0	0	0	2.94455e-05	0	0.000198472	0.000106487	0.000205212	2.46311e-05	0.00018216
k__Bacteria	p__Acidobacteria	c__Acidobacteria_Gp19	o__	0	0	0	0	2.55938e-05	0	0	0	0	2.4758e-05	4.96179e-05	8.51898e-05	8.79482e-05	0	0.00012144
k__Bacteria	p__Acidobacteria	c__Acidobacteria_Gp2	o__	0.0123552	0.00187184	0.00363158	0.0045323	0.00378788	0.0142687	0.0184269	0.0113556	0.00303289	0.000792256	0.000446561	0.000276867	0.000205212	0.00332521	0.00018216
k__Bacteria	p__Acidobacteria	c__Acidobacteria_Gp20	o__	0	0	0	0	0	2.38607e-05	2.23899e-05	5.06945e-05	0	0	0.000124045	4.25949e-05	5.86321e-05	4.92623e-05	0.0001012
k__Bacteria	p__Acidobacteria	c__Acidobacteria_Gp21	o__	0	0	0	0	0	0	0	0	0	0	0	0	5.86321e-05	0	0
k__Bacteria	p__Acidobacteria	c__Acidobacteria_Gp22	o__	0.000702412	0.0003077	0.000157895	0.000128031	0.000358313	0.00038177	0.000738867	0.000811112	0.000294455	0.000396128	0.00210876	0.000511139	0.00105538	0.000492623	0.000769122
k__Bacteria	p__Acidobacteria	c__Acidobacteria_Gp23	o__	0	0	0	0	0	0	0	0	0	0	0	0	0	0	0
k__Bacteria	p__Acidobacteria	c__Acidobacteria_Gp24	o__	0	0	0	0	0	0	0	0	2.94455e-05	0	0	2.12974e-05	0	0	0
k__Bacteria	p__Acidobacteria	c__Acidobacteria_Gp25	o__	0	0	7.89474e-05	0	0.000281532	0.000167025	0.000559747	0.000608334	2.94455e-05	0	0.000148854	0.000106487	0.0014658	4.92623e-05	0.000242881
k__Bacteria	p__Acidobacteria	c__Acidobacteria_Gp3	o__	0.0182627	0.00643606	0.00628947	0.00609428	0.00565622	0.00990217	0.0183149	0.0190611	0.00848032	0.00304523	0.00796368	0.00398262	0.00422151	0.00660115	0.00483737
k__Bacteria	p__Acidobacteria	c__Acidobacteria_Gp4	o__	0.0133458	0.0122311	0.0131316	0.0149028	0.0208333	0.0372465	0.0399884	0.0636723	0.0334501	0.0165383	0.049742	0.0554372	0.0180587	0.0572182	0.0316959
k__Bacteria	p__Acidobacteria	c__Acidobacteria_Gp5	o__	0.00104461	0.000692325	0.000657895	0.000153637	0.000537469	0.000477213	0.000985155	0.000811112	0.000500574	0.000297096	0.000769078	0.000425949	0.000410425	0.000665041	0.000769122
k__Bacteria	p__Acidobacteria	c__Acidobacteria_Gp6	o__	0.093835	0.104157	0.191579	0.0910301	0.136236	0.0952995	0.0705953	0.0654466	0.134537	0.107029	0.0887913	0.144056	0.112105	0.105988	0.135568
k__Bacteria	p__Acidobacteria	c__Acidobacteria_Gp7	o__	0.0124453	0.00805149	0.0134474	0.00586383	0.0138718	0.0406347	0.0315921	0.0357903	0.0177262	0.00396128	0.0183834	0.0181028	0.0212541	0.0147787	0.0162528
k__Bacteria	p__Acidobacteria	c__Acidobacteria_Gp9	o__	0	0	0	0	0	0	0	0	0	0	0	0	0.000263845	0	4.04801e-05
k__Bacteria	p__Acidobacteria	c__Blastocatellia	o__Blastocatellales	0.00455667	0.0104618	0.00865789	0.0152869	0.00696151	0.0192317	0.0148445	0.0169827	0.0345396	0.0245104	0.00853429	0.0204668	0.00624432	0.0228823	0.0133382
k__Bacteria	p__Acidobacteria	c__Holophagae	o__Holophagales	3.60211e-05	0	0	2.56062e-05	0	4.77213e-05	0.000537358	0.000101389	0.000294455	2.4758e-05	0.00416791	0.000575031	5.86321e-05	0.000147787	8.09602e-05
k__Bacteria	p__Acidobacteria	c__Solibacteres	o__Solibacterales	0.0234497	0.0110772	0.0124211	0.00973037	0.00744779	0.0109759	0.0270022	0.0244348	0.0103059	0.00430789	0.00865833	0.00513268	0.00351793	0.0106899	0.00449329
k__Bacteria	p__Actinobacteria	Other	Other	0	0	0	0	0	0	0	0	0	0	0	0	0	0	0
k__Bacteria	p__Actinobacteria	c__Actinobacteria	Other	0.00032419	0.000282059	0.000368421	0.000460912	0.000281532	0.000835123	0.000716477	0.000811112	0.000500574	0.000321854	0.000322517	0.000319462	0.00214007	0.000394098	0.000526241
k__Bacteria	p__Actinobacteria	c__Actinobacteria	o__Acidimicrobiales	0.0107163	0.0156671	0.00547368	0.0128543	0.0102119	0.00455738	0.00779168	0.00882085	0.00739083	0.0142358	0.00744269	0.00617626	0.00985019	0.00931057	0.0105046
k__Bacteria	p__Actinobacteria	c__Actinobacteria	o__Actinomycetales	0.0241882	0.0424883	0.0160789	0.0592272	0.0399775	0.0147459	0.0302711	0.0195174	0.0346574	0.0964819	0.0219311	0.0194659	0.0342705	0.0298776	0.0363916
k__Bacteria	p__Actinobacteria	c__Actinobacteria	o__Bifidobacteriales	0	0	0	0	0	0	0	0	0	0	0	0	0	0	0
k__Bacteria	p__Actinobacteria	c__Actinobacteria	o__Coriobacteriales	0	0	0	0	0	0	2.23899e-05	0.000152084	5.88911e-05	9.9032e-05	0.000446561	2.12974e-05	8.79482e-05	2.46311e-05	4.04801e-05
k__Bacteria	p__Actinobacteria	c__Actinobacteria	o__Corynebacteriales	0	0	0	0	2.55938e-05	0	0	0	8.83366e-05	9.9032e-05	0	0	0	0	0
k__Bacteria	p__Actinobacteria	c__Actinobacteria	o__Gaiellales	0.0104461	0.0178723	0.00615789	0.0108826	0.0109797	0.00298258	0.00698565	0.00582987	0.00506463	0.00381273	0.00292746	0.00236402	0.00615637	0.00443361	0.00376465
k__Bacteria	p__Actinobacteria	c__Actinobacteria	o__Nitriliruptorales	0	0	0	0	0	0	0	0	0	0	0	0	0	0	0
k__Bacteria	p__Actinobacteria	c__Actinobacteria	o__Rubrobacterales	1.80106e-05	2.56417e-05	0	0	0	0	0	5.06945e-05	2.94455e-05	2.4758e-05	0	0	0	0	0
k__Bacteria	p__Actinobacteria	c__Actinobacteria	o__Solirubrobacterales	0.00868109	0.0262314	0.00742105	0.0164904	0.0137439	0.00267239	0.00752301	0.00790834	0.0160478	0.0205739	0.00352287	0.00515398	0.0131922	0.0103205	0.0165159
k__Bacteria	p__Actinobacteria	c__Thermoleophilia	o__Thermoleophilales	0.000234137	0.000871817	2.63158e-05	0.000102425	0.000179156	0.000190885	0.000134339	0.000354862	8.83366e-05	0.000148548	4.96179e-05	6.38923e-05	8.79482e-05	9.85246e-05	0.0001012
k__Bacteria	p__Aminicenantes	c__	o__	0	0	0	0	0	0	0	0	0	0	0	0	0	0	0
k__Bacteria	p__Aquificae	c__Aquificae	o__Aquificales	0	0	0	0	0	0	0	0	0	0	0	0	0	0	0
k__Bacteria	p__Armatimonadetes	Other	Other	1.80106e-05	7.6925e-05	7.89474e-05	2.56062e-05	0	4.77213e-05	4.47798e-05	0	8.83366e-05	2.4758e-05	0	2.12974e-05	0	0	2.024e-05
k__Bacteria	p__Armatimonadetes	c__	o__	0.00133278	0.00107695	0.00121053	0.00133152	0.000844595	0.00143164	0.00152251	0.00131806	0.000883366	0.000817014	0.00101717	0.00127785	0.000644953	0.000812828	0.00125488
k__Bacteria	p__Armatimonadetes	c__Armatimonadia	o__Armatimonadales	0.000936549	0.000384625	0.000842105	0.00197168	0.000691032	0.000548795	0.000492578	0.000253473	0.000824475	0.000445644	0.000272899	0.000468544	8.79482e-05	0.00022168	0.000445281
k__Bacteria	p__Armatimonadetes	c__Chthonomonadetes	o__Chthonomonadales	0.00353007	0.0018462	0.00623684	0.00709292	0.00389025	0.00725364	0.00380628	0.00501876	0.00418127	0.00136169	0.00158777	0.00230012	0.000703585	0.00273406	0.00167992
k__Bacteria	p__Atribacteria	c__	o__	0	0	0	0	0	0	0	0	0	0	0	0	0	0	0
k__Bacteria	p__BRC1	c__	o__	0.000414243	0.000282059	0.000684211	0.00094743	0.000486282	0.000691959	0.000626917	0.000354862	0.000441683	0.00037137	0.000645033	0.000511139	0.000205212	0.000246311	0.000364321
k__Bacteria	p__Bacteroidetes	Other	Other	0.00318787	0.00371804	0.00181579	0.00363608	0.00404382	0.00193271	0.00277635	0.00228125	0.00235564	0.00351563	0.00344845	0.00287515	0.00533552	0.00315279	0.00631489
k__Bacteria	p__Bacteroidetes	c__Bacteroidia	o__Bacteroidales	0.000180106	0.0003077	0.000210526	0.000128031	0.000307125	0.000286328	0.000403018	0.000405556	0.000471129	0.00490208	0.00416791	0.00174639	0.00126059	0.000467992	0.00117392
k__Bacteria	p__Bacteroidetes	c__Cytophagia	o__Cytophagales	0.00965366	0.0128465	0.00423684	0.00847566	0.00703829	0.0014555	0.00167924	0.000811112	0.00262065	0.0106955	0.00769078	0.00651702	0.0220457	0.00238922	0.0119214
k__Bacteria	p__Bacteroidetes	c__Flavobacteriia	o__Flavobacteriales	0.0146966	0.0193082	0.00607895	0.0117789	0.00941851	0.00188499	0.00194792	0.00253473	0.00223786	0.00985368	0.00568125	0.00807173	0.014746	0.00204439	0.0112939
k__Bacteria	p__Bacteroidetes	c__Sphingobacteriia	o__Sphingobacteriales	0.0678458	0.0565399	0.0285263	0.0561032	0.0252099	0.0219518	0.042205	0.0463348	0.0348046	0.0566215	0.0453756	0.0451506	0.036264	0.0420946	0.0383751
k__Bacteria	p__Caldiserica	c__Caldisericia	o__Caldisericales	0	0	0	0	0	0	0	0	0	0	0	0	0	0	0
k__Bacteria	p__Candidatus Saccharibacteria	c__	o__	0.000270158	0.000230775	0	0.000486518	0.000255938	0.000524934	2.23899e-05	0.000253473	0.000147228	0.000222822	0.000272899	0.000234272	5.86321e-05	0.000197049	0.0001012
k__Bacteria	p__Chlamydiae	c__Chlamydiia	o__Chlamydiales	0.000630369	0.000282059	0.000263158	0.00020485	0.000639844	0.000238607	0.000873206	0.000456251	0.000441683	0.00037137	0.000545797	0.000660221	0.000615637	0.000517254	0.0014168
k__Bacteria	p__Chloroflexi	Other	Other	0.000738433	0.000512834	0.000526316	0.000460912	0.000614251	0.00071582	0.000582137	0.000354862	0.00053002	0.000792256	0.000347326	0.000596328	0.00161238	0.00160102	0.00107272
k__Bacteria	p__Chloroflexi	c__Anaerolineae	o__Anaerolineales	0.000936549	0.000846176	0.000394737	0.000998643	0.000767813	0.00114531	0.00179119	0.00177431	0.00159006	0.001535	0.00506103	0.00115006	0.00495441	0.00155176	0.00180136
k__Bacteria	p__Chloroflexi	c__Ardenticatenia	o__Ardenticatenales	0	0	0	0	0	0	0	0	0	0	0	0	0	0	0
k__Bacteria	p__Chloroflexi	c__Caldilineae	o__Caldilineales	0.000288169	0.000743609	0.000263158	0.00094743	0.000998157	0.000668098	0.000514968	0.000912501	0.000971703	0.000717982	0.0016622	0.00153342	0.00524757	0.00105914	0.00186208
k__Bacteria	p__Chloroflexi	c__Chloroflexia	Other	1.80106e-05	0	0	0	2.55938e-05	0	0	0	0	0	0	0	0	0	0
k__Bacteria	p__Chloroflexi	c__Chloroflexia	o__Chloroflexales	0.00280965	0.00517962	0.000789474	0.0151077	0.0109541	0.00567884	0.0064259	0.0111021	0.0184918	0.0166126	0.0186067	0.0104144	0.0113746	0.0449518	0.0245107
k__Bacteria	p__Chloroflexi	c__Chloroflexia	o__Herpetosiphonales	0	0	0	0	0	0	0	0	0	0.000297096	0	2.12974e-05	0.000117264	2.46311e-05	0.00014168
k__Bacteria	p__Chloroflexi	c__Dehalococcoidetes	o__	1.80106e-05	2.56417e-05	0	0	0	0	0	0	0	0	4.96179e-05	0	0	0	0
k__Bacteria	p__Chloroflexi	c__Dehalococcoidia	o__Dehalococcoidales	0.000738433	0.000666684	0.00128947	0.00128031	0.00151003	0.00245765	0.00167924	0.00197709	0.00138394	0.00103984	0.00235685	0.00259829	0.00313682	0.00263553	0.00394681
k__Bacteria	p__Chloroflexi	c__Ktedonobacteria	o__Ktedonobacterales	0.0642977	0.0291546	0.0214737	0.0270146	0.00867629	0.0384395	0.00582137	0.00451181	0.00435794	0.00155975	0.000620224	0.000489841	0.000586321	0.00428582	0.000506001
k__Bacteria	p__Chloroflexi	c__Thermoflexia	o__Thermoflexales	0	0	2.63158e-05	2.56062e-05	2.55938e-05	0	0	0	0	0	0	0	2.93161e-05	0	0
k__Bacteria	p__Chloroflexi	c__Thermomicrobia	Other	0	0	0	0	0	0	0	0	0	0	0	0	0	0	0
k__Bacteria	p__Chloroflexi	c__Thermomicrobia	o__Sphaerobacterales	0.000432253	0.00115388	0.000763158	0.0020485	0.00156122	0.00178955	0.000940376	0.0018757	0.00344513	0.00262435	0.000917932	0.00193807	0.00272639	0.00179807	0.0017204
k__Bacteria	p__Chloroflexi	c__Thermomicrobia	o__Thermomicrobiales	0	0	0	0	0	0	0	0	0	0	0	0	0	0	0
k__Bacteria	p__Chrysiogenetes	c__Chrysiogenetes	o__Chrysiogenales	0	0	0	0	0	0	0	0	0	0	2.4809e-05	4.25949e-05	2.93161e-05	0	0
k__Bacteria	p__Cloacimonetes	c__	o__	0	0	0	0	0	0	0	0	0	0	0	0	0	0	0
k__Bacteria	p__Cyanobacteria	c__Cyanophyceae	Other	0	5.12834e-05	0	0	0	0	0	0	0	0	0	0	0	0	0
k__Bacteria	p__Cyanobacteria	c__Cyanophyceae	o__Oscillatoriales	0	2.56417e-05	0	2.56062e-05	0	0	0	0	2.94455e-05	4.9516e-05	0	0	0	0	0
k__Bacteria	p__Cyanobacteria	c__Cyanophyceae	o__Pseudanabaenales	0	2.56417e-05	2.63158e-05	0.000256062	0	2.38607e-05	0	0	0	0.000198064	0	0	0	0	0
k__Bacteria	p__Cyanobacteria/Chloroplast	c__Cyanobacteria	o__	5.40317e-05	0.000435909	7.89474e-05	0.00268865	0.00104934	0.000167025	4.47798e-05	0	0.000147228	0.00245104	0.000297708	0.00017038	0.000850166	0.000197049	0.000263121
k__Bacteria	p__Deferribacteres	c__Deferribacteres	o__Deferribacterales	0	0	0	0	0	0	0	0	0	0	0	0	0	0	0
k__Bacteria	p__Deinococcus-Thermus	c__Deinococci	o__Deinococcales	0.000108063	0.00015385	7.89474e-05	0.000230456	0.000281532	0.000286328	0.000134339	0.000101389	0.000117782	0.000222822	0.000124045	0.000234272	0.000322477	0.000246311	8.09602e-05
k__Bacteria	p__Deinococcus-Thermus	c__Deinococci	o__Thermales	1.80106e-05	0	0	2.56062e-05	0	2.38607e-05	0	0	2.94455e-05	2.4758e-05	2.4809e-05	2.12974e-05	0	2.46311e-05	6.07201e-05
k__Bacteria	p__Elusimicrobia	Other	Other	0.000810475	0.000897459	0.000684211	0.000256062	0.000358313	0.000167025	0.000985155	0.000608334	0.000412238	0.000173306	0.000744269	0.000404651	2.93161e-05	0.000394098	0.000404801
k__Bacteria	p__Elusimicrobia	c__Elusimicrobia	o__Elusimicrobiales	0.000450264	0.000282059	0.000210526	0.000102425	0.000332719	0.000286328	0.000492578	0.000152084	2.94455e-05	9.9032e-05	0.000694651	0.000191677	0.000263845	0.000172418	0.000404801
k__Bacteria	p__Elusimicrobia	c__Endomicrobia	o__Endomicrobiales	0.000720422	0.000410267	0.000394737	0.000153637	0.000537469	0.00073968	0.00179119	0.00157153	0.000500574	0.000544676	0.00071946	0.000319462	0.000351793	0.000714303	0.000445281
k__Bacteria	p__Fibrobacteres	c__Chitinivibrionia	o__Chitinivibrionales	0	0	0	0	0	0	0	0	0	0	0	0	0	0	0
k__Bacteria	p__Firmicutes	Other	Other	0.00506097	0.00484628	0.00642105	0.00581261	0.014742	0.0305655	0.0145534	0.00704654	0.00432849	0.00363942	0.00384539	0.00504749	0.00428014	0.00480307	0.00690186
k__Bacteria	p__Firmicutes	c__Bacilli	Other	0.000954559	0.000564117	0.000684211	0.00120349	0.00212428	0.00238607	0.00203748	0.00136875	0.000912812	0.00297096	0.00253052	0.00338629	0.00158307	0.00334984	0.00451353
k__Bacteria	p__Firmicutes	c__Bacilli	o__Bacillales	0.00342201	0.00789764	0.00168421	0.00299593	0.0111333	0.00439036	0.00799319	0.00628612	0.00432849	0.00888812	0.00483775	0.00438727	0.0184398	0.0144831	0.00837938
k__Bacteria	p__Firmicutes	c__Bacilli	o__Lactobacillales	0.000288169	0.000282059	0.000184211	0.000153637	0.000255938	0.000214746	0.000358238	0.000152084	0.000323901	0.000420886	0.000347326	0.000298164	0.000263845	0.000369467	0.000364321
k__Bacteria	p__Firmicutes	c__Clostridia	Other	3.60211e-05	2.56417e-05	2.63158e-05	0.000179244	0.000255938	2.38607e-05	0	0	2.94455e-05	0	2.4809e-05	0	2.93161e-05	0	0
k__Bacteria	p__Firmicutes	c__Clostridia	o__Clostridiales	0.000162095	0.000358984	0.000105263	0.000614549	0.000358313	0.000882844	0.00120905	0.000709723	0.00176673	0.00869005	0.00106679	0.000638923	0.00172965	0.000394098	0.000647682
k__Bacteria	p__Firmicutes	c__Clostridia	o__Halanaerobiales	0	0	0	0	0	0	0	0	0	0	0	0	0	0	0
k__Bacteria	p__Firmicutes	c__Clostridia	o__Thermoanaerobacterales	0.000252148	0.000128208	0.00115789	0.000128031	0.000230344	0.000572656	8.95596e-05	5.06945e-05	2.94455e-05	4.9516e-05	7.44269e-05	4.25949e-05	0	9.85246e-05	0
k__Bacteria	p__Firmicutes	c__Erysipelotrichia	o__Erysipelotrichales	1.80106e-05	0	0	0.000102425	0	4.77213e-05	6.71697e-05	0.000253473	8.83366e-05	0.000965562	0	2.12974e-05	0.000205212	9.85246e-05	4.04801e-05
k__Bacteria	p__Firmicutes	c__Negativicutes	o__Selenomonadales	3.60211e-05	0	0	0	2.55938e-05	0	2.23899e-05	0.000101389	0	7.4274e-05	0.000124045	0.000127785	0.000322477	0	4.04801e-05
k__Bacteria	p__Fusobacteria	c__Fusobacteriia	o__Fusobacteriales	0	0	0	0	0	0	0	0	0	0	0	0	0	0	0
k__Bacteria	p__Gemmatimonadetes	c__Gemmatimonadetes	o__Gemmatimonadales	0.0132378	0.00907716	0.00723684	0.00716974	0.00770373	0.0108566	0.0208226	0.0194667	0.0107771	0.00916046	0.0106182	0.0110321	0.00603911	0.0124387	0.0128524
k__Bacteria	p__Hydrogenedentes	c__	o__	7.20422e-05	0	7.89474e-05	0.000102425	0	7.1582e-05	4.47798e-05	0.000101389	2.94455e-05	0	0.000198472	8.51898e-05	0.000205212	2.46311e-05	6.07201e-05
k__Bacteria	p__Ignavibacteriae	c__Ignavibacteria	o__Ignavibacteriales	0.000252148	0.0003077	0.000105263	0.000588943	0.000639844	0.00071582	0.00145534	0.00116597	0.00120727	0.00086653	0.00205914	0.00125655	0.00155375	0.00167492	0.00170016
k__Bacteria	p__Latescibacteria	c__	o__	0.00178304	0.00282059	0.00197368	0.00110107	0.00176597	0.00441422	0.00335848	0.00415695	0.00197285	0.00103984	0.00280341	0.0033011	0.00143649	0.00349762	0.00311697
k__Bacteria	p__Lentisphaerae	c__Lentisphaeria	o__Victivallales	0	0	0	0	0	0	0	0	0	0	4.96179e-05	0	0	0	0
k__Bacteria	p__Lentisphaerae	c__Oligosphaeria	o__Oligosphaerales	0	0	0	0	0	0	0	0	0	0	0	0	0	0	0
k__Bacteria	p__Microgenomates	c__	o__	0.000288169	0	0.000236842	0.000128031	0.000383907	9.54426e-05	0.000246289	0.000253473	5.88911e-05	0.000198064	0.000645033	0.000319462	0.000234528	0.000197049	0.000263121
k__Bacteria	p__Nitrospirae	c__Nitrospira	o__Nitrospirales	0.000180106	0.000230775	0.000157895	2.56062e-05	0.000537469	0.00164639	0.00521685	0.00405556	0.000677247	0.00061895	0.00329959	0.00189547	0.00603911	0.000788197	0.00358249
k__Bacteria	p__Omnitrophica	c__	o__	0	0	0	0	0	0	6.71697e-05	0	2.94455e-05	2.4758e-05	0.000148854	4.25949e-05	2.93161e-05	7.38934e-05	2.024e-05
k__Bacteria	p__Parcubacteria	c__	o__	0.0125894	0.0070771	0.00278947	0.00343123	0.00427416	0.00260081	0.00284352	0.00385278	0.00197285	0.00267386	0.0115858	0.00641053	0.00316613	0.00615779	0.00680066
k__Bacteria	p__Planctomycetes	c__Phycisphaerae	o__Phycisphaerales	0.00450264	0.00515398	0.00292105	0.0024582	0.00307125	0.00214746	0.00369433	0.00339653	0.00159006	0.00212919	0.00406867	0.00440857	0.00961567	0.00438434	0.00469569
k__Bacteria	p__Planctomycetes	c__Planctomycetia	Other	3.60211e-05	0.000179492	7.89474e-05	7.68187e-05	0.000153563	9.54426e-05	0	0	5.88911e-05	2.4758e-05	4.96179e-05	4.25949e-05	5.86321e-05	4.92623e-05	8.09602e-05
k__Bacteria	p__Planctomycetes	c__Planctomycetia	o__Candidatus Brocadiales	3.60211e-05	0.00015385	0.000105263	0.000153637	0.000383907	0.000119303	0.000268679	0.000760418	0.000588911	0.000297096	0.000496179	0.000362056	0.000527689	0.000344836	0.000303601
k__Bacteria	p__Planctomycetes	c__Planctomycetia	o__Planctomycetales	0.0671974	0.0786687	0.0901842	0.0790976	0.102861	0.0569792	0.0428319	0.0494272	0.0596567	0.0551608	0.0903047	0.070388	0.0813814	0.0542378	0.0631489
k__Bacteria	p__Proteobacteria	Other	Other	0.00974371	0.00892331	0.0103684	0.00599186	0.00685913	0.00730136	0.00926942	0.00826321	0.00727305	0.00631329	0.0107423	0.0103293	0.014746	0.00763566	0.00765074
k__Bacteria	p__Proteobacteria	c__Alphaproteobacteria	Other	0.00612359	0.00415395	0.00292105	0.00335442	0.00235463	0.00245765	0.00253006	0.00294028	0.00253232	0.00396128	0.00575568	0.00359927	0.00486647	0.00305426	0.00542433
k__Bacteria	p__Proteobacteria	c__Alphaproteobacteria	o__Alphaproteobacteria_incertae_sedis	0	0	0	2.56062e-05	2.55938e-05	0	2.23899e-05	5.06945e-05	5.88911e-05	4.9516e-05	9.92359e-05	0.000234272	0.000381109	2.46311e-05	0.000384561
k__Bacteria	p__Proteobacteria	c__Alphaproteobacteria	o__Caulobacterales	0.00599751	0.00343599	0.00436842	0.00547973	0.00202191	0.00231448	0.00237333	0.00121667	0.00335679	0.00940804	0.00218319	0.00210845	0.00228665	0.00172418	0.00291457
k__Bacteria	p__Proteobacteria	c__Alphaproteobacteria	o__Parvularculales	0	0	0	0	0	0	0	0	0	0	0	0	0	0	0
k__Bacteria	p__Proteobacteria	c__Alphaproteobacteria	o__Rhizobiales	0.0790483	0.0638991	0.0436053	0.0567178	0.0564087	0.0323073	0.0619528	0.0531785	0.0527664	0.0863311	0.0687705	0.0624654	0.059922	0.0616764	0.0632299
k__Bacteria	p__Proteobacteria	c__Alphaproteobacteria	o__Rhodobacterales	0.000684401	0.000589759	0.000342105	0.000614549	0.000614251	0.000262467	0.000492578	0.000456251	0.000471129	0.00210443	0.00129007	0.00127785	0.00340066	0.000492623	0.0012144
k__Bacteria	p__Proteobacteria	c__Alphaproteobacteria	o__Rhodospirillales	0.0113466	0.0109746	0.00881579	0.00829642	0.00900901	0.00851825	0.0133668	0.00851668	0.00806808	0.00873957	0.0105934	0.0099885	0.0252998	0.00746324	0.013662
k__Bacteria	p__Proteobacteria	c__Alphaproteobacteria	o__Rickettsiales	0.00387227	0.00451294	0.00331579	0.00348245	0.00342957	0.0036984	0.00373911	0.00349792	0.00412238	0.00420886	0.00434157	0.00438727	0.00489578	0.00470455	0.00510049
k__Bacteria	p__Proteobacteria	c__Alphaproteobacteria	o__Sneathiellales	0	2.56417e-05	0	0	2.55938e-05	0	0	0	0	0	0	0	0.000117264	0	2.024e-05
k__Bacteria	p__Proteobacteria	c__Alphaproteobacteria	o__Sphingomonadales	0.00441259	0.00484628	0.00218421	0.0113692	0.00463247	0.00221904	0.00391823	0.000912501	0.00341568	0.0190637	0.00377096	0.00628274	0.00518894	0.00285721	0.0103427
k__Bacteria	p__Proteobacteria	c__Betaproteobacteria	Other	0.0215226	0.0199236	0.0121316	0.0149284	0.0148444	0.0173944	0.0349059	0.0341174	0.022143	0.0126018	0.0300933	0.0192742	0.0128697	0.0207641	0.0195114
k__Bacteria	p__Proteobacteria	c__Betaproteobacteria	o__	0	0	2.63158e-05	0	2.55938e-05	2.38607e-05	0	0	2.94455e-05	0	2.4809e-05	2.12974e-05	5.86321e-05	2.46311e-05	0
k__Bacteria	p__Proteobacteria	c__Betaproteobacteria	o__Burkholderiales	0.0282766	0.034565	0.0156579	0.0406627	0.0240837	0.0148413	0.0260618	0.0221535	0.0280322	0.0397613	0.0625682	0.0535205	0.0639383	0.0340649	0.0501346
k__Bacteria	p__Proteobacteria	c__Betaproteobacteria	o__Ferritrophicales	0.00363813	0.00294879	0.00192105	0.00148516	0.00222666	0.00171797	0.00447798	0.00334584	0.00267954	0.00158451	0.00640071	0.00370575	0.0032834	0.00399025	0.00431113
k__Bacteria	p__Proteobacteria	c__Betaproteobacteria	o__Ferrovales	0	0	0	0	0	0	0	0	0	0	2.4809e-05	0	0	0	0
k__Bacteria	p__Proteobacteria	c__Betaproteobacteria	o__Gallionellales	0.00556526	0.00446165	0.00257895	0.00414821	0.00427416	0.00143164	0.0035376	0.00283889	0.00250287	0.00255007	0.00721941	0.00434468	0.0021987	0.00399025	0.00473617
k__Bacteria	p__Proteobacteria	c__Betaproteobacteria	o__Hydrogenophilales	0.000234137	0.000410267	0.000315789	0.000230456	7.67813e-05	7.1582e-05	0.000223899	0.000152084	0.000235564	0.00024758	0.000297708	0.000212974	0.00014658	9.85246e-05	0.000465521
k__Bacteria	p__Proteobacteria	c__Betaproteobacteria	o__Methylophilales	3.60211e-05	0.00015385	0	2.56062e-05	5.11876e-05	7.1582e-05	0.000358238	0.000202778	0.000294455	0.00037137	0.000173663	0.000575031	0.000263845	0.000517254	0.000526241
k__Bacteria	p__Proteobacteria	c__Betaproteobacteria	o__Neisseriales	0.00911334	0.00861561	0.0045	0.00499321	0.00511876	0.00310188	0.00785885	0.0104431	0.00730249	0.00487732	0.0119827	0.0099672	0.00489578	0.00852238	0.00791386
k__Bacteria	p__Proteobacteria	c__Betaproteobacteria	o__Nitrosomonadales	1.80106e-05	2.56417e-05	0	2.56062e-05	0	0.000143164	0.000559747	0	0.000176673	4.9516e-05	2.4809e-05	4.25949e-05	5.86321e-05	0.000320205	6.07201e-05
k__Bacteria	p__Proteobacteria	c__Betaproteobacteria	o__Rhodocyclales	0.00578139	0.00589759	0.00218421	0.00404578	0.00696151	0.00272011	0.00521685	0.00517084	0.00541798	0.00544676	0.0325494	0.015611	0.0262965	0.00743861	0.0179732
k__Bacteria	p__Proteobacteria	c__Deltaproteobacteria	Other	0.000630369	0.00046155	0.000342105	0.000332881	0.000563063	0.000954426	0.00136578	0.000963196	0.000618356	0.00037137	0.0024809	0.00102228	0.0023746	0.000985246	0.0019228
k__Bacteria	p__Proteobacteria	c__Deltaproteobacteria	o__	1.80106e-05	0	2.63158e-05	0	0	0	0	0.000202778	0	0	0.000223281	0	0.000117264	0	0
k__Bacteria	p__Proteobacteria	c__Deltaproteobacteria	o__Bdellovibrionales	0.00302577	0.00256417	0.00302632	0.00307275	0.00422297	0.00104987	0.00134339	0.000912501	0.00103059	0.00193112	0.00210876	0.00142693	0.0018176	0.00123156	0.00117392
k__Bacteria	p__Proteobacteria	c__Deltaproteobacteria	o__Desulfobacterales	3.60211e-05	0	0	0	0	0	6.71697e-05	0	2.94455e-05	0	2.4809e-05	2.12974e-05	0.000674269	4.92623e-05	6.07201e-05
k__Bacteria	p__Proteobacteria	c__Deltaproteobacteria	o__Desulfovibrionales	3.60211e-05	0	2.63158e-05	0	0	2.38607e-05	2.23899e-05	0	0	0	2.4809e-05	2.12974e-05	0	2.46311e-05	2.024e-05
k__Bacteria	p__Proteobacteria	c__Deltaproteobacteria	o__Desulfuromonadales	0.000216127	0.0003077	0.000289474	0.000435306	0.0020731	0.00286328	0.00304503	0.00288959	0.00176673	0.00099032	0.0164732	0.0050049	0.00287297	0.00581295	0.00228713
k__Bacteria	p__Proteobacteria	c__Deltaproteobacteria	o__Myxococcales	0.0250887	0.0194364	0.0154474	0.0274243	0.0160729	0.0167502	0.0269574	0.0221028	0.0247343	0.0299077	0.0191029	0.0226392	0.0278209	0.0234242	0.0310482
k__Bacteria	p__Proteobacteria	c__Deltaproteobacteria	o__Syntrophobacterales	0.000306179	0.000102567	0.000184211	0.00020485	0.00020475	0.00073968	0.000917986	0.000709723	0.000971703	0.000792256	0.00178625	0.000575031	0.00140717	0.000689672	0.000728642
k__Bacteria	p__Proteobacteria	c__Epsilonproteobacteria	o__Campylobacterales	0	0	0	0	0	0	0	0	2.94455e-05	0	0	0	2.93161e-05	0	0
k__Bacteria	p__Proteobacteria	c__Gammaproteobacteria	Other	0.000810475	0.00130773	0.000578947	0.00138274	0.000895782	0.000835123	0.000962766	0.000608334	0.000500574	0.000891288	0.002208	0.00119266	0.00202281	0.00041873	0.00178112
k__Bacteria	p__Proteobacteria	c__Gammaproteobacteria	o__Aeromonadales	3.60211e-05	2.56417e-05	0	2.56062e-05	0	0	0	0	0	0	0	0	2.93161e-05	0	0
k__Bacteria	p__Proteobacteria	c__Gammaproteobacteria	o__Alteromonadales	0.000162095	0.000230775	5.26316e-05	0.000384093	0.000255938	2.38607e-05	0	0	2.94455e-05	9.9032e-05	0.000372135	0.000276867	0.000527689	2.46311e-05	8.09602e-05
k__Bacteria	p__Proteobacteria	c__Gammaproteobacteria	o__Cardiobacteriales	1.80106e-05	0	0	0	0	0	0	0	0	0	2.4809e-05	0	0	0	0
k__Bacteria	p__Proteobacteria	c__Gammaproteobacteria	o__Cellvibrionales	0	0	0	0	0	0	0	0	0	9.9032e-05	0	4.25949e-05	0.000117264	0	0
k__Bacteria	p__Proteobacteria	c__Gammaproteobacteria	o__Chromatiales	0.000468274	0.000435909	0.000210526	0.000332881	0.000563063	0.000190885	0.000514968	0.000608334	0.000853921	0.000767498	0.0019351	0.00129914	0.00410425	0.000763566	0.000971522
k__Bacteria	p__Proteobacteria	c__Gammaproteobacteria	o__Enterobacteriales	0.000126074	0.000666684	0.000210526	0.000281669	0.000179156	0.00035791	0.000291069	0.000405556	0.000323901	0.000222822	0.000396944	0.000276867	0.000263845	0.000172418	0.0002024
k__Bacteria	p__Proteobacteria	c__Gammaproteobacteria	o__Gammaproteobacteria_incertae_sedis	1.80106e-05	0	0	0	0	0	0	0	0	0	7.44269e-05	2.12974e-05	0.000117264	0	2.024e-05
k__Bacteria	p__Proteobacteria	c__Gammaproteobacteria	o__Legionellales	0.00126074	0.00107695	0.000605263	0.000768187	0.000921376	0.000668098	0.000649307	0.000506945	0.000912812	0.00121314	0.00156297	0.00102228	0.000850166	0.000320205	0.00194304
k__Bacteria	p__Proteobacteria	c__Gammaproteobacteria	o__Methylococcales	1.80106e-05	0	2.63158e-05	0	0	0	2.23899e-05	5.06945e-05	2.94455e-05	0	0.000148854	0	2.93161e-05	0	2.024e-05
k__Bacteria	p__Proteobacteria	c__Gammaproteobacteria	o__Nevskiales	0	2.56417e-05	2.63158e-05	2.56062e-05	0	0	0	0	0	2.4758e-05	0	0	0	4.92623e-05	0
k__Bacteria	p__Proteobacteria	c__Gammaproteobacteria	o__Oceanospirillales	1.80106e-05	2.56417e-05	2.63158e-05	0.0004097	2.55938e-05	2.38607e-05	6.71697e-05	0	5.88911e-05	0.000594192	7.44269e-05	8.51898e-05	0.000381109	2.46311e-05	8.09602e-05
k__Bacteria	p__Proteobacteria	c__Gammaproteobacteria	o__Orbales	0	0	0	0	0	0	0	0	0	0	0	0	0	0	0
k__Bacteria	p__Proteobacteria	c__Gammaproteobacteria	o__Pasteurellales	0	0	0	0	0	0	0	0	0	0	0	0	0	0	0
k__Bacteria	p__Proteobacteria	c__Gammaproteobacteria	o__Pseudomonadales	0.00198116	0.00164107	0.00115789	0.00192047	0.00140766	0.0014555	0.00167924	0.00121667	0.0012956	0.00403555	0.00307631	0.00472803	0.00422151	0.00201975	0.00317769
k__Bacteria	p__Proteobacteria	c__Gammaproteobacteria	o__Salinisphaerales	0	0	0	0	0	0	0	0	0	0	0	0	0	0	0
k__Bacteria	p__Proteobacteria	c__Gammaproteobacteria	o__Thiotrichales	1.80106e-05	0	0	2.56062e-05	0	0	0	0	0	0	0	0	0	0	0
k__Bacteria	p__Proteobacteria	c__Gammaproteobacteria	o__Vibrionales	1.80106e-05	0	0	0	2.55938e-05	0	2.23899e-05	0	0	0	2.4809e-05	0	2.93161e-05	2.46311e-05	0
k__Bacteria	p__Proteobacteria	c__Gammaproteobacteria	o__Xanthomonadales	0.0264755	0.0199492	0.0154737	0.0283717	0.0148956	0.0194464	0.021248	0.0167799	0.0224669	0.0344879	0.0114866	0.0146313	0.0258568	0.0141629	0.0175886
k__Bacteria	p__SR1	c__	o__	0.000180106	0.000102567	5.26316e-05	0.000307275	7.67813e-05	4.77213e-05	0.000111949	0.000101389	0.000117782	0.000198064	0.000198472	0.000127785	0.000205212	7.38934e-05	0.00014168
k__Bacteria	p__Spirochaetes	c__Spirochaetia	o__Spirochaetales	9.00528e-05	0.000179492	0.000184211	5.12125e-05	0.000307125	0.000119303	0.000201509	5.06945e-05	2.94455e-05	2.4758e-05	0.000372135	8.51898e-05	0.000117264	4.92623e-05	4.04801e-05
k__Bacteria	p__Synergistetes	c__Synergistia	o__Synergistales	7.20422e-05	0	0	0	2.55938e-05	2.38607e-05	0	0	2.94455e-05	0	0	0	5.86321e-05	0	2.024e-05
k__Bacteria	p__Tenericutes	c__Mollicutes	o__Entomoplasmatales	0	0	0	0	0	0	0	0	0	0	0	0	0	0	0
k__Bacteria	p__Tenericutes	c__Mollicutes	o__Haloplasmatales	0	0	0	0	0	0	0	0	0	0	0	0	0	0	0
k__Bacteria	p__Tenericutes	c__Mollicutes	o__Mycoplasmatales	0	0	0	0	0	0	0	0	0	0	0	0	0	0	0
k__Bacteria	p__Verrucomicrobia	Other	Other	0.000486285	0.000435909	0.000447368	0.000870612	0.000537469	0.000858984	0.000917986	0.000760418	0.000647802	0.000297096	0.000396944	0.000596328	0.000381109	0.000591148	0.000445281
k__Bacteria	p__Verrucomicrobia	c__Opitutae	Other	0	7.6925e-05	0.000421053	0	0.000102375	4.77213e-05	0	0.000202778	0	0	2.4809e-05	0.00017038	0	2.46311e-05	8.09602e-05
k__Bacteria	p__Verrucomicrobia	c__Opitutae	o__Opitutales	0.0159754	0.0213852	0.0356316	0.0226359	0.0157914	0.0172274	0.004881	0.00638751	0.0082742	0.00869005	0.0139426	0.0198066	0.0159773	0.0139166	0.00989738
k__Bacteria	p__Verrucomicrobia	c__Opitutae	o__Puniceicoccales	0	0	0	2.56062e-05	5.11876e-05	0	2.23899e-05	0	0	0	0	4.25949e-05	0	0	0
k__Bacteria	p__Verrucomicrobia	c__Spartobacteria	o__	0.0688183	0.0964127	0.163263	0.0876245	0.150645	0.194154	0.11748	0.145747	0.14234	0.0836573	0.0521733	0.0947523	0.0207265	0.126924	0.062987
k__Bacteria	p__Verrucomicrobia	c__Subdivision3	o__	0.0268717	0.0198979	0.0215789	0.0140834	0.0157658	0.0112622	0.0109487	0.0154618	0.0120432	0.00685796	0.0234941	0.0136091	0.00987951	0.0122909	0.0119214
k__Bacteria	p__Verrucomicrobia	c__Subdivision5	o__	0	7.6925e-05	0	0	0.000102375	2.38607e-05	8.95596e-05	0	2.94455e-05	2.4758e-05	7.44269e-05	0.000149082	5.86321e-05	2.46311e-05	0.000323841
k__Bacteria	p__Verrucomicrobia	c__Verrucomicrobiae	o__Verrucomicrobiales	0.00248546	0.00730788	0.00507895	0.00868051	0.00614251	0.00348366	0.00237333	0.0027375	0.00288566	0.00683321	0.00535874	0.00653831	0.00718243	0.00248775	0.00546481
k__Bacteria	p__candidate division WPS-1	c__	o__	0.0128415	0.0105644	0.0184474	0.0137762	0.00844595	0.0114531	0.010277	0.00947987	0.015135	0.00787304	0.00295227	0.00389743	0.00231597	0.00706914	0.00250977
k__Bacteria	p__candidate division WPS-2	c__	o__	0.0259892	0.031129	0.0365263	0.0254782	0.0209613	0.0200907	0.0153819	0.0174896	0.0227614	0.0176029	0.0121812	0.0142693	0.00753423	0.0156408	0.0122857
k__Bacteria	p__candidate division ZB3	c__	o__	1.80106e-05	0	0	0	0	0	0	0	0	0	0	0	2.93161e-05	0	0

## Sheet: Family
# Constructed from biom file
Kingdom	Phylum	Class	Order	Family	S2-A-1	S2-A-2	S2-A-3	S2-A-4	S2-A-5	S2-B-1	S2-B-2	S2-B-3	S2-B-4	S2-B-5	S2-C-1	S2-C-2	S2-C-3	S2-C-4	S2-C-5
Unclassified	Other	Other	Other	Other	0.000504296	0.00076925	0.000368421	5.12125e-05	0.00138206	0.000310188	0.000201509	0.000304167	0.000736139	0.000148548	0.000843505	0.000425949	0.000293161	0.000147787	0.0002024
k__Archaea	Other	Other	Other	Other	0.000162095	0.000435909	0.000342105	0.000128031	0.0012285	0.000143164	0.000156729	5.06945e-05	0.00026501	0.000198064	0.000272899	0.000234272	0.000293161	4.92623e-05	0.0001012
k__Archaea	p__Crenarchaeota	c__Thermoprotei	Other	Other	0	0	0	0	0	0	0	0	0	0	7.44269e-05	4.25949e-05	0.000117264	0	0
k__Archaea	p__Crenarchaeota	c__Thermoprotei	o__Desulfurococcales	Other	0	0	0	5.12125e-05	2.55938e-05	2.38607e-05	4.47798e-05	0	0	7.4274e-05	4.96179e-05	6.38923e-05	2.93161e-05	0	2.024e-05
k__Archaea	p__Crenarchaeota	c__Thermoprotei	o__Desulfurococcales	f__Pyrodictiaceae	0	0	0	0	0	0	0	0	0	0	0	0	0	0	0
k__Archaea	p__Crenarchaeota	c__Thermoprotei	o__Thermoproteales	f__Thermofilaceae	0	0	0	0	0	2.38607e-05	2.23899e-05	5.06945e-05	0	0	0.00302669	0.000106487	0.00149512	2.46311e-05	0.00018216
k__Archaea	p__Euryarchaeota	Other	Other	Other	0	2.56417e-05	0	0	0.000127969	0	0	0	0	0	7.44269e-05	4.25949e-05	2.93161e-05	0	8.09602e-05
k__Archaea	p__Euryarchaeota	c__Archaeoglobi	o__Archaeoglobales	f__Archaeoglobaceae	0	0	0	0	0	0	0	0	0	0	0	0	0	0	0
k__Archaea	p__Euryarchaeota	c__Halobacteria	Other	Other	0	0	0	0	0	0	0	0	0	0	0	0	0	0	0
k__Archaea	p__Euryarchaeota	c__Halobacteria	o__Natrialbales	f__Natrialbaceae	0	0	0	0	0	0	0	0	0	0	0	0	0	0	0
k__Archaea	p__Euryarchaeota	c__Methanobacteria	o__Methanobacteriales	f__Methanobacteriaceae	0	2.56417e-05	0	0.000512125	0	0.000167025	0	5.06945e-05	0	0.0021787	0.0117098	0.00144823	0.0442966	2.46311e-05	0.00536361
k__Archaea	p__Euryarchaeota	c__Methanomicrobia	o__Methanocellales	f__Methanocellaceae	0	0	0	0	0	0	0	0	0	0	2.4809e-05	0	0.000117264	0	4.04801e-05
k__Archaea	p__Euryarchaeota	c__Methanomicrobia	o__Methanomicrobiales	f__Methanoregulaceae	0	0	0	0	0	0	0	0	0	0	2.4809e-05	0	2.93161e-05	0	0
k__Archaea	p__Euryarchaeota	c__Methanomicrobia	o__Methanomicrobiales	f__Methanospirillaceae	0	0	0	0	0	0	0	0	0	0	0	0	0	0	0
k__Archaea	p__Euryarchaeota	c__Methanomicrobia	o__Methanosarcinales	Other	0	0	0	0	0	0	0	0	0	0	0	0	0	0	4.04801e-05
k__Archaea	p__Euryarchaeota	c__Methanomicrobia	o__Methanosarcinales	f__Methanosarcinaceae	0	0	0	0	0	0	0	0	0	0	0.00071946	2.12974e-05	0.000996746	0	0.0001012
k__Archaea	p__Euryarchaeota	c__Methanomicrobia	o__Methanosarcinales	f__Methanotrichaceae	0	0	0	0	0	0	0	0	0	0	7.44269e-05	0	0.000263845	0	0
k__Archaea	p__Euryarchaeota	c__Thermoplasmata	o__Methanomassiliicoccales	f__Methanomassiliicoccaceae	0	0	0	0	0	0	0	0	0	0	0.000223281	0.000255569	0.000351793	0.000123156	6.07201e-05
k__Archaea	p__Thaumarchaeota	c__Nitrososphaeria	Other	Other	0	0	0	0	0	0	0	0	0	0	0	0	0	0	0
k__Archaea	p__Thaumarchaeota	c__Nitrososphaeria	o__Nitrosopumilales	f__Nitrosopumilaceae	0	0	0	0	2.55938e-05	0	0.000828426	0	0	0	7.44269e-05	4.25949e-05	5.86321e-05	0	0.00016192
k__Archaea	p__Thaumarchaeota	c__Nitrososphaeria	o__Nitrososphaerales	f__Nitrososphaeraceae	0.00488086	0.00456422	0.00168421	0.00135713	0.003276	0.00376998	0.00526163	0.00598195	0.00188451	0.000420886	0.000694651	0.000532436	0.00128991	0.00128082	0.000708402
k__Bacteria	Other	Other	Other	Other	0.0362552	0.0312829	0.0509211	0.0533122	0.0475788	0.0847769	0.067416	0.0625063	0.05895	0.0392414	0.0435646	0.0514546	0.053795	0.0543363	0.0531706
k__Bacteria	p__Acetothermia	c__	o__	f__	0	0	0	0	0	0	0	0	0	0	0	0	0	0	0
k__Bacteria	p__Acidobacteria	Other	Other	Other	0.000864507	0.000820534	0.00134211	0.000281669	0.00222666	0.000858984	0.00123144	0.00116597	0.00138394	0.00061895	0.00146373	0.0016399	0.00284366	0.00147787	0.00127512
k__Bacteria	p__Acidobacteria	c__Acidobacteria_Gp1	Other	Other	0.000162095	7.6925e-05	0	5.12125e-05	5.11876e-05	0.000167025	0.000403018	0.000253473	0.000294455	2.4758e-05	2.4809e-05	4.25949e-05	0	9.85246e-05	2.024e-05
k__Bacteria	p__Acidobacteria	c__Acidobacteria_Gp1	o__	f__	0.00437656	0.00128208	0.003	0.00258623	0.00168919	0.00761155	0.0120234	0.00963196	0.00400459	0.00113887	0.000942741	0.000937087	8.79482e-05	0.00236459	0.000506001
k__Bacteria	p__Acidobacteria	c__Acidobacteria_Gp1	o__Acidobacteriales	f__Acidobacteriaceae	0.00646579	0.00225647	0.00473684	0.00343123	0.00220106	0.00701503	0.0112845	0.00836459	0.00312123	0.00126266	0.0011164	0.000681518	0.000498373	0.00256164	0.000546481
k__Bacteria	p__Acidobacteria	c__Acidobacteria_Gp10	o__	f__	0.00126074	0.000717967	0.000736842	0.00176683	0.00133088	0.00319733	0.00347043	0.00248403	0.00721416	0.00277289	0.000818696	0.000809303	0.000879482	0.00130545	0.00103224
k__Bacteria	p__Acidobacteria	c__Acidobacteria_Gp11	o__	f__	5.40317e-05	5.12834e-05	2.63158e-05	2.56062e-05	2.55938e-05	0	4.47798e-05	0	0	4.9516e-05	0.000223281	4.25949e-05	0.000117264	2.46311e-05	0.00016192
k__Bacteria	p__Acidobacteria	c__Acidobacteria_Gp12	o__	f__	0.000180106	2.56417e-05	0.000157895	0	0	0.000119303	8.95596e-05	0.000253473	0	0	0.000148854	6.38923e-05	0	0	4.04801e-05
k__Bacteria	p__Acidobacteria	c__Acidobacteria_Gp13	o__	f__	0.000144084	0	2.63158e-05	5.12125e-05	2.55938e-05	0.000143164	0.000268679	0.000152084	5.88911e-05	2.4758e-05	0	0	0	0	2.024e-05
k__Bacteria	p__Acidobacteria	c__Acidobacteria_Gp15	o__	f__	0.000378222	0.000179492	0.000105263	5.12125e-05	0.000307125	0.000143164	0.000291069	0.000253473	2.94455e-05	4.9516e-05	4.96179e-05	0	0	0	6.07201e-05
k__Bacteria	p__Acidobacteria	c__Acidobacteria_Gp16	o__	f__	0.010212	0.0246417	0.0173947	0.0300105	0.0223434	0.0177523	0.0285023	0.0304674	0.0232031	0.0161917	0.0142652	0.0198066	0.0114919	0.0286214	0.0275062
k__Bacteria	p__Acidobacteria	c__Acidobacteria_Gp17	o__	f__	0.00389028	0.00469243	0.00568421	0.00440427	0.0090346	0.00470055	0.00389584	0.00405556	0.00889255	0.00668466	0.0169445	0.0186779	0.0195831	0.00953225	0.0181756
k__Bacteria	p__Acidobacteria	c__Acidobacteria_Gp18	o__	f__	0	0	0	2.56062e-05	0	0	0	0	2.94455e-05	0	0.000198472	0.000106487	0.000205212	2.46311e-05	0.00018216
k__Bacteria	p__Acidobacteria	c__Acidobacteria_Gp19	o__	f__	0	0	0	0	2.55938e-05	0	0	0	0	2.4758e-05	4.96179e-05	8.51898e-05	8.79482e-05	0	0.00012144
k__Bacteria	p__Acidobacteria	c__Acidobacteria_Gp2	o__	f__	0.0123552	0.00187184	0.00363158	0.0045323	0.00378788	0.0142687	0.0184269	0.0113556	0.00303289	0.000792256	0.000446561	0.000276867	0.000205212	0.00332521	0.00018216
k__Bacteria	p__Acidobacteria	c__Acidobacteria_Gp20	o__	f__	0	0	0	0	0	2.38607e-05	2.23899e-05	5.06945e-05	0	0	0.000124045	4.25949e-05	5.86321e-05	4.92623e-05	0.0001012
k__Bacteria	p__Acidobacteria	c__Acidobacteria_Gp21	o__	f__	0	0	0	0	0	0	0	0	0	0	0	0	5.86321e-05	0	0
k__Bacteria	p__Acidobacteria	c__Acidobacteria_Gp22	o__	f__	0.000702412	0.0003077	0.000157895	0.000128031	0.000358313	0.00038177	0.000738867	0.000811112	0.000294455	0.000396128	0.00210876	0.000511139	0.00105538	0.000492623	0.000769122
k__Bacteria	p__Acidobacteria	c__Acidobacteria_Gp23	o__	f__	0	0	0	0	0	0	0	0	0	0	0	0	0	0	0
k__Bacteria	p__Acidobacteria	c__Acidobacteria_Gp24	o__	f__	0	0	0	0	0	0	0	0	2.94455e-05	0	0	2.12974e-05	0	0	0
k__Bacteria	p__Acidobacteria	c__Acidobacteria_Gp25	o__	f__	0	0	7.89474e-05	0	0.000281532	0.000167025	0.000559747	0.000608334	2.94455e-05	0	0.000148854	0.000106487	0.0014658	4.92623e-05	0.000242881
k__Bacteria	p__Acidobacteria	c__Acidobacteria_Gp3	o__	f__	0.0182627	0.00643606	0.00628947	0.00609428	0.00565622	0.00990217	0.0183149	0.0190611	0.00848032	0.00304523	0.00796368	0.00398262	0.00422151	0.00660115	0.00483737
k__Bacteria	p__Acidobacteria	c__Acidobacteria_Gp4	o__	f__	0.0133458	0.0122311	0.0131316	0.0149028	0.0208333	0.0372465	0.0399884	0.0636723	0.0334501	0.0165383	0.049742	0.0554372	0.0180587	0.0572182	0.0316959
k__Bacteria	p__Acidobacteria	c__Acidobacteria_Gp5	o__	f__	0.00104461	0.000692325	0.000657895	0.000153637	0.000537469	0.000477213	0.000985155	0.000811112	0.000500574	0.000297096	0.000769078	0.000425949	0.000410425	0.000665041	0.000769122
k__Bacteria	p__Acidobacteria	c__Acidobacteria_Gp6	o__	f__	0.093835	0.104157	0.191579	0.0910301	0.136236	0.0952995	0.0705953	0.0654466	0.134537	0.107029	0.0887913	0.144056	0.112105	0.105988	0.135568
k__Bacteria	p__Acidobacteria	c__Acidobacteria_Gp7	o__	f__	0.0124453	0.00805149	0.0134474	0.00586383	0.0138718	0.0406347	0.0315921	0.0357903	0.0177262	0.00396128	0.0183834	0.0181028	0.0212541	0.0147787	0.0162528
k__Bacteria	p__Acidobacteria	c__Acidobacteria_Gp9	o__	f__	0	0	0	0	0	0	0	0	0	0	0	0	0.000263845	0	4.04801e-05
k__Bacteria	p__Acidobacteria	c__Blastocatellia	o__Blastocatellales	f__Blastocatellaceae	0.00455667	0.0104618	0.00865789	0.0152869	0.00696151	0.0192317	0.0148445	0.0169827	0.0345396	0.0245104	0.00853429	0.0204668	0.00624432	0.0228823	0.0133382
k__Bacteria	p__Acidobacteria	c__Holophagae	o__Holophagales	f__Holophagaceae	3.60211e-05	0	0	2.56062e-05	0	4.77213e-05	0.000537358	0.000101389	0.000294455	2.4758e-05	0.00416791	0.000575031	5.86321e-05	0.000147787	8.09602e-05
k__Bacteria	p__Acidobacteria	c__Solibacteres	o__Solibacterales	Other	0	0	0	0	0	0	0	0	0	0	0	0	0	0	0
k__Bacteria	p__Acidobacteria	c__Solibacteres	o__Solibacterales	f__	0.00468274	0.00312829	0.00192105	0.00222774	0.00171478	0.00186113	0.00259723	0.0027375	0.00106004	0.00148548	0.002208	0.00144823	0.00190554	0.00137934	0.00133584
k__Bacteria	p__Acidobacteria	c__Solibacteres	o__Solibacterales	f__Solibacteraceae	0.018767	0.00794892	0.0105	0.00750262	0.00573301	0.00911477	0.024405	0.0216973	0.0092459	0.00282241	0.00645033	0.00368446	0.00161238	0.00931057	0.00315745
k__Bacteria	p__Actinobacteria	Other	Other	Other	0	0	0	0	0	0	0	0	0	0	0	0	0	0	0
k__Bacteria	p__Actinobacteria	c__Actinobacteria	Other	Other	0.00032419	0.000282059	0.000368421	0.000460912	0.000281532	0.000835123	0.000716477	0.000811112	0.000500574	0.000321854	0.000322517	0.000319462	0.00214007	0.000394098	0.000526241
k__Bacteria	p__Actinobacteria	c__Actinobacteria	o__Acidimicrobiales	Other	0.000180106	0.000102567	0.000105263	0.000102425	0.000102375	4.77213e-05	0	0.000152084	2.94455e-05	0.000148548	2.4809e-05	6.38923e-05	5.86321e-05	0.000147787	0.00014168
k__Bacteria	p__Actinobacteria	c__Actinobacteria	o__Acidimicrobiales	f__Acidimicrobiaceae	0.00832088	0.0114362	0.00357895	0.00842445	0.00762695	0.00324505	0.00584376	0.00653959	0.00538853	0.00918521	0.00622705	0.00438727	0.00732901	0.00662578	0.0078329
k__Bacteria	p__Actinobacteria	c__Actinobacteria	o__Acidimicrobiales	f__Iamiaceae	0.0022153	0.00412831	0.00178947	0.00432745	0.0024826	0.00126461	0.00194792	0.00212917	0.00197285	0.00490208	0.00119083	0.00172509	0.00246255	0.00253701	0.00253001
k__Bacteria	p__Actinobacteria	c__Actinobacteria	o__Actinomycetales	Other	0.00756443	0.00943614	0.004	0.00683686	0.00419738	0.00441422	0.00747823	0.00425834	0.00488796	0.00334233	0.00205914	0.00181028	0.00222802	0.003005	0.00234785
k__Bacteria	p__Actinobacteria	c__Actinobacteria	o__Actinomycetales	f__Acidothermaceae	0.000540317	0.00151286	0.000605263	0.00128031	0.000563063	0.00035791	0.000514968	0.000608334	0.000559465	0.000792256	0.00096755	0.000937087	0.000410425	0.000812828	0.000850082
k__Bacteria	p__Actinobacteria	c__Actinobacteria	o__Actinomycetales	f__Actinomycetaceae	1.80106e-05	2.56417e-05	0	2.56062e-05	0	0	0	0	0	0	2.4809e-05	0	0	0	0
k__Bacteria	p__Actinobacteria	c__Actinobacteria	o__Actinomycetales	f__Actinospicaceae	0	0	7.89474e-05	0	0	0	0	0	0	0	0	0	0	0	0
k__Bacteria	p__Actinobacteria	c__Actinobacteria	o__Actinomycetales	f__Beutenbergiaceae	5.40317e-05	0	5.26316e-05	2.56062e-05	2.55938e-05	0	0	0	0	0.000173306	0	4.25949e-05	8.79482e-05	4.92623e-05	6.07201e-05
k__Bacteria	p__Actinobacteria	c__Actinobacteria	o__Actinomycetales	f__Brevibacteriaceae	0	0	0	0	0	0	0	0	0	0	0	0	5.86321e-05	2.46311e-05	0
k__Bacteria	p__Actinobacteria	c__Actinobacteria	o__Actinomycetales	f__Catenulisporaceae	7.20422e-05	0	5.26316e-05	0.000128031	0.000102375	4.77213e-05	0.000201509	5.06945e-05	2.94455e-05	0	0	0	0	2.46311e-05	0
k__Bacteria	p__Actinobacteria	c__Actinobacteria	o__Actinomycetales	f__Cellulomonadaceae	0.000342201	0.00112823	0.0005	0.00158759	0.000921376	9.54426e-05	0.000111949	0	0.000471129	0.00599143	0.000124045	0.000447246	0.000175896	0.000517254	0.00115368
k__Bacteria	p__Actinobacteria	c__Actinobacteria	o__Actinomycetales	f__Corynebacteriaceae	0.000126074	0.000230775	0.000263158	0.000256062	0.000102375	2.38607e-05	0.000335848	0.000253473	0.00026501	0.00037137	0.000322517	0.000276867	0.000351793	0.000295574	0.00016192
k__Bacteria	p__Actinobacteria	c__Actinobacteria	o__Actinomycetales	f__Cryptosporangiaceae	0.000180106	5.12834e-05	0	0.0004097	0.000153563	2.38607e-05	0	0	2.94455e-05	0.000222822	2.4809e-05	2.12974e-05	0	0	2.024e-05
k__Bacteria	p__Actinobacteria	c__Actinobacteria	o__Actinomycetales	f__Demequinaceae	0	0	0	0	0	0	0	0	0	0	4.96179e-05	0	0	0	0
k__Bacteria	p__Actinobacteria	c__Actinobacteria	o__Actinomycetales	f__Dermabacteraceae	0	0	2.63158e-05	0	0	0	0	0	0	4.9516e-05	0	0	2.93161e-05	0	0
k__Bacteria	p__Actinobacteria	c__Actinobacteria	o__Actinomycetales	f__Dermacoccaceae	5.40317e-05	2.56417e-05	0	0	0	0	4.47798e-05	0	5.88911e-05	4.9516e-05	4.96179e-05	6.38923e-05	5.86321e-05	0.000147787	0.0001012
k__Bacteria	p__Actinobacteria	c__Actinobacteria	o__Actinomycetales	f__Dermatophilaceae	0	0	0	0	0	0	0	0	0	0	0	0	0	0	0
k__Bacteria	p__Actinobacteria	c__Actinobacteria	o__Actinomycetales	f__Dietziaceae	0	5.12834e-05	0	0	0	0	0	0	0	0	2.4809e-05	4.25949e-05	0	2.46311e-05	0
k__Bacteria	p__Actinobacteria	c__Actinobacteria	o__Actinomycetales	f__Geodermatophilaceae	9.00528e-05	0.000256417	0.000157895	0.000230456	0.000281532	4.77213e-05	4.47798e-05	5.06945e-05	0	9.9032e-05	0	2.12974e-05	0.000263845	7.38934e-05	6.07201e-05
k__Bacteria	p__Actinobacteria	c__Actinobacteria	o__Actinomycetales	f__Intrasporangiaceae	0.0011887	0.00379497	0.000815789	0.00432745	0.00255938	0.000644238	0.000403018	0.000912501	0.00156061	0.00252532	0.00518507	0.00174639	0.00260913	0.00115766	0.00447305
k__Bacteria	p__Actinobacteria	c__Actinobacteria	o__Actinomycetales	f__Jiangellaceae	0	0	0	0	0	0	2.23899e-05	5.06945e-05	0	0	0	2.12974e-05	0.000938114	0	0.0001012
k__Bacteria	p__Actinobacteria	c__Actinobacteria	o__Actinomycetales	f__Jonesiaceae	0	0	0	0	0	0	0	0	0	0	0	0	0	0	0
k__Bacteria	p__Actinobacteria	c__Actinobacteria	o__Actinomycetales	f__Kineosporiaceae	0.000306179	0.000820534	7.89474e-05	0.00184365	0.00156122	0.000214746	0.000582137	0.000405556	0.000824475	0.00188161	0.000744269	0.000511139	0.00263845	0.000985246	0.000991762
k__Bacteria	p__Actinobacteria	c__Actinobacteria	o__Actinomycetales	f__Microbacteriaceae	0.00223331	0.00315393	0.00121053	0.0061711	0.0113892	0.00112145	0.000985155	0.000354862	0.0023262	0.00700651	0.00302669	0.0024705	0.00460262	0.00199512	0.00394681
k__Bacteria	p__Actinobacteria	c__Actinobacteria	o__Actinomycetales	f__Micrococcaceae	0.000450264	0.00135901	0.000473684	0.00325199	0.00161241	0.000572656	0.00118666	0.00055764	0.0016195	0.00316902	0.00218319	0.00200196	0.00557005	0.00194586	0.00572793
k__Bacteria	p__Actinobacteria	c__Actinobacteria	o__Actinomycetales	f__Micromonosporaceae	0.00264755	0.00379497	0.00194737	0.0101913	0.00365991	0.00229062	0.00369433	0.00243334	0.00624245	0.0231735	0.00173663	0.00127785	0.005658	0.00485234	0.00423017
k__Bacteria	p__Actinobacteria	c__Actinobacteria	o__Actinomycetales	f__Mycobacteriaceae	0.00064838	0.00161543	0.000368421	0.00217653	0.00138206	0.000787402	0.000806036	0.000760418	0.0023262	0.00762546	0.00235685	0.00174639	0.00105538	0.000960615	0.00153824
k__Bacteria	p__Actinobacteria	c__Actinobacteria	o__Actinomycetales	f__Nakamurellaceae	0.00189111	0.00335906	0.000973684	0.00573579	0.0037111	0.000405631	0.001321	0.000963196	0.00235564	0.00316902	0.00114121	0.00287515	0.00281434	0.00463066	0.00532313
k__Bacteria	p__Actinobacteria	c__Actinobacteria	o__Actinomycetales	f__Nocardiaceae	0.000108063	0.000128208	0.000105263	0.000358487	0.000127969	9.54426e-05	0.000156729	0.000152084	0.000117782	0.00898715	0.000124045	0.000212974	0.000205212	0.000172418	0.000263121
k__Bacteria	p__Actinobacteria	c__Actinobacteria	o__Actinomycetales	f__Nocardioidaceae	0.000684401	0.00223083	0.000657895	0.00376412	0.000998157	0.000429492	0.00111949	0.000912501	0.00164895	0.017182	0.000496179	0.000532436	0.00178828	0.00115766	0.0018216
k__Bacteria	p__Actinobacteria	c__Actinobacteria	o__Actinomycetales	f__Promicromonosporaceae	0	0.000128208	2.63158e-05	2.56062e-05	0	2.38607e-05	2.23899e-05	0.000152084	0	0	7.44269e-05	4.25949e-05	0.000117264	7.38934e-05	0.000242881
k__Bacteria	p__Actinobacteria	c__Actinobacteria	o__Actinomycetales	f__Propionibacteriaceae	3.60211e-05	2.56417e-05	2.63158e-05	0	2.55938e-05	4.77213e-05	0	0	5.88911e-05	4.9516e-05	4.96179e-05	0	0	2.46311e-05	4.04801e-05
k__Bacteria	p__Actinobacteria	c__Actinobacteria	o__Actinomycetales	f__Pseudonocardiaceae	0.00162095	0.00466679	0.00121053	0.00594064	0.00337838	0.00183727	0.00814992	0.00471459	0.00700804	0.005422	0.000645033	0.00153342	0.00149512	0.0056159	0.00178112
k__Bacteria	p__Actinobacteria	c__Actinobacteria	o__Actinomycetales	f__Ruaniaceae	0	0	0	0	0	0	0	0	0	0	0	0	0	0	0
k__Bacteria	p__Actinobacteria	c__Actinobacteria	o__Actinomycetales	f__Sanguibacteraceae	3.60211e-05	0	2.63158e-05	2.56062e-05	2.55938e-05	0	0	0	2.94455e-05	0.000222822	9.92359e-05	8.51898e-05	5.86321e-05	9.85246e-05	0
k__Bacteria	p__Actinobacteria	c__Actinobacteria	o__Actinomycetales	f__Sporichthyaceae	0.000522306	0.000820534	0.000236842	0.00128031	0.00110053	0.000214746	0.000492578	0.000253473	0.00100115	0.00205491	0.000148854	0.000149082	0.000293161	0.000394098	0.000242881
k__Bacteria	p__Actinobacteria	c__Actinobacteria	o__Actinomycetales	f__Streptomycetaceae	0.000162095	0.000384625	0.000263158	0.000332881	0.000537469	0.000119303	0.000335848	5.06945e-05	0.000117782	0.00037137	4.96179e-05	6.38923e-05	5.86321e-05	0.000123156	8.09602e-05
k__Bacteria	p__Actinobacteria	c__Actinobacteria	o__Actinomycetales	f__Streptosporangiaceae	3.60211e-05	0.000128208	5.26316e-05	0.000102425	0.000102375	2.38607e-05	0	5.06945e-05	2.94455e-05	0.00136169	2.4809e-05	4.25949e-05	5.86321e-05	0	0.0002024
k__Bacteria	p__Actinobacteria	c__Actinobacteria	o__Actinomycetales	f__Thermomonosporaceae	0.00257551	0.00335906	0.00186842	0.00291911	0.00145885	0.000906705	0.00226138	0.00157153	0.00108948	0.00118838	0.000198472	0.000489841	0.000644953	0.000714303	0.000627441
k__Bacteria	p__Actinobacteria	c__Actinobacteria	o__Actinomycetales	f__Tsukamurellaceae	0	0	0	0	0	0	0	0	0	0	0	0	0	0	0
k__Bacteria	p__Actinobacteria	c__Actinobacteria	o__Bifidobacteriales	f__Bifidobacteriaceae	0	0	0	0	0	0	0	0	0	0	0	0	0	0	0
k__Bacteria	p__Actinobacteria	c__Actinobacteria	o__Coriobacteriales	f__Coriobacteriaceae	0	0	0	0	0	0	2.23899e-05	0.000152084	5.88911e-05	9.9032e-05	0.000446561	2.12974e-05	8.79482e-05	2.46311e-05	4.04801e-05
k__Bacteria	p__Actinobacteria	c__Actinobacteria	o__Corynebacteriales	f__Corynebacteriales_incertae_sedis	0	0	0	0	2.55938e-05	0	0	0	8.83366e-05	9.9032e-05	0	0	0	0	0
k__Bacteria	p__Actinobacteria	c__Actinobacteria	o__Gaiellales	f__Gaiellaceae	0.0104461	0.0178723	0.00615789	0.0108826	0.0109797	0.00298258	0.00698565	0.00582987	0.00506463	0.00381273	0.00292746	0.00236402	0.00615637	0.00443361	0.00376465
k__Bacteria	p__Actinobacteria	c__Actinobacteria	o__Nitriliruptorales	f__Nitriliruptoraceae	0	0	0	0	0	0	0	0	0	0	0	0	0	0	0
k__Bacteria	p__Actinobacteria	c__Actinobacteria	o__Rubrobacterales	f__Rubrobacteraceae	1.80106e-05	2.56417e-05	0	0	0	0	0	5.06945e-05	2.94455e-05	2.4758e-05	0	0	0	0	0
k__Bacteria	p__Actinobacteria	c__Actinobacteria	o__Solirubrobacterales	Other	0	0	2.63158e-05	0.000128031	0	2.38607e-05	2.23899e-05	5.06945e-05	2.94455e-05	0.000198064	0	0	2.93161e-05	0	2.024e-05
k__Bacteria	p__Actinobacteria	c__Actinobacteria	o__Solirubrobacterales	f__Conexibacteraceae	0.00832088	0.0248468	0.00723684	0.0154406	0.013104	0.00260081	0.00691848	0.00760418	0.0141044	0.0159937	0.00295227	0.00481322	0.0120489	0.00970467	0.0152812
k__Bacteria	p__Actinobacteria	c__Actinobacteria	o__Solirubrobacterales	f__Patulibacteraceae	1.80106e-05	0.000256417	0	0.000307275	0.000127969	0	4.47798e-05	0	0.000471129	0.00086653	4.96179e-05	0	0	0	6.07201e-05
k__Bacteria	p__Actinobacteria	c__Actinobacteria	o__Solirubrobacterales	f__Solirubrobacteraceae	0.000342201	0.00112823	0.000157895	0.000614549	0.000511876	4.77213e-05	0.000537358	0.000253473	0.00144283	0.00351563	0.000520988	0.000340759	0.00111401	0.000615779	0.00115368
k__Bacteria	p__Actinobacteria	c__Thermoleophilia	o__Thermoleophilales	f__Thermoleophilaceae	0.000234137	0.000871817	2.63158e-05	0.000102425	0.000179156	0.000190885	0.000134339	0.000354862	8.83366e-05	0.000148548	4.96179e-05	6.38923e-05	8.79482e-05	9.85246e-05	0.0001012
k__Bacteria	p__Aminicenantes	c__	o__	f__	0	0	0	0	0	0	0	0	0	0	0	0	0	0	0
k__Bacteria	p__Aquificae	c__Aquificae	o__Aquificales	f__Aquificaceae	0	0	0	0	0	0	0	0	0	0	0	0	0	0	0
k__Bacteria	p__Aquificae	c__Aquificae	o__Aquificales	f__Hydrogenothermaceae	0	0	0	0	0	0	0	0	0	0	0	0	0	0	0
k__Bacteria	p__Armatimonadetes	Other	Other	Other	1.80106e-05	7.6925e-05	7.89474e-05	2.56062e-05	0	4.77213e-05	4.47798e-05	0	8.83366e-05	2.4758e-05	0	2.12974e-05	0	0	2.024e-05
k__Bacteria	p__Armatimonadetes	c__	o__	f__	0.00133278	0.00107695	0.00121053	0.00133152	0.000844595	0.00143164	0.00152251	0.00131806	0.000883366	0.000817014	0.00101717	0.00127785	0.000644953	0.000812828	0.00125488
k__Bacteria	p__Armatimonadetes	c__Armatimonadia	o__Armatimonadales	f__Armatimonadaceae	0.000936549	0.000384625	0.000842105	0.00197168	0.000691032	0.000548795	0.000492578	0.000253473	0.000824475	0.000445644	0.000272899	0.000468544	8.79482e-05	0.00022168	0.000445281
k__Bacteria	p__Armatimonadetes	c__Chthonomonadetes	o__Chthonomonadales	f__Chthonomonadaceae	0.00353007	0.0018462	0.00623684	0.00709292	0.00389025	0.00725364	0.00380628	0.00501876	0.00418127	0.00136169	0.00158777	0.00230012	0.000703585	0.00273406	0.00167992
k__Bacteria	p__Atribacteria	c__	o__	f__	0	0	0	0	0	0	0	0	0	0	0	0	0	0	0
k__Bacteria	p__BRC1	c__	o__	f__	0.000414243	0.000282059	0.000684211	0.00094743	0.000486282	0.000691959	0.000626917	0.000354862	0.000441683	0.00037137	0.000645033	0.000511139	0.000205212	0.000246311	0.000364321
k__Bacteria	p__Bacteroidetes	Other	Other	Other	0.00318787	0.00371804	0.00181579	0.00363608	0.00404382	0.00193271	0.00277635	0.00228125	0.00235564	0.00351563	0.00344845	0.00287515	0.00533552	0.00315279	0.00631489
k__Bacteria	p__Bacteroidetes	c__Bacteroidia	o__Bacteroidales	Other	0.000126074	0.000205133	0.000131579	5.12125e-05	0.000281532	0.000167025	0.000134339	5.06945e-05	0.000323901	0.000396128	0.00047137	0.000340759	0.000938114	0.000394098	0.000870322
k__Bacteria	p__Bacteroidetes	c__Bacteroidia	o__Bacteroidales	f__Bacteroidaceae	1.80106e-05	2.56417e-05	0	0	0	0	0	0	0	2.4758e-05	0	2.12974e-05	0	0	0
k__Bacteria	p__Bacteroidetes	c__Bacteroidia	o__Bacteroidales	f__Bacteroidales_incertae_sedis	0	0	0	0	0	0	0	0	0	0	0	0	0	0	0
k__Bacteria	p__Bacteroidetes	c__Bacteroidia	o__Bacteroidales	f__Marinilabiaceae	0	0	0	0	0	0	0	0	0	0	0	0	0	0	0
k__Bacteria	p__Bacteroidetes	c__Bacteroidia	o__Bacteroidales	f__Marinilabiliaceae	0	0	0	0	0	0	0	0	0	0	0	0	0	0	0
k__Bacteria	p__Bacteroidetes	c__Bacteroidia	o__Bacteroidales	f__Porphyromonadaceae	1.80106e-05	0	5.26316e-05	5.12125e-05	2.55938e-05	0.000119303	0.000201509	0.000202778	0.000117782	0.00430789	0.000818696	0.00117136	8.79482e-05	2.46311e-05	0.00018216
k__Bacteria	p__Bacteroidetes	c__Bacteroidia	o__Bacteroidales	f__Prevotellaceae	0	2.56417e-05	0	2.56062e-05	0	0	0	0	0	2.4758e-05	2.4809e-05	0	0	0	0
k__Bacteria	p__Bacteroidetes	c__Bacteroidia	o__Bacteroidales	f__Prolixibacteraceae	0	0	2.63158e-05	0	0	0	4.47798e-05	0.000152084	2.94455e-05	0	0.00285303	0.000212974	0.000175896	4.92623e-05	2.024e-05
k__Bacteria	p__Bacteroidetes	c__Bacteroidia	o__Bacteroidales	f__Rikenellaceae	1.80106e-05	5.12834e-05	0	0	0	0	2.23899e-05	0	0	0.000148548	0	0	5.86321e-05	0	0.0001012
k__Bacteria	p__Bacteroidetes	c__Cytophagia	o__Cytophagales	Other	0	5.12834e-05	0	0	2.55938e-05	0	0	0	0	4.9516e-05	2.4809e-05	0	5.86321e-05	0	0
k__Bacteria	p__Bacteroidetes	c__Cytophagia	o__Cytophagales	f__Cytophagaceae	0.00965366	0.0127183	0.00423684	0.00845006	0.00701269	0.0014555	0.00163446	0.000811112	0.00259121	0.0106459	0.00766597	0.00647442	0.021987	0.00238922	0.0119214
k__Bacteria	p__Bacteroidetes	c__Cytophagia	o__Cytophagales	f__Flammeovirgaceae	0	2.56417e-05	0	0	0	0	0	0	2.94455e-05	0	0	0	0	0	0
k__Bacteria	p__Bacteroidetes	c__Cytophagia	o__Cytophagales	f__Mooreiaceae	0	5.12834e-05	0	2.56062e-05	0	0	4.47798e-05	0	0	0	0	4.25949e-05	0	0	0
k__Bacteria	p__Bacteroidetes	c__Flavobacteriia	o__Flavobacteriales	Other	0.000828485	0.00133337	0.000526316	0.000281669	0.00115172	0.000787402	0.000537358	0.000405556	0.000588911	0.000420886	0.000496179	0.000468544	0.00167102	0.000369467	0.000769122
k__Bacteria	p__Bacteroidetes	c__Flavobacteriia	o__Flavobacteriales	f__Cryomorphaceae	0.000126074	0.000102567	5.26316e-05	0.000358487	0.000230344	9.54426e-05	6.71697e-05	0.000101389	0.00026501	0.00049516	0.000322517	0.000276867	0.000381109	9.85246e-05	0.000688162
k__Bacteria	p__Bacteroidetes	c__Flavobacteriia	o__Flavobacteriales	f__Flavobacteriaceae	0.0137421	0.0178723	0.0055	0.0111387	0.00803645	0.00100215	0.00134339	0.00202778	0.00138394	0.00893763	0.00486256	0.00732632	0.0126939	0.00157639	0.00983666
k__Bacteria	p__Bacteroidetes	c__Sphingobacteriia	o__Sphingobacteriales	Other	0.00144084	0.00171799	0.0005	0.00110107	0.000895782	0.000501074	0.00100755	0.00055764	0.00079503	0.000817014	0.000620224	0.000809303	0.000439741	0.00142861	0.000647682
k__Bacteria	p__Bacteroidetes	c__Sphingobacteriia	o__Sphingobacteriales	f__Chitinophagaceae	0.0492228	0.0433601	0.0212895	0.0441707	0.0185043	0.0176569	0.0357567	0.0418737	0.0305645	0.0457033	0.0359978	0.0378456	0.0292867	0.0359368	0.0318983
k__Bacteria	p__Bacteroidetes	c__Sphingobacteriia	o__Sphingobacteriales	f__Cyclobacteriaceae	0	0	0	0	0	0	0	0	0	0	0	0	2.93161e-05	0	2.024e-05
k__Bacteria	p__Bacteroidetes	c__Sphingobacteriia	o__Sphingobacteriales	f__Rhodothermaceae	0	2.56417e-05	0	2.56062e-05	2.55938e-05	0	0	0	0	0.000569434	0	4.25949e-05	0	0	0
k__Bacteria	p__Bacteroidetes	c__Sphingobacteriia	o__Sphingobacteriales	f__Saprospiraceae	0.000216127	0.000589759	2.63158e-05	0.0004097	0.000486282	0.00100215	0.000671697	0.000152084	0.000853921	0.00148548	0.00287784	0.00189547	0.00360587	0.00135471	0.00170016
k__Bacteria	p__Bacteroidetes	c__Sphingobacteriia	o__Sphingobacteriales	f__Sphingobacteriaceae	0.0169659	0.0108464	0.00671053	0.0103961	0.00529791	0.0027917	0.00476905	0.00375139	0.00259121	0.00804635	0.00587973	0.00455765	0.00290229	0.00337447	0.00410873
k__Bacteria	p__Caldiserica	c__Caldisericia	o__Caldisericales	f__Caldisericaceae	0	0	0	0	0	0	0	0	0	0	0	0	0	0	0
k__Bacteria	p__Candidatus Saccharibacteria	c__	o__	f__	0.000270158	0.000230775	0	0.000486518	0.000255938	0.000524934	2.23899e-05	0.000253473	0.000147228	0.000222822	0.000272899	0.000234272	5.86321e-05	0.000197049	0.0001012
k__Bacteria	p__Chlamydiae	c__Chlamydiia	o__Chlamydiales	Other	3.60211e-05	5.12834e-05	0.000131579	2.56062e-05	7.67813e-05	0	0.000134339	0	0	4.9516e-05	9.92359e-05	4.25949e-05	0	0	0.00014168
k__Bacteria	p__Chlamydiae	c__Chlamydiia	o__Chlamydiales	f__Parachlamydiaceae	0.000558327	0.000179492	0.000131579	0.000179244	0.000486282	0.000238607	0.000738867	0.000456251	0.000441683	0.000321854	0.000421753	0.000617626	0.000615637	0.000492623	0.00127512
k__Bacteria	p__Chlamydiae	c__Chlamydiia	o__Chlamydiales	f__Simkaniaceae	3.60211e-05	5.12834e-05	0	0	0	0	0	0	0	0	0	0	0	0	0
k__Bacteria	p__Chlamydiae	c__Chlamydiia	o__Chlamydiales	f__Waddliaceae	0	0	0	0	7.67813e-05	0	0	0	0	0	2.4809e-05	0	0	2.46311e-05	0
k__Bacteria	p__Chloroflexi	Other	Other	Other	0.000738433	0.000512834	0.000526316	0.000460912	0.000614251	0.00071582	0.000582137	0.000354862	0.00053002	0.000792256	0.000347326	0.000596328	0.00161238	0.00160102	0.00107272
k__Bacteria	p__Chloroflexi	c__Anaerolineae	o__Anaerolineales	f__Anaerolineaceae	0.000936549	0.000846176	0.000394737	0.000998643	0.000767813	0.00114531	0.00179119	0.00177431	0.00159006	0.001535	0.00506103	0.00115006	0.00495441	0.00155176	0.00180136
k__Bacteria	p__Chloroflexi	c__Ardenticatenia	o__Ardenticatenales	f__Ardenticatenaceae	0	0	0	0	0	0	0	0	0	0	0	0	0	0	0
k__Bacteria	p__Chloroflexi	c__Caldilineae	o__Caldilineales	f__Caldilineaceae	0.000288169	0.000743609	0.000263158	0.00094743	0.000998157	0.000668098	0.000514968	0.000912501	0.000971703	0.000717982	0.0016622	0.00153342	0.00524757	0.00105914	0.00186208
k__Bacteria	p__Chloroflexi	c__Chloroflexia	Other	Other	1.80106e-05	0	0	0	2.55938e-05	0	0	0	0	0	0	0	0	0	0
k__Bacteria	p__Chloroflexi	c__Chloroflexia	o__Chloroflexales	Other	0	5.12834e-05	0	0.000512125	0.000127969	4.77213e-05	0	0	0.000176673	0.00012379	4.96179e-05	6.38923e-05	8.79482e-05	0.000123156	6.07201e-05
k__Bacteria	p__Chloroflexi	c__Chloroflexia	o__Chloroflexales	f__Chloroflexaceae	0.00280965	0.00497449	0.000789474	0.0145955	0.0107238	0.00563111	0.0064259	0.0111021	0.0182857	0.0164888	0.0185323	0.0102441	0.011228	0.0448041	0.0244095
k__Bacteria	p__Chloroflexi	c__Chloroflexia	o__Chloroflexales	f__Oscillochloridaceae	0	0.00015385	0	0	0.000102375	0	0	0	2.94455e-05	0	2.4809e-05	0.000106487	5.86321e-05	2.46311e-05	4.04801e-05
k__Bacteria	p__Chloroflexi	c__Chloroflexia	o__Herpetosiphonales	f__Herpetosiphonaceae	0	0	0	0	0	0	0	0	0	0.000297096	0	2.12974e-05	0.000117264	2.46311e-05	0.00014168
k__Bacteria	p__Chloroflexi	c__Dehalococcoidetes	o__	f__	1.80106e-05	2.56417e-05	0	0	0	0	0	0	0	0	4.96179e-05	0	0	0	0
k__Bacteria	p__Chloroflexi	c__Dehalococcoidia	o__Dehalococcoidales	f__Dehalococcoidaceae	0.000738433	0.000666684	0.00128947	0.00128031	0.00151003	0.00245765	0.00167924	0.00197709	0.00138394	0.00103984	0.00235685	0.00259829	0.00313682	0.00263553	0.00394681
k__Bacteria	p__Chloroflexi	c__Ktedonobacteria	o__Ktedonobacterales	Other	1.80106e-05	0	2.63158e-05	2.56062e-05	0	9.54426e-05	2.23899e-05	0	0	0	0	0	0	0	0
k__Bacteria	p__Chloroflexi	c__Ktedonobacteria	o__Ktedonobacterales	f__Ktedonobacteraceae	0.0634152	0.02877	0.0211842	0.0267585	0.00857391	0.0317108	0.0042093	0.00304167	0.00288566	0.001535	0.000595415	0.000489841	0.000586321	0.00421193	0.000506001
k__Bacteria	p__Chloroflexi	c__Ktedonobacteria	o__Ktedonobacterales	f__Thermosporotrichaceae	0.000864507	0.000384625	0.000263158	0.000230456	0.000102375	0.00663326	0.00158968	0.00147014	0.00147228	2.4758e-05	2.4809e-05	0	0	7.38934e-05	0
k__Bacteria	p__Chloroflexi	c__Thermoflexia	o__Thermoflexales	f__Thermoflexaceae	0	0	2.63158e-05	2.56062e-05	2.55938e-05	0	0	0	0	0	0	0	2.93161e-05	0	0
k__Bacteria	p__Chloroflexi	c__Thermomicrobia	Other	Other	0	0	0	0	0	0	0	0	0	0	0	0	0	0	0
k__Bacteria	p__Chloroflexi	c__Thermomicrobia	o__Sphaerobacterales	f__Sphaerobacteraceae	0.000432253	0.00115388	0.000763158	0.0020485	0.00156122	0.00178955	0.000940376	0.0018757	0.00344513	0.00262435	0.000917932	0.00193807	0.00272639	0.00179807	0.0017204
k__Bacteria	p__Chloroflexi	c__Thermomicrobia	o__Thermomicrobiales	f__Thermomicrobiaceae	0	0	0	0	0	0	0	0	0	0	0	0	0	0	0
k__Bacteria	p__Chrysiogenetes	c__Chrysiogenetes	o__Chrysiogenales	f__Chrysiogenaceae	0	0	0	0	0	0	0	0	0	0	2.4809e-05	4.25949e-05	2.93161e-05	0	0
k__Bacteria	p__Cloacimonetes	c__	o__	f__	0	0	0	0	0	0	0	0	0	0	0	0	0	0	0
k__Bacteria	p__Cyanobacteria	c__Cyanophyceae	Other	Other	0	5.12834e-05	0	0	0	0	0	0	0	0	0	0	0	0	0
k__Bacteria	p__Cyanobacteria	c__Cyanophyceae	o__Oscillatoriales	f__	0	0	0	0	0	0	0	0	0	0	0	0	0	0	0
k__Bacteria	p__Cyanobacteria	c__Cyanophyceae	o__Oscillatoriales	f__Phormidiaceae	0	2.56417e-05	0	2.56062e-05	0	0	0	0	2.94455e-05	4.9516e-05	0	0	0	0	0
k__Bacteria	p__Cyanobacteria	c__Cyanophyceae	o__Pseudanabaenales	f__Pseudanabaenaceae	0	2.56417e-05	2.63158e-05	0.000256062	0	2.38607e-05	0	0	0	0.000198064	0	0	0	0	0
k__Bacteria	p__Cyanobacteria/Chloroplast	c__Cyanobacteria	o__	Other	0	0	0	0	0	0	0	0	0	0	0	0	5.86321e-05	0	0
k__Bacteria	p__Cyanobacteria/Chloroplast	c__Cyanobacteria	o__	f__Family I	1.80106e-05	0.000358984	2.63158e-05	0.00222774	0.000998157	2.38607e-05	2.23899e-05	0	0.000117782	0.0012379	0.00024809	0.000106487	0.000703585	9.85246e-05	0.0002024
k__Bacteria	p__Cyanobacteria/Chloroplast	c__Cyanobacteria	o__	f__Family II	0	0	0	0	0	0	0	0	0	0	0	0	0	0	0
k__Bacteria	p__Cyanobacteria/Chloroplast	c__Cyanobacteria	o__	f__Family IV	0	0	0	0.000153637	2.55938e-05	0.000119303	2.23899e-05	0	0	0.000222822	0	4.25949e-05	0	0	2.024e-05
k__Bacteria	p__Cyanobacteria/Chloroplast	c__Cyanobacteria	o__	f__Family V	0	0	0	0	0	0	0	0	0	0	0	0	2.93161e-05	0	0
k__Bacteria	p__Cyanobacteria/Chloroplast	c__Cyanobacteria	o__	f__Family VI	0	0	0	0	0	0	0	0	0	0	0	0	0	0	0
k__Bacteria	p__Cyanobacteria/Chloroplast	c__Cyanobacteria	o__	f__Family VIII	0	0	0	0	0	0	0	0	0	0	0	0	0	0	0
k__Bacteria	p__Cyanobacteria/Chloroplast	c__Cyanobacteria	o__	f__Family XIII	3.60211e-05	7.6925e-05	5.26316e-05	0.000307275	2.55938e-05	2.38607e-05	0	0	2.94455e-05	0.00099032	4.96179e-05	2.12974e-05	5.86321e-05	9.85246e-05	4.04801e-05
k__Bacteria	p__Deferribacteres	c__Deferribacteres	o__Deferribacterales	f__Deferribacteraceae	0	0	0	0	0	0	0	0	0	0	0	0	0	0	0
k__Bacteria	p__Deferribacteres	c__Deferribacteres	o__Deferribacterales	f__Deferribacterales_incertae_sedis	0	0	0	0	0	0	0	0	0	0	0	0	0	0	0
k__Bacteria	p__Deinococcus-Thermus	c__Deinococci	o__Deinococcales	f__Deinococcaceae	0.000108063	0.00015385	7.89474e-05	0.000230456	0.000281532	0.000286328	0.000134339	0.000101389	0.000117782	0.000222822	0.000124045	0.000234272	0.000322477	0.000246311	8.09602e-05
k__Bacteria	p__Deinococcus-Thermus	c__Deinococci	o__Deinococcales	f__Trueperaceae	0	0	0	0	0	0	0	0	0	0	0	0	0	0	0
k__Bacteria	p__Deinococcus-Thermus	c__Deinococci	o__Thermales	f__Thermaceae	1.80106e-05	0	0	2.56062e-05	0	2.38607e-05	0	0	2.94455e-05	2.4758e-05	2.4809e-05	2.12974e-05	0	2.46311e-05	6.07201e-05
k__Bacteria	p__Elusimicrobia	Other	Other	Other	0.000810475	0.000897459	0.000684211	0.000256062	0.000358313	0.000167025	0.000985155	0.000608334	0.000412238	0.000173306	0.000744269	0.000404651	2.93161e-05	0.000394098	0.000404801
k__Bacteria	p__Elusimicrobia	c__Elusimicrobia	o__Elusimicrobiales	f__Elusimicrobiaceae	0.000450264	0.000282059	0.000210526	0.000102425	0.000332719	0.000286328	0.000492578	0.000152084	2.94455e-05	9.9032e-05	0.000694651	0.000191677	0.000263845	0.000172418	0.000404801
k__Bacteria	p__Elusimicrobia	c__Endomicrobia	o__Endomicrobiales	f__Endomicrobiaceae	0.000720422	0.000410267	0.000394737	0.000153637	0.000537469	0.00073968	0.00179119	0.00157153	0.000500574	0.000544676	0.00071946	0.000319462	0.000351793	0.000714303	0.000445281
k__Bacteria	p__Fibrobacteres	c__Chitinivibrionia	o__Chitinivibrionales	f__Chitinivibrionaceae	0	0	0	0	0	0	0	0	0	0	0	0	0	0	0
k__Bacteria	p__Firmicutes	Other	Other	Other	0.00506097	0.00484628	0.00642105	0.00581261	0.014742	0.0305655	0.0145534	0.00704654	0.00432849	0.00363942	0.00384539	0.00504749	0.00428014	0.00480307	0.00690186
k__Bacteria	p__Firmicutes	c__Bacilli	Other	Other	0.000954559	0.000564117	0.000684211	0.00120349	0.00212428	0.00238607	0.00203748	0.00136875	0.000912812	0.00297096	0.00253052	0.00338629	0.00158307	0.00334984	0.00451353
k__Bacteria	p__Firmicutes	c__Bacilli	o__Bacillales	Other	0.000360211	0.000641042	0.000447368	0.000512125	0.00133088	0.00109759	0.00136578	0.00101389	0.000971703	0.00178258	0.000942741	0.00176769	0.00263845	0.00165029	0.00220617
k__Bacteria	p__Firmicutes	c__Bacilli	o__Bacillales	f__Alicyclobacillaceae	0	0	0	0	0	0	0	0	0	0	0	0	2.93161e-05	0	0
k__Bacteria	p__Firmicutes	c__Bacilli	o__Bacillales	f__Bacillaceae	0.000432253	0.00120516	0.000157895	0.000128031	0.0012285	0.000334049	0.000917986	0.000861807	0.000235564	0.000767498	0.000595415	0.000234272	0.00428014	0.0018227	0.000971522
k__Bacteria	p__Firmicutes	c__Bacilli	o__Bacillales	f__Bacillales_Incertae Sedis XI	1.80106e-05	0	0	2.56062e-05	5.11876e-05	0	0	0	0	2.4758e-05	0	2.12974e-05	0	0	4.04801e-05
k__Bacteria	p__Firmicutes	c__Bacilli	o__Bacillales	f__Bacillales_Incertae Sedis XII	0.000180106	0.000179492	2.63158e-05	7.68187e-05	5.11876e-05	9.54426e-05	0.000134339	0.000354862	0.000117782	0.000173306	4.96179e-05	0.000127785	0.000527689	0.000246311	0.000242881
k__Bacteria	p__Firmicutes	c__Bacilli	o__Bacillales	f__Paenibacillaceae	0.000252148	0.000564117	0.000131579	0.000153637	0.000537469	0.000190885	0.000179119	0.000101389	0.000206119	9.9032e-05	0.000148854	0.000191677	0.000322477	0.000714303	0.000303601
k__Bacteria	p__Firmicutes	c__Bacilli	o__Bacillales	f__Planococcaceae	0.00172901	0.00428216	0.000289474	0.000896218	0.00721744	0.00167025	0.00396301	0.00202778	0.00135449	0.003887	0.00173663	0.00074541	0.00744628	0.00623168	0.00273241
k__Bacteria	p__Firmicutes	c__Bacilli	o__Bacillales	f__Staphylococcaceae	0.000270158	0.0006154	0.000131579	0.000153637	0.000307125	0.000143164	0.000403018	0.000202778	0.000353346	0.000544676	0.000396944	0.000212974	0.000703585	0.000467992	0.000364321
k__Bacteria	p__Firmicutes	c__Bacilli	o__Bacillales	f__Thermoactinomycetaceae	0.000180106	0.000410267	0.0005	0.00104986	0.0004095	0.000858984	0.00102994	0.00172361	0.00108948	0.00160927	0.00096755	0.00108617	0.00249186	0.00334984	0.001518
k__Bacteria	p__Firmicutes	c__Bacilli	o__Lactobacillales	Other	0	0	0	0	0	0	0	0	0	0	0	0	0	0	0
k__Bacteria	p__Firmicutes	c__Bacilli	o__Lactobacillales	f__Aerococcaceae	0	0	0	0	0	0	0	0	0	0	0	0	0	0	2.024e-05
k__Bacteria	p__Firmicutes	c__Bacilli	o__Lactobacillales	f__Carnobacteriaceae	0.000252148	0.000256417	0.000184211	0.000153637	0.000255938	0.000143164	0.000358238	0.000101389	0.000323901	0.00037137	0.000347326	0.000276867	0.000205212	0.000344836	0.000323841
k__Bacteria	p__Firmicutes	c__Bacilli	o__Lactobacillales	f__Lactobacillaceae	0	0	0	0	0	0	0	0	0	0	0	0	0	0	0
k__Bacteria	p__Firmicutes	c__Bacilli	o__Lactobacillales	f__Leuconostocaceae	0	0	0	0	0	0	0	0	0	0	0	0	2.93161e-05	0	0
k__Bacteria	p__Firmicutes	c__Bacilli	o__Lactobacillales	f__Streptococcaceae	3.60211e-05	2.56417e-05	0	0	0	7.1582e-05	0	5.06945e-05	0	4.9516e-05	0	2.12974e-05	2.93161e-05	2.46311e-05	2.024e-05
k__Bacteria	p__Firmicutes	c__Clostridia	Other	Other	3.60211e-05	2.56417e-05	2.63158e-05	0.000179244	0.000255938	2.38607e-05	0	0	2.94455e-05	0	2.4809e-05	0	2.93161e-05	0	0
k__Bacteria	p__Firmicutes	c__Clostridia	o__Clostridiales	Other	0	0	0	0	0	0.000167025	0.000156729	0	0	0	0	0	0.000175896	0	4.04801e-05
k__Bacteria	p__Firmicutes	c__Clostridia	o__Clostridiales	f__	0	0	0	0	0	0	0	0	0	0	0	0	0	0	0
k__Bacteria	p__Firmicutes	c__Clostridia	o__Clostridiales	f__Clostridiaceae	3.60211e-05	0.00015385	2.63158e-05	7.68187e-05	0.000127969	0.000262467	0.000223899	0.000304167	0.000441683	0.000717982	0.000421753	0.000276867	0.000351793	7.38934e-05	0.0002024
k__Bacteria	p__Firmicutes	c__Clostridia	o__Clostridiales	f__Clostridiales_Incertae Sedis III	0	0	0	0	0	0	0	0	0	0	0	0	0	0	0
k__Bacteria	p__Firmicutes	c__Clostridia	o__Clostridiales	f__Clostridiales_Incertae Sedis IV	0	0	0	0	0	0	0	0	0	0	0	0	0	0	0
k__Bacteria	p__Firmicutes	c__Clostridia	o__Clostridiales	f__Clostridiales_Incertae Sedis XI	1.80106e-05	0	2.63158e-05	0	2.55938e-05	0	2.23899e-05	5.06945e-05	2.94455e-05	0.00012379	4.96179e-05	2.12974e-05	0	0	2.024e-05
k__Bacteria	p__Firmicutes	c__Clostridia	o__Clostridiales	f__Clostridiales_Incertae Sedis XII	0	0	0	0	0	0	0	0	0	0	7.44269e-05	0	0	0	0
k__Bacteria	p__Firmicutes	c__Clostridia	o__Clostridiales	f__Clostridiales_Incertae Sedis XIII	0	0	0	0	0	0	0	0	0	0	0	0	0	0	0
k__Bacteria	p__Firmicutes	c__Clostridia	o__Clostridiales	f__Clostridiales_Incertae Sedis XVIII	0	0	0	0	0	0	0	0	0	0	0	0	0	0	0
k__Bacteria	p__Firmicutes	c__Clostridia	o__Clostridiales	f__Eubacteriaceae	1.80106e-05	0	0	0	0	0	0	0	0	0	2.4809e-05	0	8.79482e-05	0	0
k__Bacteria	p__Firmicutes	c__Clostridia	o__Clostridiales	f__Incertae Sedis XI	0	0	0	0	0	0	0	0	0	0	0	0	0	0	0
k__Bacteria	p__Firmicutes	c__Clostridia	o__Clostridiales	f__Lachnospiraceae	1.80106e-05	2.56417e-05	0	0	5.11876e-05	0	8.95596e-05	5.06945e-05	8.83366e-05	0.00037137	7.44269e-05	2.12974e-05	0.00014658	2.46311e-05	2.024e-05
k__Bacteria	p__Firmicutes	c__Clostridia	o__Clostridiales	f__Peptococcaceae	1.80106e-05	7.6925e-05	0	2.56062e-05	2.55938e-05	0	0	0	0	2.4758e-05	0	2.12974e-05	5.86321e-05	0	0
k__Bacteria	p__Firmicutes	c__Clostridia	o__Clostridiales	f__Peptostreptococcaceae	5.40317e-05	5.12834e-05	2.63158e-05	0.000486518	0.000127969	0.000405631	0.000671697	0.000304167	0.00117782	0.00708079	0.000148854	0.000127785	0.000527689	0.00022168	0.000303601
k__Bacteria	p__Firmicutes	c__Clostridia	o__Clostridiales	f__Ruminococcaceae	0	5.12834e-05	2.63158e-05	2.56062e-05	0	4.77213e-05	4.47798e-05	0	2.94455e-05	0.00037137	0.000272899	0.00017038	0.000381109	7.38934e-05	6.07201e-05
k__Bacteria	p__Firmicutes	c__Clostridia	o__Clostridiales	f__Syntrophomonadaceae	0	0	0	0	0	0	0	0	0	0	0	0	0	0	0
k__Bacteria	p__Firmicutes	c__Clostridia	o__Halanaerobiales	f__Halanaerobiaceae	0	0	0	0	0	0	0	0	0	0	0	0	0	0	0
k__Bacteria	p__Firmicutes	c__Clostridia	o__Thermoanaerobacterales	f__Thermoanaerobacteraceae	0.000252148	0.000128208	0.00115789	0.000128031	0.000230344	0.000572656	8.95596e-05	5.06945e-05	2.94455e-05	4.9516e-05	7.44269e-05	4.25949e-05	0	9.85246e-05	0
k__Bacteria	p__Firmicutes	c__Erysipelotrichia	o__Erysipelotrichales	f__Erysipelotrichaceae	1.80106e-05	0	0	0.000102425	0	4.77213e-05	6.71697e-05	0.000253473	8.83366e-05	0.000965562	0	2.12974e-05	0.000205212	9.85246e-05	4.04801e-05
k__Bacteria	p__Firmicutes	c__Negativicutes	o__Selenomonadales	f__Acidaminococcaceae	0	0	0	0	0	0	0	0	0	0	0	2.12974e-05	0	0	0
k__Bacteria	p__Firmicutes	c__Negativicutes	o__Selenomonadales	f__Veillonellaceae	3.60211e-05	0	0	0	2.55938e-05	0	2.23899e-05	0.000101389	0	7.4274e-05	0.000124045	0.000106487	0.000322477	0	4.04801e-05
k__Bacteria	p__Fusobacteria	c__Fusobacteriia	o__Fusobacteriales	f__Fusobacteriaceae	0	0	0	0	0	0	0	0	0	0	0	0	0	0	0
k__Bacteria	p__Fusobacteria	c__Fusobacteriia	o__Fusobacteriales	f__Leptotrichiaceae	0	0	0	0	0	0	0	0	0	0	0	0	0	0	0
k__Bacteria	p__Gemmatimonadetes	c__Gemmatimonadetes	o__Gemmatimonadales	f__Gemmatimonadaceae	0.0132378	0.00907716	0.00723684	0.00716974	0.00770373	0.0108566	0.0208226	0.0194667	0.0107771	0.00916046	0.0106182	0.0110321	0.00603911	0.0124387	0.0128524
k__Bacteria	p__Hydrogenedentes	c__	o__	f__	7.20422e-05	0	7.89474e-05	0.000102425	0	7.1582e-05	4.47798e-05	0.000101389	2.94455e-05	0	0.000198472	8.51898e-05	0.000205212	2.46311e-05	6.07201e-05
k__Bacteria	p__Ignavibacteriae	c__Ignavibacteria	o__Ignavibacteriales	f__Ignavibacteriaceae	0.000252148	0.0003077	0.000105263	0.000588943	0.000639844	0.00071582	0.00145534	0.00116597	0.00120727	0.00086653	0.00205914	0.00125655	0.00155375	0.00167492	0.00170016
k__Bacteria	p__Latescibacteria	c__	o__	f__	0.00178304	0.00282059	0.00197368	0.00110107	0.00176597	0.00441422	0.00335848	0.00415695	0.00197285	0.00103984	0.00280341	0.0033011	0.00143649	0.00349762	0.00311697
k__Bacteria	p__Lentisphaerae	c__Lentisphaeria	o__Victivallales	f__Victivallaceae	0	0	0	0	0	0	0	0	0	0	4.96179e-05	0	0	0	0
k__Bacteria	p__Lentisphaerae	c__Oligosphaeria	o__Oligosphaerales	f__Oligosphaeraceae	0	0	0	0	0	0	0	0	0	0	0	0	0	0	0
k__Bacteria	p__Microgenomates	c__	o__	f__	0.000288169	0	0.000236842	0.000128031	0.000383907	9.54426e-05	0.000246289	0.000253473	5.88911e-05	0.000198064	0.000645033	0.000319462	0.000234528	0.000197049	0.000263121
k__Bacteria	p__Nitrospirae	c__Nitrospira	o__Nitrospirales	f__Nitrospiraceae	0.000180106	0.000230775	0.000157895	2.56062e-05	0.000537469	0.00164639	0.00521685	0.00405556	0.000677247	0.00061895	0.00329959	0.00189547	0.00603911	0.000788197	0.00358249
k__Bacteria	p__Omnitrophica	c__	o__	f__	0	0	0	0	0	0	6.71697e-05	0	2.94455e-05	2.4758e-05	0.000148854	4.25949e-05	2.93161e-05	7.38934e-05	2.024e-05
k__Bacteria	p__Parcubacteria	c__	o__	f__	0.0125894	0.0070771	0.00278947	0.00343123	0.00427416	0.00260081	0.00284352	0.00385278	0.00197285	0.00267386	0.0115858	0.00641053	0.00316613	0.00615779	0.00680066
k__Bacteria	p__Planctomycetes	c__Phycisphaerae	o__Phycisphaerales	f__Phycisphaeraceae	0.00450264	0.00515398	0.00292105	0.0024582	0.00307125	0.00214746	0.00369433	0.00339653	0.00159006	0.00212919	0.00406867	0.00440857	0.00961567	0.00438434	0.00469569
k__Bacteria	p__Planctomycetes	c__Planctomycetia	Other	Other	3.60211e-05	0.000179492	7.89474e-05	7.68187e-05	0.000153563	9.54426e-05	0	0	5.88911e-05	2.4758e-05	4.96179e-05	4.25949e-05	5.86321e-05	4.92623e-05	8.09602e-05
k__Bacteria	p__Planctomycetes	c__Planctomycetia	o__Candidatus Brocadiales	f__Candidatus Brocadiaceae	3.60211e-05	0.00015385	0.000105263	0.000153637	0.000383907	0.000119303	0.000268679	0.000760418	0.000588911	0.000297096	0.000496179	0.000362056	0.000527689	0.000344836	0.000303601
k__Bacteria	p__Planctomycetes	c__Planctomycetia	o__Planctomycetales	f__Planctomycetaceae	0.0671974	0.0786687	0.0901842	0.0790976	0.102861	0.0569792	0.0428319	0.0494272	0.0596567	0.0551608	0.0903047	0.070388	0.0813814	0.0542378	0.0631489
k__Bacteria	p__Proteobacteria	Other	Other	Other	0.00974371	0.00892331	0.0103684	0.00599186	0.00685913	0.00730136	0.00926942	0.00826321	0.00727305	0.00631329	0.0107423	0.0103293	0.014746	0.00763566	0.00765074
k__Bacteria	p__Proteobacteria	c__Alphaproteobacteria	Other	Other	0.00612359	0.00415395	0.00292105	0.00335442	0.00235463	0.00245765	0.00253006	0.00294028	0.00253232	0.00396128	0.00575568	0.00359927	0.00486647	0.00305426	0.00542433
k__Bacteria	p__Proteobacteria	c__Alphaproteobacteria	o__Alphaproteobacteria_incertae_sedis	f__	0	0	0	2.56062e-05	2.55938e-05	0	2.23899e-05	5.06945e-05	5.88911e-05	4.9516e-05	9.92359e-05	0.000234272	0.000381109	2.46311e-05	0.000384561
k__Bacteria	p__Proteobacteria	c__Alphaproteobacteria	o__Caulobacterales	f__Caulobacteraceae	0.00588945	0.00330778	0.00431579	0.00540291	0.00197072	0.00195657	0.0022166	0.00111528	0.00315067	0.00784828	0.00163739	0.00134174	0.00114333	0.00145324	0.00167992
k__Bacteria	p__Proteobacteria	c__Alphaproteobacteria	o__Caulobacterales	f__Hyphomonadaceae	0.000108063	0.000128208	5.26316e-05	7.68187e-05	5.11876e-05	0.00035791	0.000156729	0.000101389	0.000206119	0.00155975	0.000545797	0.000766708	0.00114333	0.000270943	0.00123464
k__Bacteria	p__Proteobacteria	c__Alphaproteobacteria	o__Parvularculales	f__Parvularculaceae	0	0	0	0	0	0	0	0	0	0	0	0	0	0	0
k__Bacteria	p__Proteobacteria	c__Alphaproteobacteria	o__Rhizobiales	Other	0.00291771	0.00202569	0.00136842	0.00192047	0.00276413	0.000620377	0.00212704	0.00141945	0.000912812	0.00175782	0.00188548	0.00144823	0.00281434	0.00155176	0.00216569
k__Bacteria	p__Proteobacteria	c__Alphaproteobacteria	o__Rhizobiales	f__Aurantimonadaceae	0.000144084	7.6925e-05	2.63158e-05	0.000230456	0.000127969	0.000310188	0.000828426	0.000659029	0.000588911	0.000693224	0.000446561	0.000340759	8.79482e-05	0.000147787	0.000364321
k__Bacteria	p__Proteobacteria	c__Alphaproteobacteria	o__Rhizobiales	f__Beijerinckiaceae	0.000126074	0.000282059	7.89474e-05	0.000332881	0.000332719	4.77213e-05	0.000134339	5.06945e-05	0.000176673	0.00024758	7.44269e-05	8.51898e-05	0.000117264	0.000147787	8.09602e-05
k__Bacteria	p__Proteobacteria	c__Alphaproteobacteria	o__Rhizobiales	f__Bradyrhizobiaceae	0.0203879	0.0196672	0.0116053	0.0209459	0.0169175	0.0115963	0.0153147	0.0142959	0.0213775	0.0375331	0.017143	0.0174426	0.00750491	0.0170694	0.0130346
k__Bacteria	p__Proteobacteria	c__Alphaproteobacteria	o__Rhizobiales	f__Brucellaceae	0	0	0	2.56062e-05	5.11876e-05	0	0	0	0	2.4758e-05	4.96179e-05	2.12974e-05	5.86321e-05	2.46311e-05	2.024e-05
k__Bacteria	p__Proteobacteria	c__Alphaproteobacteria	o__Rhizobiales	f__Hyphomicrobiaceae	0.0472957	0.0326931	0.0242105	0.0264256	0.0285882	0.0146743	0.0349954	0.0284903	0.0199052	0.0273823	0.0337402	0.0278783	0.0360294	0.0312077	0.0316554
k__Bacteria	p__Proteobacteria	c__Alphaproteobacteria	o__Rhizobiales	f__Methylobacteriaceae	7.20422e-05	0.000102567	0.000105263	0.000281669	0.00020475	9.54426e-05	6.71697e-05	0	0.000323901	0.00410983	0.000173663	0.000191677	0.00014658	0.000123156	0.0001012
k__Bacteria	p__Proteobacteria	c__Alphaproteobacteria	o__Rhizobiales	f__Methylocystaceae	0.0011887	0.00112823	0.000973684	0.00145955	0.000742219	0.000405631	0.000492578	0.000456251	0.000588911	0.000321854	0.000669842	0.000234272	0.000850166	0.000788197	0.000222641
k__Bacteria	p__Proteobacteria	c__Alphaproteobacteria	o__Rhizobiales	f__Phyllobacteriaceae	0.000540317	0.00110259	0.000289474	0.000819399	0.000767813	0.000620377	0.000828426	0.000963196	0.00212008	0.00453071	0.00223281	0.00351408	0.00287297	0.00142861	0.00342057
k__Bacteria	p__Proteobacteria	c__Alphaproteobacteria	o__Rhizobiales	f__Rhizobiaceae	0.000126074	0.000282059	0.000157895	0.000332881	0.00020475	0.000167025	0.000134339	0.000253473	0.00103059	0.00148548	0.000868314	0.00125655	0.00102606	0.000197049	0.00115368
k__Bacteria	p__Proteobacteria	c__Alphaproteobacteria	o__Rhizobiales	f__Rhizobiales_incertae_sedis	0.000522306	0.000589759	0.000342105	0.000588943	0.000895782	0.000930565	0.00125383	0.00197709	0.00147228	0.00205491	0.00369654	0.00302424	0.00260913	0.00246311	0.00321817
k__Bacteria	p__Proteobacteria	c__Alphaproteobacteria	o__Rhizobiales	f__Rhodobiaceae	0.000252148	0.000435909	0.000236842	0.000358487	0.000563063	0.000405631	0.000492578	0.000405556	0.000736139	0.0026491	0.00429195	0.00408911	0.00436809	0.00169955	0.00556601
k__Bacteria	p__Proteobacteria	c__Alphaproteobacteria	o__Rhizobiales	f__Xanthobacteraceae	0.00547521	0.00551296	0.00421053	0.00299593	0.00424857	0.00243379	0.00528402	0.00420764	0.00353346	0.00354039	0.00349806	0.00293905	0.00143649	0.00482771	0.00222641
k__Bacteria	p__Proteobacteria	c__Alphaproteobacteria	o__Rhodobacterales	f__Rhodobacteraceae	0.000684401	0.000589759	0.000342105	0.000614549	0.000614251	0.000262467	0.000492578	0.000456251	0.000471129	0.00210443	0.00129007	0.00127785	0.00340066	0.000492623	0.0012144
k__Bacteria	p__Proteobacteria	c__Alphaproteobacteria	o__Rhodospirillales	Other	0.000414243	0.000333342	0.000184211	0.0004097	0.000179156	0.000214746	0.000358238	5.06945e-05	2.94455e-05	0.000346612	0.000645033	0.000638923	0.000469057	7.38934e-05	0.000627441
k__Bacteria	p__Proteobacteria	c__Alphaproteobacteria	o__Rhodospirillales	f__	0	0	0	0	0	0	0	0	0	0	0	0	2.93161e-05	2.46311e-05	4.04801e-05
k__Bacteria	p__Proteobacteria	c__Alphaproteobacteria	o__Rhodospirillales	f__Acetobacteraceae	0.00286368	0.0036924	0.00276316	0.00235577	0.00314803	0.00300644	0.00342565	0.0027882	0.002974	0.00287193	0.00168701	0.00138433	0.00149512	0.00179807	0.00127512
k__Bacteria	p__Proteobacteria	c__Alphaproteobacteria	o__Rhodospirillales	f__Rhodospirillaceae	0.00806873	0.0069489	0.00586842	0.00553095	0.00568182	0.00529707	0.00958288	0.00567779	0.00506463	0.00552103	0.00826139	0.00796524	0.0233063	0.00556664	0.011719
k__Bacteria	p__Proteobacteria	c__Alphaproteobacteria	o__Rickettsiales	Other	0	0	0	0	0	0	0	0	0	0	0	0	0	0	0
k__Bacteria	p__Proteobacteria	c__Alphaproteobacteria	o__Rickettsiales	f__Anaplasmataceae	0.00387227	0.0043078	0.00328947	0.00338002	0.00335278	0.00365068	0.00369433	0.00344723	0.00406348	0.00415934	0.00424233	0.00438727	0.00486647	0.00467992	0.00501953
k__Bacteria	p__Proteobacteria	c__Alphaproteobacteria	o__Rickettsiales	f__Rickettsiaceae	0	2.56417e-05	0	7.68187e-05	0	4.77213e-05	2.23899e-05	0	2.94455e-05	0	2.4809e-05	0	0	0	0
k__Bacteria	p__Proteobacteria	c__Alphaproteobacteria	o__Rickettsiales	f__Rickettsiales_incertae_sedis	0	0.000179492	2.63158e-05	2.56062e-05	7.67813e-05	0	2.23899e-05	5.06945e-05	2.94455e-05	4.9516e-05	7.44269e-05	0	2.93161e-05	2.46311e-05	8.09602e-05
k__Bacteria	p__Proteobacteria	c__Alphaproteobacteria	o__Sneathiellales	f__Sneathiellaceae	0	2.56417e-05	0	0	2.55938e-05	0	0	0	0	0	0	0	0.000117264	0	2.024e-05
k__Bacteria	p__Proteobacteria	c__Alphaproteobacteria	o__Sphingomonadales	Other	0	0	0	0	0	0	0	0	0	0	0	0	0	0	0
k__Bacteria	p__Proteobacteria	c__Alphaproteobacteria	o__Sphingomonadales	f__Erythrobacteraceae	1.80106e-05	0	5.26316e-05	7.68187e-05	2.55938e-05	2.38607e-05	4.47798e-05	0	8.83366e-05	0.00061895	9.92359e-05	0.000149082	0.000586321	9.85246e-05	0.000485761
k__Bacteria	p__Proteobacteria	c__Alphaproteobacteria	o__Sphingomonadales	f__Sphingomonadaceae	0.00439458	0.00484628	0.00213158	0.0112923	0.00460688	0.00219518	0.00387345	0.000912501	0.00332735	0.0184447	0.00367173	0.00613366	0.00460262	0.00275869	0.0098569
k__Bacteria	p__Proteobacteria	c__Betaproteobacteria	Other	Other	0.0215226	0.0199236	0.0121316	0.0149284	0.0148444	0.0173944	0.0349059	0.0341174	0.022143	0.0126018	0.0300933	0.0192742	0.0128697	0.0207641	0.0195114
k__Bacteria	p__Proteobacteria	c__Betaproteobacteria	o__	f__	0	0	2.63158e-05	0	2.55938e-05	2.38607e-05	0	0	2.94455e-05	0	2.4809e-05	2.12974e-05	5.86321e-05	2.46311e-05	0
k__Bacteria	p__Proteobacteria	c__Betaproteobacteria	o__Burkholderiales	Other	0.000486285	0.0006154	0.000368421	0.00161319	0.000639844	0.000835123	0.000492578	0.00055764	0.000677247	0.00111411	0.00292746	0.00121395	0.00299024	0.000541885	0.0019228
k__Bacteria	p__Proteobacteria	c__Betaproteobacteria	o__Burkholderiales	f__Alcaligenaceae	1.80106e-05	5.12834e-05	7.89474e-05	5.12125e-05	5.11876e-05	4.77213e-05	8.95596e-05	5.06945e-05	2.94455e-05	0.000222822	0.00106679	0.000127785	0.00612706	7.38934e-05	0.000971522
k__Bacteria	p__Proteobacteria	c__Betaproteobacteria	o__Burkholderiales	f__Burkholderiaceae	0.000540317	0.0006154	0.000578947	0.0012291	0.000921376	0.000858984	0.000492578	0.000760418	0.00141339	0.00086653	0.00151335	0.000979682	0.00111401	0.000541885	0.000870322
k__Bacteria	p__Proteobacteria	c__Betaproteobacteria	o__Burkholderiales	f__Burkholderiales_incertae_sedis	0.0179745	0.0175902	0.00955263	0.0168489	0.0122082	0.00768313	0.0162551	0.0137382	0.0150172	0.0159441	0.0353032	0.027708	0.0403389	0.0181285	0.027405
k__Bacteria	p__Proteobacteria	c__Betaproteobacteria	o__Burkholderiales	f__Comamonadaceae	0.00742035	0.013308	0.00444737	0.0183597	0.00795966	0.00441422	0.0070976	0.00613404	0.00968758	0.0195588	0.0191525	0.0208928	0.0121955	0.0137688	0.0122655
k__Bacteria	p__Proteobacteria	c__Betaproteobacteria	o__Burkholderiales	f__Oxalobacteraceae	0.00183708	0.00238468	0.000605263	0.00256062	0.00230344	0.00100215	0.00161207	0.000861807	0.00120727	0.00205491	0.00260494	0.00257699	0.00117264	0.00100988	0.00669946
k__Bacteria	p__Proteobacteria	c__Betaproteobacteria	o__Burkholderiales	f__Sutterellaceae	0	0	2.63158e-05	0	0	0	2.23899e-05	5.06945e-05	0	0	0	2.12974e-05	0	0	0
k__Bacteria	p__Proteobacteria	c__Betaproteobacteria	o__Ferritrophicales	f__Ferritrophicaceae	0.00363813	0.00294879	0.00192105	0.00148516	0.00222666	0.00171797	0.00447798	0.00334584	0.00267954	0.00158451	0.00640071	0.00370575	0.0032834	0.00399025	0.00431113
k__Bacteria	p__Proteobacteria	c__Betaproteobacteria	o__Ferrovales	f__Ferrovaceae	0	0	0	0	0	0	0	0	0	0	2.4809e-05	0	0	0	0
k__Bacteria	p__Proteobacteria	c__Betaproteobacteria	o__Gallionellales	f__Gallionellaceae	0.00556526	0.00446165	0.00257895	0.00414821	0.00427416	0.00143164	0.0035376	0.00283889	0.00250287	0.00255007	0.00721941	0.00434468	0.0021987	0.00399025	0.00473617
k__Bacteria	p__Proteobacteria	c__Betaproteobacteria	o__Hydrogenophilales	f__Hydrogenophilaceae	0.000234137	0.000410267	0.000315789	0.000230456	7.67813e-05	7.1582e-05	0.000223899	0.000152084	0.000235564	0.00024758	0.000297708	0.000212974	0.00014658	9.85246e-05	0.000465521
k__Bacteria	p__Proteobacteria	c__Betaproteobacteria	o__Methylophilales	f__Methylophilaceae	3.60211e-05	0.00015385	0	2.56062e-05	5.11876e-05	7.1582e-05	0.000358238	0.000202778	0.000294455	0.00037137	0.000173663	0.000575031	0.000263845	0.000517254	0.000526241
k__Bacteria	p__Proteobacteria	c__Betaproteobacteria	o__Neisseriales	f__Neisseriaceae	0.00911334	0.00861561	0.0045	0.00499321	0.00511876	0.00310188	0.00785885	0.0104431	0.00730249	0.00487732	0.0119827	0.0099672	0.00489578	0.00852238	0.00791386
k__Bacteria	p__Proteobacteria	c__Betaproteobacteria	o__Nitrosomonadales	f__Nitrosomonadaceae	1.80106e-05	2.56417e-05	0	2.56062e-05	0	0.000143164	0.000559747	0	0.000176673	4.9516e-05	2.4809e-05	4.25949e-05	5.86321e-05	0.000320205	6.07201e-05
k__Bacteria	p__Proteobacteria	c__Betaproteobacteria	o__Rhodocyclales	f__Rhodocyclaceae	0.00578139	0.00589759	0.00218421	0.00404578	0.00696151	0.00272011	0.00521685	0.00517084	0.00541798	0.00544676	0.0325494	0.015611	0.0262965	0.00743861	0.0179732
k__Bacteria	p__Proteobacteria	c__Deltaproteobacteria	Other	Other	0.000630369	0.00046155	0.000342105	0.000332881	0.000563063	0.000954426	0.00136578	0.000963196	0.000618356	0.00037137	0.0024809	0.00102228	0.0023746	0.000985246	0.0019228
k__Bacteria	p__Proteobacteria	c__Deltaproteobacteria	o__	f__Syntrophorhabdaceae	1.80106e-05	0	2.63158e-05	0	0	0	0	0.000202778	0	0	0.000223281	0	0.000117264	0	0
k__Bacteria	p__Proteobacteria	c__Deltaproteobacteria	o__Bdellovibrionales	f__Bacteriovoracaceae	3.60211e-05	2.56417e-05	0	0	0.000127969	2.38607e-05	4.47798e-05	0	0	0.000321854	0.000297708	0.00017038	5.86321e-05	2.46311e-05	6.07201e-05
k__Bacteria	p__Proteobacteria	c__Deltaproteobacteria	o__Bdellovibrionales	f__Bdellovibrionaceae	0.00298975	0.00253853	0.00302632	0.00307275	0.004095	0.00102601	0.00129861	0.000912501	0.00103059	0.00160927	0.00181105	0.00125655	0.00175896	0.00120693	0.0011132
k__Bacteria	p__Proteobacteria	c__Deltaproteobacteria	o__Desulfobacterales	f__Desulfobacteraceae	3.60211e-05	0	0	0	0	0	2.23899e-05	0	0	0	2.4809e-05	0	0.000674269	0	6.07201e-05
k__Bacteria	p__Proteobacteria	c__Deltaproteobacteria	o__Desulfobacterales	f__Desulfobulbaceae	0	0	0	0	0	0	4.47798e-05	0	2.94455e-05	0	0	2.12974e-05	0	4.92623e-05	0
k__Bacteria	p__Proteobacteria	c__Deltaproteobacteria	o__Desulfovibrionales	f__Desulfomicrobiaceae	0	0	0	0	0	0	0	0	0	0	0	0	0	0	0
k__Bacteria	p__Proteobacteria	c__Deltaproteobacteria	o__Desulfovibrionales	f__Desulfovibrionaceae	3.60211e-05	0	2.63158e-05	0	0	2.38607e-05	2.23899e-05	0	0	0	2.4809e-05	2.12974e-05	0	2.46311e-05	2.024e-05
k__Bacteria	p__Proteobacteria	c__Deltaproteobacteria	o__Desulfuromonadales	f__Desulfuromonadaceae	0	0	0	0	0	0	0	0	0	4.9516e-05	7.44269e-05	0	0	2.46311e-05	6.07201e-05
k__Bacteria	p__Proteobacteria	c__Deltaproteobacteria	o__Desulfuromonadales	f__Geobacteraceae	0.000216127	0.0003077	0.000289474	0.000435306	0.0020731	0.00286328	0.00304503	0.00288959	0.00176673	0.000940804	0.0163987	0.0050049	0.00287297	0.00578832	0.00222641
k__Bacteria	p__Proteobacteria	c__Deltaproteobacteria	o__Myxococcales	Other	0.000252148	0.0003077	0.000105263	0.0004097	0.000307125	0.000167025	0.000156729	0.000202778	5.88911e-05	0.00061895	0.000793887	0.000340759	0.00266776	0.000147787	0.000910802
k__Bacteria	p__Proteobacteria	c__Deltaproteobacteria	o__Myxococcales	f__Cystobacteraceae	0.00261153	0.00197441	0.00142105	0.00112667	0.0012285	0.00248151	0.00293308	0.0027882	0.00262065	0.00128742	0.00200953	0.00108617	0.000791534	0.00130545	0.00143704
k__Bacteria	p__Proteobacteria	c__Deltaproteobacteria	o__Myxococcales	f__Haliangiaceae	0.000378222	0.000358984	0.000210526	0.000358487	0.000179156	0.000214746	0.000403018	0.000202778	0.000382792	0.000420886	0.000223281	0.000149082	0.000615637	0.000172418	0.000506001
k__Bacteria	p__Proteobacteria	c__Deltaproteobacteria	o__Myxococcales	f__Kofleriaceae	0.00976172	0.00794892	0.00621053	0.00960234	0.00660319	0.00541637	0.0116875	0.00851668	0.0100704	0.00972989	0.00821177	0.0113089	0.00574595	0.0103943	0.0139656
k__Bacteria	p__Proteobacteria	c__Deltaproteobacteria	o__Myxococcales	f__Myxococcaceae	0.000900528	0.000641042	0.000552632	0.000460912	0.000511876	0.00100215	0.0031122	0.00233195	0.00159006	0.00252532	0.000694651	0.000362056	0.000615637	0.00162566	0.000546481
k__Bacteria	p__Proteobacteria	c__Deltaproteobacteria	o__Myxococcales	f__Nannocystaceae	1.80106e-05	0	0	0.000128031	0	0.000143164	0	5.06945e-05	2.94455e-05	0.0012379	7.44269e-05	8.51898e-05	0.00014658	2.46311e-05	0.0002024
k__Bacteria	p__Proteobacteria	c__Deltaproteobacteria	o__Myxococcales	f__Phaselicystidaceae	0.00558327	0.00379497	0.00347368	0.00770747	0.00266175	0.0022429	0.00335848	0.00339653	0.00382792	0.00477829	0.00240647	0.0041317	0.0106124	0.00472918	0.00704354
k__Bacteria	p__Proteobacteria	c__Deltaproteobacteria	o__Myxococcales	f__Polyangiaceae	0.00558327	0.00441037	0.00347368	0.00763066	0.00458129	0.00508232	0.00530641	0.0046132	0.00615412	0.009309	0.0046889	0.00517528	0.00662543	0.00502475	0.00643633
k__Bacteria	p__Proteobacteria	c__Deltaproteobacteria	o__Syntrophobacterales	Other	5.40317e-05	0	2.63158e-05	0	0	0.000119303	0.000156729	0.000152084	0	2.4758e-05	9.92359e-05	4.25949e-05	2.93161e-05	9.85246e-05	4.04801e-05
k__Bacteria	p__Proteobacteria	c__Deltaproteobacteria	o__Syntrophobacterales	f__Syntrophaceae	0	0	0	0	0	0	0	0	0	0	0.000322517	4.25949e-05	0.000322477	0	0.0001012
k__Bacteria	p__Proteobacteria	c__Deltaproteobacteria	o__Syntrophobacterales	f__Syntrophobacteraceae	0.000252148	0.000102567	0.000157895	0.00020485	0.00020475	0.000620377	0.000761257	0.00055764	0.000971703	0.000767498	0.00136449	0.000489841	0.00105538	0.000591148	0.000586961
k__Bacteria	p__Proteobacteria	c__Epsilonproteobacteria	o__Campylobacterales	f__Campylobacteraceae	0	0	0	0	0	0	0	0	0	0	0	0	0	0	0
k__Bacteria	p__Proteobacteria	c__Epsilonproteobacteria	o__Campylobacterales	f__Helicobacteraceae	0	0	0	0	0	0	0	0	2.94455e-05	0	0	0	2.93161e-05	0	0
k__Bacteria	p__Proteobacteria	c__Gammaproteobacteria	Other	Other	0.000810475	0.00130773	0.000578947	0.00138274	0.000895782	0.000835123	0.000962766	0.000608334	0.000500574	0.000891288	0.002208	0.00119266	0.00202281	0.00041873	0.00178112
k__Bacteria	p__Proteobacteria	c__Gammaproteobacteria	o__Aeromonadales	f__Aeromonadaceae	3.60211e-05	2.56417e-05	0	2.56062e-05	0	0	0	0	0	0	0	0	2.93161e-05	0	0
k__Bacteria	p__Proteobacteria	c__Gammaproteobacteria	o__Alteromonadales	f__Alteromonadaceae	0.000162095	0.000230775	5.26316e-05	0.000358487	0.000255938	2.38607e-05	0	0	0	9.9032e-05	0.000347326	0.000255569	0.000527689	2.46311e-05	8.09602e-05
k__Bacteria	p__Proteobacteria	c__Gammaproteobacteria	o__Alteromonadales	f__Idiomarinaceae	0	0	0	0	0	0	0	0	0	0	0	0	0	0	0
k__Bacteria	p__Proteobacteria	c__Gammaproteobacteria	o__Alteromonadales	f__Pseudoalteromonadaceae	0	0	0	0	0	0	0	0	0	0	0	0	0	0	0
k__Bacteria	p__Proteobacteria	c__Gammaproteobacteria	o__Alteromonadales	f__Shewanellaceae	0	0	0	2.56062e-05	0	0	0	0	2.94455e-05	0	2.4809e-05	2.12974e-05	0	0	0
k__Bacteria	p__Proteobacteria	c__Gammaproteobacteria	o__Cardiobacteriales	f__Cardiobacteriaceae	1.80106e-05	0	0	0	0	0	0	0	0	0	2.4809e-05	0	0	0	0
k__Bacteria	p__Proteobacteria	c__Gammaproteobacteria	o__Cellvibrionales	f__Cellvibrionaceae	0	0	0	0	0	0	0	0	0	9.9032e-05	0	0	0	0	0
k__Bacteria	p__Proteobacteria	c__Gammaproteobacteria	o__Cellvibrionales	f__Porticoccaceae	0	0	0	0	0	0	0	0	0	0	0	4.25949e-05	0.000117264	0	0
k__Bacteria	p__Proteobacteria	c__Gammaproteobacteria	o__Chromatiales	Other	0.000198116	2.56417e-05	5.26316e-05	0.000102425	0.000102375	9.54426e-05	0.000223899	0.000202778	0.000235564	0.00024758	0.000347326	0.000106487	8.79482e-05	0.000147787	4.04801e-05
k__Bacteria	p__Proteobacteria	c__Gammaproteobacteria	o__Chromatiales	f__Chromatiaceae	0	0	0	0	0	2.38607e-05	0	0	0	0	0	4.25949e-05	0	0	2.024e-05
k__Bacteria	p__Proteobacteria	c__Gammaproteobacteria	o__Chromatiales	f__Ectothiorhodospiraceae	0.000270158	0.000410267	0.000157895	0.00020485	0.000435094	7.1582e-05	0.000246289	0.000405556	0.000618356	0.00049516	0.00153816	0.00108617	0.00395767	0.000615779	0.000870322
k__Bacteria	p__Proteobacteria	c__Gammaproteobacteria	o__Chromatiales	f__Halothiobacillaceae	0	0	0	0	0	0	0	0	0	0	0	0	0	0	0
k__Bacteria	p__Proteobacteria	c__Gammaproteobacteria	o__Chromatiales	f__Thioalkalispiraceae	0	0	0	2.56062e-05	2.55938e-05	0	4.47798e-05	0	0	2.4758e-05	4.96179e-05	6.38923e-05	5.86321e-05	0	4.04801e-05
k__Bacteria	p__Proteobacteria	c__Gammaproteobacteria	o__Enterobacteriales	f__Enterobacteriaceae	0.000126074	0.000666684	0.000210526	0.000281669	0.000179156	0.00035791	0.000291069	0.000405556	0.000323901	0.000222822	0.000396944	0.000276867	0.000263845	0.000172418	0.0002024
k__Bacteria	p__Proteobacteria	c__Gammaproteobacteria	o__Gammaproteobacteria_incertae_sedis	f__	1.80106e-05	0	0	0	0	0	0	0	0	0	7.44269e-05	2.12974e-05	0.000117264	0	2.024e-05
k__Bacteria	p__Proteobacteria	c__Gammaproteobacteria	o__Legionellales	Other	3.60211e-05	0.000102567	0.000131579	0	5.11876e-05	7.1582e-05	2.23899e-05	5.06945e-05	0	2.4758e-05	0	2.12974e-05	2.93161e-05	2.46311e-05	6.07201e-05
k__Bacteria	p__Proteobacteria	c__Gammaproteobacteria	o__Legionellales	f__Coxiellaceae	0.00109864	0.000923101	0.000473684	0.000691368	0.000767813	0.000596516	0.000604527	0.000456251	0.000883366	0.00111411	0.00146373	0.000809303	0.000762217	0.000270943	0.00165968
k__Bacteria	p__Proteobacteria	c__Gammaproteobacteria	o__Legionellales	f__Legionellaceae	0.000126074	5.12834e-05	0	7.68187e-05	0.000102375	0	2.23899e-05	0	2.94455e-05	7.4274e-05	9.92359e-05	0.000191677	5.86321e-05	2.46311e-05	0.000222641
k__Bacteria	p__Proteobacteria	c__Gammaproteobacteria	o__Methylococcales	f__Methylococcaceae	1.80106e-05	0	2.63158e-05	0	0	0	2.23899e-05	5.06945e-05	2.94455e-05	0	0.000148854	0	2.93161e-05	0	2.024e-05
k__Bacteria	p__Proteobacteria	c__Gammaproteobacteria	o__Nevskiales	f__Sinobacteraceae	0	2.56417e-05	2.63158e-05	2.56062e-05	0	0	0	0	0	2.4758e-05	0	0	0	4.92623e-05	0
k__Bacteria	p__Proteobacteria	c__Gammaproteobacteria	o__Oceanospirillales	Other	0	0	0	0	0	0	0	0	0	0	0	0	8.79482e-05	0	0
k__Bacteria	p__Proteobacteria	c__Gammaproteobacteria	o__Oceanospirillales	f__Alcanivoracaceae	0	0	0	0	0	0	0	0	0	0	0	0	0	0	0
k__Bacteria	p__Proteobacteria	c__Gammaproteobacteria	o__Oceanospirillales	f__Halomonadaceae	1.80106e-05	2.56417e-05	0	0.0004097	2.55938e-05	2.38607e-05	6.71697e-05	0	5.88911e-05	0.000594192	4.96179e-05	8.51898e-05	0.000175896	2.46311e-05	8.09602e-05
k__Bacteria	p__Proteobacteria	c__Gammaproteobacteria	o__Oceanospirillales	f__Oceanospirillaceae	0	0	2.63158e-05	0	0	0	0	0	0	0	2.4809e-05	0	0.000117264	0	0
k__Bacteria	p__Proteobacteria	c__Gammaproteobacteria	o__Orbales	f__Orbaceae	0	0	0	0	0	0	0	0	0	0	0	0	0	0	0
k__Bacteria	p__Proteobacteria	c__Gammaproteobacteria	o__Pasteurellales	f__Pasteurellaceae	0	0	0	0	0	0	0	0	0	0	0	0	0	0	0
k__Bacteria	p__Proteobacteria	c__Gammaproteobacteria	o__Pseudomonadales	f__Moraxellaceae	0.00109864	0.000974384	0.000578947	0.000793793	0.000742219	0.000548795	0.000873206	0.000811112	0.000824475	0.00141121	0.00168701	0.00140563	0.00143649	0.00133008	0.000829842
k__Bacteria	p__Proteobacteria	c__Gammaproteobacteria	o__Pseudomonadales	f__Pseudomonadaceae	0.000882517	0.000666684	0.000578947	0.00112667	0.000665438	0.000906705	0.000806036	0.000405556	0.000471129	0.00262435	0.0013893	0.0033224	0.00278503	0.000689672	0.00234785
k__Bacteria	p__Proteobacteria	c__Gammaproteobacteria	o__Salinisphaerales	f__Salinisphaeraceae	0	0	0	0	0	0	0	0	0	0	0	0	0	0	0
k__Bacteria	p__Proteobacteria	c__Gammaproteobacteria	o__Thiotrichales	f__Piscirickettsiaceae	0	0	0	0	0	0	0	0	0	0	0	0	0	0	0
k__Bacteria	p__Proteobacteria	c__Gammaproteobacteria	o__Thiotrichales	f__Thiotrichaceae	1.80106e-05	0	0	2.56062e-05	0	0	0	0	0	0	0	0	0	0	0
k__Bacteria	p__Proteobacteria	c__Gammaproteobacteria	o__Vibrionales	f__Vibrionaceae	1.80106e-05	0	0	0	2.55938e-05	0	2.23899e-05	0	0	0	2.4809e-05	0	2.93161e-05	2.46311e-05	0
k__Bacteria	p__Proteobacteria	c__Gammaproteobacteria	o__Xanthomonadales	f__Sinobacteraceae	0.0185689	0.0144363	0.0107895	0.0150565	0.0108774	0.0130041	0.0137474	0.011457	0.0126616	0.0196826	0.00895604	0.0108617	0.0188502	0.00839922	0.0130751
k__Bacteria	p__Proteobacteria	c__Gammaproteobacteria	o__Xanthomonadales	f__Xanthomonadaceae	0.00790663	0.00551296	0.00468421	0.0133152	0.00401822	0.00644238	0.00750062	0.00532292	0.00980536	0.0148053	0.00253052	0.00376965	0.00700654	0.00576369	0.00451353
k__Bacteria	p__SR1	c__	o__	f__	0.000180106	0.000102567	5.26316e-05	0.000307275	7.67813e-05	4.77213e-05	0.000111949	0.000101389	0.000117782	0.000198064	0.000198472	0.000127785	0.000205212	7.38934e-05	0.00014168
k__Bacteria	p__Spirochaetes	c__Spirochaetia	o__Spirochaetales	f__Leptospiraceae	9.00528e-05	0.00015385	0.000184211	5.12125e-05	0.000307125	0.000119303	8.95596e-05	0	2.94455e-05	2.4758e-05	7.44269e-05	6.38923e-05	0.000117264	2.46311e-05	4.04801e-05
k__Bacteria	p__Spirochaetes	c__Spirochaetia	o__Spirochaetales	f__Spirochaetaceae	0	2.56417e-05	0	0	0	0	0.000111949	5.06945e-05	0	0	0.000297708	2.12974e-05	0	2.46311e-05	0
k__Bacteria	p__Spirochaetes	c__Spirochaetia	o__Spirochaetales	f__Spirochaetales_incertae_sedis	0	0	0	0	0	0	0	0	0	0	0	0	0	0	0
k__Bacteria	p__Synergistetes	c__Synergistia	o__Synergistales	f__Synergistaceae	7.20422e-05	0	0	0	2.55938e-05	2.38607e-05	0	0	2.94455e-05	0	0	0	5.86321e-05	0	2.024e-05
k__Bacteria	p__Tenericutes	c__Mollicutes	o__Entomoplasmatales	f__Spiroplasmataceae	0	0	0	0	0	0	0	0	0	0	0	0	0	0	0
k__Bacteria	p__Tenericutes	c__Mollicutes	o__Haloplasmatales	f__Haloplasmataceae	0	0	0	0	0	0	0	0	0	0	0	0	0	0	0
k__Bacteria	p__Tenericutes	c__Mollicutes	o__Mycoplasmatales	f__Mycoplasmataceae	0	0	0	0	0	0	0	0	0	0	0	0	0	0	0
k__Bacteria	p__Verrucomicrobia	Other	Other	Other	0.000486285	0.000435909	0.000447368	0.000870612	0.000537469	0.000858984	0.000917986	0.000760418	0.000647802	0.000297096	0.000396944	0.000596328	0.000381109	0.000591148	0.000445281
k__Bacteria	p__Verrucomicrobia	c__Opitutae	Other	Other	0	7.6925e-05	0.000421053	0	0.000102375	4.77213e-05	0	0.000202778	0	0	2.4809e-05	0.00017038	0	2.46311e-05	8.09602e-05
k__Bacteria	p__Verrucomicrobia	c__Opitutae	o__Opitutales	f__Opitutaceae	0.0159754	0.0213852	0.0356316	0.0226359	0.0157914	0.0172274	0.004881	0.00638751	0.0082742	0.00869005	0.0139426	0.0198066	0.0159773	0.0139166	0.00989738
k__Bacteria	p__Verrucomicrobia	c__Opitutae	o__Puniceicoccales	f__Puniceicoccaceae	0	0	0	2.56062e-05	5.11876e-05	0	2.23899e-05	0	0	0	0	4.25949e-05	0	0	0
k__Bacteria	p__Verrucomicrobia	c__Spartobacteria	o__	f__	0.0688183	0.0964127	0.163263	0.0876245	0.150645	0.194154	0.11748	0.145747	0.14234	0.0836573	0.0521733	0.0947523	0.0207265	0.126924	0.062987
k__Bacteria	p__Verrucomicrobia	c__Subdivision3	o__	f__	0.0268717	0.0198979	0.0215789	0.0140834	0.0157658	0.0112622	0.0109487	0.0154618	0.0120432	0.00685796	0.0234941	0.0136091	0.00987951	0.0122909	0.0119214
k__Bacteria	p__Verrucomicrobia	c__Subdivision5	o__	f__	0	7.6925e-05	0	0	0.000102375	2.38607e-05	8.95596e-05	0	2.94455e-05	2.4758e-05	7.44269e-05	0.000149082	5.86321e-05	2.46311e-05	0.000323841
k__Bacteria	p__Verrucomicrobia	c__Verrucomicrobiae	o__Verrucomicrobiales	f__Verrucomicrobiaceae	0.00248546	0.00730788	0.00507895	0.00868051	0.00614251	0.00348366	0.00237333	0.0027375	0.00288566	0.00683321	0.00535874	0.00653831	0.00718243	0.00248775	0.00546481
k__Bacteria	p__candidate division WPS-1	c__	o__	f__	0.0128415	0.0105644	0.0184474	0.0137762	0.00844595	0.0114531	0.010277	0.00947987	0.015135	0.00787304	0.00295227	0.00389743	0.00231597	0.00706914	0.00250977
k__Bacteria	p__candidate division WPS-2	c__	o__	f__	0.0259892	0.031129	0.0365263	0.0254782	0.0209613	0.0200907	0.0153819	0.0174896	0.0227614	0.0176029	0.0121812	0.0142693	0.00753423	0.0156408	0.0122857
k__Bacteria	p__candidate division ZB3	c__	o__	f__	1.80106e-05	0	0	0	0	0	0	0	0	0	0	0	2.93161e-05	0	0

## Sheet: Genus
# Constructed from biom file
Kingdom	Phylum	Class	Order	Family	Genus	S2-A-1	S2-A-2	S2-A-3	S2-A-4	S2-A-5	S2-B-1	S2-B-2	S2-B-3	S2-B-4	S2-B-5	S2-C-1	S2-C-2	S2-C-3	S2-C-4	S2-C-5
Unclassified	Other	Other	Other	Other	Other	0.000504296	0.00076925	0.000368421	5.12125e-05	0.00138206	0.000310188	0.000201509	0.000304167	0.000736139	0.000148548	0.000843505	0.000425949	0.000293161	0.000147787	0.0002024
k__Archaea	Other	Other	Other	Other	Other	0.000162095	0.000435909	0.000342105	0.000128031	0.0012285	0.000143164	0.000156729	5.06945e-05	0.00026501	0.000198064	0.000272899	0.000234272	0.000293161	4.92623e-05	0.0001012
k__Archaea	p__Crenarchaeota	c__Thermoprotei	Other	Other	Other	0	0	0	0	0	0	0	0	0	0	7.44269e-05	4.25949e-05	0.000117264	0	0
k__Archaea	p__Crenarchaeota	c__Thermoprotei	o__Desulfurococcales	Other	Other	0	0	0	5.12125e-05	2.55938e-05	2.38607e-05	4.47798e-05	0	0	7.4274e-05	4.96179e-05	6.38923e-05	2.93161e-05	0	2.024e-05
k__Archaea	p__Crenarchaeota	c__Thermoprotei	o__Desulfurococcales	f__Pyrodictiaceae	g__Pyrolobus	0	0	0	0	0	0	0	0	0	0	0	0	0	0	0
k__Archaea	p__Crenarchaeota	c__Thermoprotei	o__Thermoproteales	f__Thermofilaceae	g__Thermofilum	0	0	0	0	0	2.38607e-05	2.23899e-05	5.06945e-05	0	0	0.00302669	0.000106487	0.00149512	2.46311e-05	0.00018216
k__Archaea	p__Euryarchaeota	Other	Other	Other	Other	0	2.56417e-05	0	0	0.000127969	0	0	0	0	0	7.44269e-05	4.25949e-05	2.93161e-05	0	8.09602e-05
k__Archaea	p__Euryarchaeota	c__Archaeoglobi	o__Archaeoglobales	f__Archaeoglobaceae	g__Ferroglobus	0	0	0	0	0	0	0	0	0	0	0	0	0	0	0
k__Archaea	p__Euryarchaeota	c__Halobacteria	Other	Other	Other	0	0	0	0	0	0	0	0	0	0	0	0	0	0	0
k__Archaea	p__Euryarchaeota	c__Halobacteria	o__Natrialbales	f__Natrialbaceae	g__Haloterrigena	0	0	0	0	0	0	0	0	0	0	0	0	0	0	0
k__Archaea	p__Euryarchaeota	c__Methanobacteria	o__Methanobacteriales	f__Methanobacteriaceae	g__Methanobacterium	0	0	0	0	0	0	0	0	0	0	0.011685	0.00144823	0.0442379	2.46311e-05	0.00536361
k__Archaea	p__Euryarchaeota	c__Methanobacteria	o__Methanobacteriales	f__Methanobacteriaceae	g__Methanobrevibacter	0	2.56417e-05	0	0.000460912	0	0.000143164	0	5.06945e-05	0	0.00193112	0	0	5.86321e-05	0	0
k__Archaea	p__Euryarchaeota	c__Methanobacteria	o__Methanobacteriales	f__Methanobacteriaceae	g__Methanosphaera	0	0	0	5.12125e-05	0	2.38607e-05	0	0	0	0.00024758	2.4809e-05	0	0	0	0
k__Archaea	p__Euryarchaeota	c__Methanomicrobia	o__Methanocellales	f__Methanocellaceae	g__Methanocella	0	0	0	0	0	0	0	0	0	0	2.4809e-05	0	0.000117264	0	4.04801e-05
k__Archaea	p__Euryarchaeota	c__Methanomicrobia	o__Methanomicrobiales	f__Methanoregulaceae	g__Methanolinea	0	0	0	0	0	0	0	0	0	0	0	0	0	0	0
k__Archaea	p__Euryarchaeota	c__Methanomicrobia	o__Methanomicrobiales	f__Methanoregulaceae	g__Methanoregula	0	0	0	0	0	0	0	0	0	0	2.4809e-05	0	2.93161e-05	0	0
k__Archaea	p__Euryarchaeota	c__Methanomicrobia	o__Methanomicrobiales	f__Methanospirillaceae	g__Methanospirillum	0	0	0	0	0	0	0	0	0	0	0	0	0	0	0
k__Archaea	p__Euryarchaeota	c__Methanomicrobia	o__Methanosarcinales	Other	Other	0	0	0	0	0	0	0	0	0	0	0	0	0	0	4.04801e-05
k__Archaea	p__Euryarchaeota	c__Methanomicrobia	o__Methanosarcinales	f__Methanosarcinaceae	Other	0	0	0	0	0	0	0	0	0	0	0	0	0	0	0
k__Archaea	p__Euryarchaeota	c__Methanomicrobia	o__Methanosarcinales	f__Methanosarcinaceae	g__Methanohalobium	0	0	0	0	0	0	0	0	0	0	0	0	0.000293161	0	0
k__Archaea	p__Euryarchaeota	c__Methanomicrobia	o__Methanosarcinales	f__Methanosarcinaceae	g__Methanomethylovorans	0	0	0	0	0	0	0	0	0	0	0	0	0	0	0
k__Archaea	p__Euryarchaeota	c__Methanomicrobia	o__Methanosarcinales	f__Methanosarcinaceae	g__Methanosalsum	0	0	0	0	0	0	0	0	0	0	0	0	0	0	0
k__Archaea	p__Euryarchaeota	c__Methanomicrobia	o__Methanosarcinales	f__Methanosarcinaceae	g__Methanosarcina	0	0	0	0	0	0	0	0	0	0	0.00071946	2.12974e-05	0.000703585	0	0.0001012
k__Archaea	p__Euryarchaeota	c__Methanomicrobia	o__Methanosarcinales	f__Methanotrichaceae	g__Methanothrix	0	0	0	0	0	0	0	0	0	0	7.44269e-05	0	0.000263845	0	0
k__Archaea	p__Euryarchaeota	c__Thermoplasmata	o__Methanomassiliicoccales	f__Methanomassiliicoccaceae	g__Methanomassiliicoccus	0	0	0	0	0	0	0	0	0	0	0.000223281	0.000255569	0.000351793	0.000123156	6.07201e-05
k__Archaea	p__Thaumarchaeota	c__Nitrososphaeria	Other	Other	Other	0	0	0	0	0	0	0	0	0	0	0	0	0	0	0
k__Archaea	p__Thaumarchaeota	c__Nitrososphaeria	o__Nitrosopumilales	f__Nitrosopumilaceae	g__Nitrosopumilus	0	0	0	0	2.55938e-05	0	0.000828426	0	0	0	7.44269e-05	4.25949e-05	5.86321e-05	0	0.00016192
k__Archaea	p__Thaumarchaeota	c__Nitrososphaeria	o__Nitrososphaerales	f__Nitrososphaeraceae	g__Nitrososphaera	0.00488086	0.00456422	0.00168421	0.00135713	0.003276	0.00376998	0.00526163	0.00598195	0.00188451	0.000420886	0.000694651	0.000532436	0.00128991	0.00128082	0.000708402
k__Bacteria	Other	Other	Other	Other	Other	0.0362552	0.0312829	0.0509211	0.0533122	0.0475788	0.0847769	0.067416	0.0625063	0.05895	0.0392414	0.0435646	0.0514546	0.053795	0.0543363	0.0531706
k__Bacteria	p__Acetothermia	c__	o__	f__	g__Acetothermia_genera_incertae_sedis	0	0	0	0	0	0	0	0	0	0	0	0	0	0	0
k__Bacteria	p__Acidobacteria	Other	Other	Other	Other	0.000864507	0.000820534	0.00134211	0.000281669	0.00222666	0.000858984	0.00123144	0.00116597	0.00138394	0.00061895	0.00146373	0.0016399	0.00284366	0.00147787	0.00127512
k__Bacteria	p__Acidobacteria	c__Acidobacteria_Gp1	Other	Other	Other	0.000162095	7.6925e-05	0	5.12125e-05	5.11876e-05	0.000167025	0.000403018	0.000253473	0.000294455	2.4758e-05	2.4809e-05	4.25949e-05	0	9.85246e-05	2.024e-05
k__Bacteria	p__Acidobacteria	c__Acidobacteria_Gp1	o__	f__	g__Gp1	0.00437656	0.00128208	0.003	0.00258623	0.00168919	0.00761155	0.0120234	0.00963196	0.00400459	0.00113887	0.000942741	0.000937087	8.79482e-05	0.00236459	0.000506001
k__Bacteria	p__Acidobacteria	c__Acidobacteria_Gp1	o__Acidobacteriales	f__Acidobacteriaceae	Other	0.000252148	0.000128208	0.000315789	0.000179244	0.000102375	9.54426e-05	4.47798e-05	0.000101389	5.88911e-05	4.9516e-05	0.000124045	6.38923e-05	5.86321e-05	4.92623e-05	4.04801e-05
k__Bacteria	p__Acidobacteria	c__Acidobacteria_Gp1	o__Acidobacteriales	f__Acidobacteriaceae	g__Acidicapsa	3.60211e-05	0	0.000131579	7.68187e-05	0	2.38607e-05	0	0	2.94455e-05	0	2.4809e-05	0	0	0	0
k__Bacteria	p__Acidobacteria	c__Acidobacteria_Gp1	o__Acidobacteriales	f__Acidobacteriaceae	g__Acidipila	0.000126074	0.000102567	0.000289474	0.000332881	0.000102375	0.000262467	0.000268679	0.000101389	0.000176673	0	2.4809e-05	2.12974e-05	0	7.38934e-05	0
k__Bacteria	p__Acidobacteria	c__Acidobacteria_Gp1	o__Acidobacteriales	f__Acidobacteriaceae	g__Acidobacterium	0	0	0	0	0	0	0	0	0	0	0	0	0	0	0
k__Bacteria	p__Acidobacteria	c__Acidobacteria_Gp1	o__Acidobacteriales	f__Acidobacteriaceae	g__Bryocella	0.000144084	0	0.000289474	0.000256062	0.000127969	9.54426e-05	2.23899e-05	5.06945e-05	2.94455e-05	0	4.96179e-05	4.25949e-05	2.93161e-05	4.92623e-05	0
k__Bacteria	p__Acidobacteria	c__Acidobacteria_Gp1	o__Acidobacteriales	f__Acidobacteriaceae	g__Candidatus Koribacter	0.00380023	0.00115388	0.00265789	0.00145955	0.00127969	0.00567884	0.0100755	0.00765487	0.00253232	0.00106459	0.000843505	0.000532436	0.000381109	0.0022168	0.000485761
k__Bacteria	p__Acidobacteria	c__Acidobacteria_Gp1	o__Acidobacteriales	f__Acidobacteriaceae	g__Edaphobacter	0	0	0	0	0	0	0	0	0	0	0	0	0	0	0
k__Bacteria	p__Acidobacteria	c__Acidobacteria_Gp1	o__Acidobacteriales	f__Acidobacteriaceae	g__Granulicella	0.000612359	0.000333342	0.000578947	0.000460912	0.00020475	0.000524934	0.000470188	0.000253473	0.000147228	9.9032e-05	2.4809e-05	0	0	9.85246e-05	0
k__Bacteria	p__Acidobacteria	c__Acidobacteria_Gp1	o__Acidobacteriales	f__Acidobacteriaceae	g__Telmatobacter	0.00149488	0.000538475	0.000473684	0.000614549	0.000383907	0.000334049	0.000403018	0.000202778	0.000147228	4.9516e-05	2.4809e-05	2.12974e-05	2.93161e-05	7.38934e-05	2.024e-05
k__Bacteria	p__Acidobacteria	c__Acidobacteria_Gp1	o__Acidobacteriales	f__Acidobacteriaceae	g__Terriglobus	0	0	0	5.12125e-05	0	0	0	0	0	0	0	0	0	0	0
k__Bacteria	p__Acidobacteria	c__Acidobacteria_Gp10	o__	f__	g__Gp10	0.00126074	0.000717967	0.000736842	0.00176683	0.00133088	0.00319733	0.00347043	0.00248403	0.00721416	0.00277289	0.000818696	0.000809303	0.000879482	0.00130545	0.00103224
k__Bacteria	p__Acidobacteria	c__Acidobacteria_Gp11	o__	f__	g__Gp11	5.40317e-05	5.12834e-05	2.63158e-05	2.56062e-05	2.55938e-05	0	4.47798e-05	0	0	4.9516e-05	0.000223281	4.25949e-05	0.000117264	2.46311e-05	0.00016192
k__Bacteria	p__Acidobacteria	c__Acidobacteria_Gp12	o__	f__	g__Gp12	0.000180106	2.56417e-05	0.000157895	0	0	0.000119303	8.95596e-05	0.000253473	0	0	0.000148854	6.38923e-05	0	0	4.04801e-05
k__Bacteria	p__Acidobacteria	c__Acidobacteria_Gp13	o__	f__	g__Gp13	0.000144084	0	2.63158e-05	5.12125e-05	2.55938e-05	0.000143164	0.000268679	0.000152084	5.88911e-05	2.4758e-05	0	0	0	0	2.024e-05
k__Bacteria	p__Acidobacteria	c__Acidobacteria_Gp15	o__	f__	g__Gp15	0.000378222	0.000179492	0.000105263	5.12125e-05	0.000307125	0.000143164	0.000291069	0.000253473	2.94455e-05	4.9516e-05	4.96179e-05	0	0	0	6.07201e-05
k__Bacteria	p__Acidobacteria	c__Acidobacteria_Gp16	o__	f__	g__Gp16	0.010212	0.0246417	0.0173947	0.0300105	0.0223434	0.0177523	0.0285023	0.0304674	0.0232031	0.0161917	0.0142652	0.0198066	0.0114919	0.0286214	0.0275062
k__Bacteria	p__Acidobacteria	c__Acidobacteria_Gp17	o__	f__	g__Gp17	0.00389028	0.00469243	0.00568421	0.00440427	0.0090346	0.00470055	0.00389584	0.00405556	0.00889255	0.00668466	0.0169445	0.0186779	0.0195831	0.00953225	0.0181756
k__Bacteria	p__Acidobacteria	c__Acidobacteria_Gp18	o__	f__	g__Gp18	0	0	0	2.56062e-05	0	0	0	0	2.94455e-05	0	0.000198472	0.000106487	0.000205212	2.46311e-05	0.00018216
k__Bacteria	p__Acidobacteria	c__Acidobacteria_Gp19	o__	f__	g__Gp19	0	0	0	0	2.55938e-05	0	0	0	0	2.4758e-05	4.96179e-05	8.51898e-05	8.79482e-05	0	0.00012144
k__Bacteria	p__Acidobacteria	c__Acidobacteria_Gp2	o__	f__	g__Gp2	0.0123552	0.00187184	0.00363158	0.0045323	0.00378788	0.0142687	0.0184269	0.0113556	0.00303289	0.000792256	0.000446561	0.000276867	0.000205212	0.00332521	0.00018216
k__Bacteria	p__Acidobacteria	c__Acidobacteria_Gp20	o__	f__	g__Gp20	0	0	0	0	0	2.38607e-05	2.23899e-05	5.06945e-05	0	0	0.000124045	4.25949e-05	5.86321e-05	4.92623e-05	0.0001012
k__Bacteria	p__Acidobacteria	c__Acidobacteria_Gp21	o__	f__	g__Gp21	0	0	0	0	0	0	0	0	0	0	0	0	5.86321e-05	0	0
k__Bacteria	p__Acidobacteria	c__Acidobacteria_Gp22	o__	f__	g__Gp22	0.000702412	0.0003077	0.000157895	0.000128031	0.000358313	0.00038177	0.000738867	0.000811112	0.000294455	0.000396128	0.00210876	0.000511139	0.00105538	0.000492623	0.000769122
k__Bacteria	p__Acidobacteria	c__Acidobacteria_Gp23	o__	f__	g__Gp23	0	0	0	0	0	0	0	0	0	0	0	0	0	0	0
k__Bacteria	p__Acidobacteria	c__Acidobacteria_Gp24	o__	f__	g__Gp24	0	0	0	0	0	0	0	0	2.94455e-05	0	0	2.12974e-05	0	0	0
k__Bacteria	p__Acidobacteria	c__Acidobacteria_Gp25	o__	f__	g__Gp25	0	0	7.89474e-05	0	0.000281532	0.000167025	0.000559747	0.000608334	2.94455e-05	0	0.000148854	0.000106487	0.0014658	4.92623e-05	0.000242881
k__Bacteria	p__Acidobacteria	c__Acidobacteria_Gp3	o__	f__	g__Gp3	0.0182627	0.00643606	0.00628947	0.00609428	0.00565622	0.00990217	0.0183149	0.0190611	0.00848032	0.00304523	0.00796368	0.00398262	0.00422151	0.00660115	0.00483737
k__Bacteria	p__Acidobacteria	c__Acidobacteria_Gp4	o__	f__	g__Gp4	0.0133458	0.0122311	0.0131316	0.0149028	0.0208333	0.0372465	0.0399884	0.0636723	0.0334501	0.0165383	0.049742	0.0554372	0.0180587	0.0572182	0.0316959
k__Bacteria	p__Acidobacteria	c__Acidobacteria_Gp5	o__	f__	g__Gp5	0.00104461	0.000692325	0.000657895	0.000153637	0.000537469	0.000477213	0.000985155	0.000811112	0.000500574	0.000297096	0.000769078	0.000425949	0.000410425	0.000665041	0.000769122
k__Bacteria	p__Acidobacteria	c__Acidobacteria_Gp6	o__	f__	g__Gp6	0.093835	0.104157	0.191579	0.0910301	0.136236	0.0952995	0.0705953	0.0654466	0.134537	0.107029	0.0887913	0.144056	0.112105	0.105988	0.135568
k__Bacteria	p__Acidobacteria	c__Acidobacteria_Gp7	o__	f__	g__Gp7	0.0124453	0.00805149	0.0134474	0.00586383	0.0138718	0.0406347	0.0315921	0.0357903	0.0177262	0.00396128	0.0183834	0.0181028	0.0212541	0.0147787	0.0162528
k__Bacteria	p__Acidobacteria	c__Acidobacteria_Gp9	o__	f__	g__Gp9	0	0	0	0	0	0	0	0	0	0	0	0	0.000263845	0	4.04801e-05
k__Bacteria	p__Acidobacteria	c__Blastocatellia	o__Blastocatellales	f__Blastocatellaceae	g__Blastocatella	0.00455667	0.0104618	0.00865789	0.0152869	0.00696151	0.0192317	0.0148445	0.0169827	0.0345396	0.0245104	0.00853429	0.0204668	0.00624432	0.0228823	0.0133382
k__Bacteria	p__Acidobacteria	c__Holophagae	o__Holophagales	f__Holophagaceae	g__Geothrix	1.80106e-05	0	0	2.56062e-05	0	4.77213e-05	0.000179119	0.000101389	0.00026501	2.4758e-05	0.00317555	0.000425949	5.86321e-05	0.000123156	8.09602e-05
k__Bacteria	p__Acidobacteria	c__Holophagae	o__Holophagales	f__Holophagaceae	g__Holophaga	1.80106e-05	0	0	0	0	0	0.000358238	0	2.94455e-05	0	0.000992359	0.000149082	0	2.46311e-05	0
k__Bacteria	p__Acidobacteria	c__Solibacteres	o__Solibacterales	Other	Other	0	0	0	0	0	0	0	0	0	0	0	0	0	0	0
k__Bacteria	p__Acidobacteria	c__Solibacteres	o__Solibacterales	f__	g__Bryobacter	0.00468274	0.00312829	0.00192105	0.00222774	0.00171478	0.00186113	0.00259723	0.0027375	0.00106004	0.00148548	0.002208	0.00144823	0.00190554	0.00137934	0.00133584
k__Bacteria	p__Acidobacteria	c__Solibacteres	o__Solibacterales	f__Solibacteraceae	g__Candidatus Solibacter	0.018767	0.00794892	0.0105	0.00750262	0.00573301	0.00911477	0.024405	0.0216973	0.0092459	0.00282241	0.00645033	0.00368446	0.00161238	0.00931057	0.00315745
k__Bacteria	p__Actinobacteria	Other	Other	Other	Other	0	0	0	0	0	0	0	0	0	0	0	0	0	0	0
k__Bacteria	p__Actinobacteria	c__Actinobacteria	Other	Other	Other	0.00032419	0.000282059	0.000368421	0.000460912	0.000281532	0.000835123	0.000716477	0.000811112	0.000500574	0.000321854	0.000322517	0.000319462	0.00214007	0.000394098	0.000526241
k__Bacteria	p__Actinobacteria	c__Actinobacteria	o__Acidimicrobiales	Other	Other	0.000180106	0.000102567	0.000105263	0.000102425	0.000102375	4.77213e-05	0	0.000152084	2.94455e-05	0.000148548	2.4809e-05	6.38923e-05	5.86321e-05	0.000147787	0.00014168
k__Bacteria	p__Actinobacteria	c__Actinobacteria	o__Acidimicrobiales	f__Acidimicrobiaceae	g__Aciditerrimonas	0.00752841	0.0100259	0.00336842	0.00737459	0.00714066	0.00307802	0.00503773	0.00577917	0.00485851	0.0078978	0.00476332	0.00372705	0.00606842	0.00566516	0.00613273
k__Bacteria	p__Actinobacteria	c__Actinobacteria	o__Acidimicrobiales	f__Acidimicrobiaceae	g__Ilumatobacter	0.000792464	0.00141029	0.000210526	0.00104986	0.000486282	0.000167025	0.000806036	0.000760418	0.00053002	0.00128742	0.00146373	0.000660221	0.00126059	0.000960615	0.00170016
k__Bacteria	p__Actinobacteria	c__Actinobacteria	o__Acidimicrobiales	f__Iamiaceae	g__Iamia	0.0022153	0.00412831	0.00178947	0.00432745	0.0024826	0.00126461	0.00194792	0.00212917	0.00197285	0.00490208	0.00119083	0.00172509	0.00246255	0.00253701	0.00253001
k__Bacteria	p__Actinobacteria	c__Actinobacteria	o__Actinomycetales	Other	Other	0.00756443	0.00943614	0.004	0.00683686	0.00419738	0.00441422	0.00747823	0.00425834	0.00488796	0.00334233	0.00205914	0.00181028	0.00222802	0.003005	0.00234785
k__Bacteria	p__Actinobacteria	c__Actinobacteria	o__Actinomycetales	f__Acidothermaceae	g__Acidothermus	0.000540317	0.00151286	0.000605263	0.00128031	0.000563063	0.00035791	0.000514968	0.000608334	0.000559465	0.000792256	0.00096755	0.000937087	0.000410425	0.000812828	0.000850082
k__Bacteria	p__Actinobacteria	c__Actinobacteria	o__Actinomycetales	f__Actinomycetaceae	g__Actinomyces	1.80106e-05	2.56417e-05	0	2.56062e-05	0	0	0	0	0	0	2.4809e-05	0	0	0	0
k__Bacteria	p__Actinobacteria	c__Actinobacteria	o__Actinomycetales	f__Actinomycetaceae	g__Mobiluncus	0	0	0	0	0	0	0	0	0	0	0	0	0	0	0
k__Bacteria	p__Actinobacteria	c__Actinobacteria	o__Actinomycetales	f__Actinomycetaceae	g__Varibaculum	0	0	0	0	0	0	0	0	0	0	0	0	0	0	0
k__Bacteria	p__Actinobacteria	c__Actinobacteria	o__Actinomycetales	f__Actinospicaceae	g__Actinospica	0	0	7.89474e-05	0	0	0	0	0	0	0	0	0	0	0	0
k__Bacteria	p__Actinobacteria	c__Actinobacteria	o__Actinomycetales	f__Beutenbergiaceae	g__Miniimonas	5.40317e-05	0	5.26316e-05	2.56062e-05	2.55938e-05	0	0	0	0	0.000173306	0	4.25949e-05	8.79482e-05	4.92623e-05	6.07201e-05
k__Bacteria	p__Actinobacteria	c__Actinobacteria	o__Actinomycetales	f__Brevibacteriaceae	g__Brevibacterium	0	0	0	0	0	0	0	0	0	0	0	0	5.86321e-05	2.46311e-05	0
k__Bacteria	p__Actinobacteria	c__Actinobacteria	o__Actinomycetales	f__Catenulisporaceae	g__Catenulispora	7.20422e-05	0	5.26316e-05	0.000128031	0.000102375	4.77213e-05	0.000201509	5.06945e-05	2.94455e-05	0	0	0	0	2.46311e-05	0
k__Bacteria	p__Actinobacteria	c__Actinobacteria	o__Actinomycetales	f__Cellulomonadaceae	g__Actinotalea	0	0	0	0	0	0	0	0	0	0	0	0	0	0	0
k__Bacteria	p__Actinobacteria	c__Actinobacteria	o__Actinomycetales	f__Cellulomonadaceae	g__Cellulomonas	0.000342201	0.00112823	0.0005	0.00158759	0.000921376	9.54426e-05	0.000111949	0	0.000471129	0.00599143	0.000124045	0.000447246	0.000175896	0.000517254	0.00115368
k__Bacteria	p__Actinobacteria	c__Actinobacteria	o__Actinomycetales	f__Cellulomonadaceae	g__Paraoerskovia	0	0	0	0	0	0	0	0	0	0	0	0	0	0	0
k__Bacteria	p__Actinobacteria	c__Actinobacteria	o__Actinomycetales	f__Corynebacteriaceae	g__Corynebacterium	7.20422e-05	0.00015385	0.000184211	0.00020485	5.11876e-05	2.38607e-05	0.000223899	0.000202778	0.000176673	0.000297096	0.000223281	0.000149082	0.000293161	0.000197049	0.00012144
k__Bacteria	p__Actinobacteria	c__Actinobacteria	o__Actinomycetales	f__Corynebacteriaceae	g__Turicella	5.40317e-05	7.6925e-05	7.89474e-05	5.12125e-05	5.11876e-05	0	0.000111949	5.06945e-05	8.83366e-05	7.4274e-05	9.92359e-05	0.000127785	5.86321e-05	9.85246e-05	4.04801e-05
k__Bacteria	p__Actinobacteria	c__Actinobacteria	o__Actinomycetales	f__Cryptosporangiaceae	g__Cryptosporangium	0.000180106	5.12834e-05	0	0.0004097	0.000153563	2.38607e-05	0	0	2.94455e-05	0.000222822	2.4809e-05	2.12974e-05	0	0	2.024e-05
k__Bacteria	p__Actinobacteria	c__Actinobacteria	o__Actinomycetales	f__Cryptosporangiaceae	g__Fodinicola	0	0	0	0	0	0	0	0	0	0	0	0	0	0	0
k__Bacteria	p__Actinobacteria	c__Actinobacteria	o__Actinomycetales	f__Demequinaceae	Other	0	0	0	0	0	0	0	0	0	0	4.96179e-05	0	0	0	0
k__Bacteria	p__Actinobacteria	c__Actinobacteria	o__Actinomycetales	f__Demequinaceae	g__Demequina	0	0	0	0	0	0	0	0	0	0	0	0	0	0	0
k__Bacteria	p__Actinobacteria	c__Actinobacteria	o__Actinomycetales	f__Dermabacteraceae	g__Brachybacterium	0	0	2.63158e-05	0	0	0	0	0	0	4.9516e-05	0	0	2.93161e-05	0	0
k__Bacteria	p__Actinobacteria	c__Actinobacteria	o__Actinomycetales	f__Dermabacteraceae	g__Devriesea	0	0	0	0	0	0	0	0	0	0	0	0	0	0	0
k__Bacteria	p__Actinobacteria	c__Actinobacteria	o__Actinomycetales	f__Dermacoccaceae	Other	0	0	0	0	0	0	0	0	0	0	2.4809e-05	4.25949e-05	0	2.46311e-05	2.024e-05
k__Bacteria	p__Actinobacteria	c__Actinobacteria	o__Actinomycetales	f__Dermacoccaceae	g__Dermacoccus	0	0	0	0	0	0	0	0	0	0	0	0	0	0	0
k__Bacteria	p__Actinobacteria	c__Actinobacteria	o__Actinomycetales	f__Dermacoccaceae	g__Kytococcus	1.80106e-05	0	0	0	0	0	2.23899e-05	0	0	2.4758e-05	2.4809e-05	0	2.93161e-05	2.46311e-05	2.024e-05
k__Bacteria	p__Actinobacteria	c__Actinobacteria	o__Actinomycetales	f__Dermacoccaceae	g__Rudaeicoccus	0	0	0	0	0	0	0	0	0	0	0	0	0	0	0
k__Bacteria	p__Actinobacteria	c__Actinobacteria	o__Actinomycetales	f__Dermacoccaceae	g__Yimella	3.60211e-05	2.56417e-05	0	0	0	0	2.23899e-05	0	5.88911e-05	2.4758e-05	0	2.12974e-05	2.93161e-05	9.85246e-05	6.07201e-05
k__Bacteria	p__Actinobacteria	c__Actinobacteria	o__Actinomycetales	f__Dermatophilaceae	Other	0	0	0	0	0	0	0	0	0	0	0	0	0	0	0
k__Bacteria	p__Actinobacteria	c__Actinobacteria	o__Actinomycetales	f__Dermatophilaceae	g__Piscicoccus	0	0	0	0	0	0	0	0	0	0	0	0	0	0	0
k__Bacteria	p__Actinobacteria	c__Actinobacteria	o__Actinomycetales	f__Dietziaceae	g__Dietzia	0	5.12834e-05	0	0	0	0	0	0	0	0	2.4809e-05	4.25949e-05	0	2.46311e-05	0
k__Bacteria	p__Actinobacteria	c__Actinobacteria	o__Actinomycetales	f__Geodermatophilaceae	g__Blastococcus	9.00528e-05	0.000256417	0.000157895	0.000230456	0.000281532	4.77213e-05	4.47798e-05	5.06945e-05	0	9.9032e-05	0	2.12974e-05	0.000263845	7.38934e-05	6.07201e-05
k__Bacteria	p__Actinobacteria	c__Actinobacteria	o__Actinomycetales	f__Geodermatophilaceae	g__Geodermatophilus	0	0	0	0	0	0	0	0	0	0	0	0	0	0	0
k__Bacteria	p__Actinobacteria	c__Actinobacteria	o__Actinomycetales	f__Geodermatophilaceae	g__Modestobacter	0	0	0	0	0	0	0	0	0	0	0	0	0	0	0
k__Bacteria	p__Actinobacteria	c__Actinobacteria	o__Actinomycetales	f__Intrasporangiaceae	Other	0.000558327	0.00171799	0.000315789	0.00212532	0.00104934	0.000310188	0.000246289	0.00055764	0.000736139	0.00126266	0.00364692	0.00106487	0.00167102	0.000517254	0.00317769
k__Bacteria	p__Actinobacteria	c__Actinobacteria	o__Actinomycetales	f__Intrasporangiaceae	g__Humibacillus	3.60211e-05	2.56417e-05	0	0	0	0	0	5.06945e-05	2.94455e-05	0.000198064	0.000446561	0.000149082	0.000293161	0.000123156	4.04801e-05
k__Bacteria	p__Actinobacteria	c__Actinobacteria	o__Actinomycetales	f__Intrasporangiaceae	g__Intrasporangium	0	0	0	0	0	0	0	0	0	0	0	0	0	0	0
k__Bacteria	p__Actinobacteria	c__Actinobacteria	o__Actinomycetales	f__Intrasporangiaceae	g__Ornithinicoccus	0.00032419	0.000666684	0.000263158	0.000921824	0.000563063	0.000190885	6.71697e-05	0.000304167	0.000500574	0.000544676	0	8.51898e-05	5.86321e-05	9.85246e-05	2.024e-05
k__Bacteria	p__Actinobacteria	c__Actinobacteria	o__Actinomycetales	f__Intrasporangiaceae	g__Ornithinimicrobium	0	2.56417e-05	0	2.56062e-05	2.55938e-05	0	0	0	0	0	0	4.25949e-05	0	2.46311e-05	2.024e-05
k__Bacteria	p__Actinobacteria	c__Actinobacteria	o__Actinomycetales	f__Intrasporangiaceae	g__Oryzihumus	0.000234137	0.000948742	0.000236842	0.000614549	0.000588657	4.77213e-05	4.47798e-05	0	5.88911e-05	0.00012379	0.000818696	0.000255569	0.000175896	7.38934e-05	0.000384561
k__Bacteria	p__Actinobacteria	c__Actinobacteria	o__Actinomycetales	f__Intrasporangiaceae	g__Phycicoccus	3.60211e-05	0.000256417	0	0.000460912	0.000230344	7.1582e-05	2.23899e-05	0	0.000176673	0.000321854	0.000272899	0.000106487	0.000410425	0.000246311	0.000769122
k__Bacteria	p__Actinobacteria	c__Actinobacteria	o__Actinomycetales	f__Intrasporangiaceae	g__Terrabacter	0	0.00015385	0	0.000179244	0.000102375	2.38607e-05	2.23899e-05	0	5.88911e-05	7.4274e-05	0	4.25949e-05	0	7.38934e-05	6.07201e-05
k__Bacteria	p__Actinobacteria	c__Actinobacteria	o__Actinomycetales	f__Jiangellaceae	g__Jiangella	0	0	0	0	0	0	2.23899e-05	5.06945e-05	0	0	0	2.12974e-05	0.000938114	0	0.0001012
k__Bacteria	p__Actinobacteria	c__Actinobacteria	o__Actinomycetales	f__Jonesiaceae	g__Jonesia	0	0	0	0	0	0	0	0	0	0	0	0	0	0	0
k__Bacteria	p__Actinobacteria	c__Actinobacteria	o__Actinomycetales	f__Kineosporiaceae	Other	3.60211e-05	2.56417e-05	0	0.000102425	0	0	0	0	0	9.9032e-05	2.4809e-05	0	2.93161e-05	7.38934e-05	0
k__Bacteria	p__Actinobacteria	c__Actinobacteria	o__Actinomycetales	f__Kineosporiaceae	g__Angustibacter	0	0.00015385	2.63158e-05	0.00020485	0.000102375	0	2.23899e-05	0	0	9.9032e-05	0	0	0	4.92623e-05	0
k__Bacteria	p__Actinobacteria	c__Actinobacteria	o__Actinomycetales	f__Kineosporiaceae	g__Kineococcus	0	0	0	2.56062e-05	7.67813e-05	0	0	0	0	0	0	0	2.93161e-05	0	0
k__Bacteria	p__Actinobacteria	c__Actinobacteria	o__Actinomycetales	f__Kineosporiaceae	g__Kineosporia	0.000252148	0.000641042	5.26316e-05	0.00148516	0.00138206	0.000214746	0.000559747	0.000405556	0.000824475	0.00168354	0.00071946	0.000489841	0.00257981	0.00086209	0.000971522
k__Bacteria	p__Actinobacteria	c__Actinobacteria	o__Actinomycetales	f__Kineosporiaceae	g__Quadrisphaera	1.80106e-05	0	0	2.56062e-05	0	0	0	0	0	0	0	2.12974e-05	0	0	2.024e-05
k__Bacteria	p__Actinobacteria	c__Actinobacteria	o__Actinomycetales	f__Microbacteriaceae	Other	0.000378222	0.000564117	0.000421053	0.000691368	0.000486282	0.000143164	0.000246289	0	0.000500574	0.00113887	0.000297708	0.000212974	0.000527689	0.000394098	0.000526241
k__Bacteria	p__Actinobacteria	c__Actinobacteria	o__Actinomycetales	f__Microbacteriaceae	g__Agreia	1.80106e-05	0	0	0	2.55938e-05	0	0	0	0	0	0	2.12974e-05	0	2.46311e-05	0
k__Bacteria	p__Actinobacteria	c__Actinobacteria	o__Actinomycetales	f__Microbacteriaceae	g__Agrococcus	1.80106e-05	0	0	0	0	0	0	0	0	0	0	0	0	0	0
k__Bacteria	p__Actinobacteria	c__Actinobacteria	o__Actinomycetales	f__Microbacteriaceae	g__Agromyces	0	0	0	0	0	0	0	0	0	0	0	0	0	0	2.024e-05
k__Bacteria	p__Actinobacteria	c__Actinobacteria	o__Actinomycetales	f__Microbacteriaceae	g__Alpinimonas	0	0	0	0	0	0	0	0	0	0	0	0	0	0	0
k__Bacteria	p__Actinobacteria	c__Actinobacteria	o__Actinomycetales	f__Microbacteriaceae	g__Amnibacterium	0	0	0	0	0	0	0	0	0	0	0	0	0	0	0
k__Bacteria	p__Actinobacteria	c__Actinobacteria	o__Actinomycetales	f__Microbacteriaceae	g__Chryseoglobus	0	0	0	0	0	0	0	0	0	0	0	0	0	0	0
k__Bacteria	p__Actinobacteria	c__Actinobacteria	o__Actinomycetales	f__Microbacteriaceae	g__Cryobacterium	0	5.12834e-05	5.26316e-05	0.000230456	5.11876e-05	0	0	0	5.88911e-05	7.4274e-05	2.4809e-05	0.000255569	0.000117264	7.38934e-05	8.09602e-05
k__Bacteria	p__Actinobacteria	c__Actinobacteria	o__Actinomycetales	f__Microbacteriaceae	g__Frigoribacterium	0	0	0	0	0	0	0	0	0	0	0	0	0	0	0
k__Bacteria	p__Actinobacteria	c__Actinobacteria	o__Actinomycetales	f__Microbacteriaceae	g__Herbiconiux	0	0	0	0	0	0	0	0	0	0	0	0	0	0	0
k__Bacteria	p__Actinobacteria	c__Actinobacteria	o__Actinomycetales	f__Microbacteriaceae	g__Leucobacter	0	0	0	0	0	0	0	0	0	0	0	0	0	0	0
k__Bacteria	p__Actinobacteria	c__Actinobacteria	o__Actinomycetales	f__Microbacteriaceae	g__Microbacterium	0	0	0	0	0	0	0	0	0	0	0	0	0	0	0
k__Bacteria	p__Actinobacteria	c__Actinobacteria	o__Actinomycetales	f__Microbacteriaceae	g__Okibacterium	0.000594348	0.000974384	5.26316e-05	0.00107546	0.00872748	7.1582e-05	0.000156729	0.000101389	0.000559465	0.00173306	0.002208	0.00074541	0.00111401	0.000295574	0.000688162
k__Bacteria	p__Actinobacteria	c__Actinobacteria	o__Actinomycetales	f__Microbacteriaceae	g__Pseudoclavibacter	0	0	0	0	0	0	0	0	0	0	0	0	0	0	0
k__Bacteria	p__Actinobacteria	c__Actinobacteria	o__Actinomycetales	f__Microbacteriaceae	g__Rathayibacter	0	0	0	0	0	0	0	0	0	0	0	0	0	0	0
k__Bacteria	p__Actinobacteria	c__Actinobacteria	o__Actinomycetales	f__Microbacteriaceae	g__Salinibacterium	0.00122472	0.00156414	0.000684211	0.00417382	0.00209869	0.000906705	0.000582137	0.000253473	0.00117782	0.00403555	0.000496179	0.00123525	0.00284366	0.00120693	0.00263121
k__Bacteria	p__Actinobacteria	c__Actinobacteria	o__Actinomycetales	f__Microbacteriaceae	g__Zimmermannella	0	0	0	0	0	0	0	0	2.94455e-05	2.4758e-05	0	0	0	0	0
k__Bacteria	p__Actinobacteria	c__Actinobacteria	o__Actinomycetales	f__Micrococcaceae	Other	0	0	0	0	2.55938e-05	0	0	0	0	0	0	0	0	0	0
k__Bacteria	p__Actinobacteria	c__Actinobacteria	o__Actinomycetales	f__Micrococcaceae	g__Arthrobacter	0.000108063	0.000205133	7.89474e-05	0.000640156	0.000332719	7.1582e-05	0.000134339	0.000101389	0.000235564	0.000668466	0.000124045	0.000127785	0.000410425	0.000197049	0.000404801
k__Bacteria	p__Actinobacteria	c__Actinobacteria	o__Actinomycetales	f__Micrococcaceae	g__Citricoccus	0	0	0	0	0	2.38607e-05	0	0	0	0	0	0	5.86321e-05	2.46311e-05	4.04801e-05
k__Bacteria	p__Actinobacteria	c__Actinobacteria	o__Actinomycetales	f__Micrococcaceae	g__Kocuria	0	5.12834e-05	2.63158e-05	0	0	2.38607e-05	8.95596e-05	5.06945e-05	0	0.000148548	2.4809e-05	6.38923e-05	5.86321e-05	7.38934e-05	4.04801e-05
k__Bacteria	p__Actinobacteria	c__Actinobacteria	o__Actinomycetales	f__Micrococcaceae	g__Micrococcus	3.60211e-05	2.56417e-05	2.63158e-05	0	2.55938e-05	0	6.71697e-05	5.06945e-05	2.94455e-05	9.9032e-05	2.4809e-05	0.000106487	0.000117264	7.38934e-05	2.024e-05
k__Bacteria	p__Actinobacteria	c__Actinobacteria	o__Actinomycetales	f__Micrococcaceae	g__Nesterenkonia	0	0	0	0	0	0	0	0	0	0	0	0	0	0	0
k__Bacteria	p__Actinobacteria	c__Actinobacteria	o__Actinomycetales	f__Micrococcaceae	g__Renibacterium	0.000288169	0.00107695	0.000342105	0.00261184	0.0012285	0.000429492	0.000873206	0.000354862	0.00135449	0.00220346	0.00200953	0.0017038	0.00486647	0.00157639	0.00520169
k__Bacteria	p__Actinobacteria	c__Actinobacteria	o__Actinomycetales	f__Micrococcaceae	g__Rothia	0	0	0	0	0	2.38607e-05	0	0	0	0	0	0	5.86321e-05	0	0
k__Bacteria	p__Actinobacteria	c__Actinobacteria	o__Actinomycetales	f__Micrococcaceae	g__Zhihengliuella	1.80106e-05	0	0	0	0	0	2.23899e-05	0	0	4.9516e-05	0	0	0	0	2.024e-05
k__Bacteria	p__Actinobacteria	c__Actinobacteria	o__Actinomycetales	f__Micromonosporaceae	Other	0.00199917	0.00271802	0.00160526	0.00768187	0.0024826	0.00131234	0.00235094	0.00207848	0.00323901	0.0119334	0.000620224	0.000511139	0.0038404	0.00278332	0.00159896
k__Bacteria	p__Actinobacteria	c__Actinobacteria	o__Actinomycetales	f__Micromonosporaceae	g__Actinoplanes	0	2.56417e-05	0	5.12125e-05	5.11876e-05	2.38607e-05	2.23899e-05	0	2.94455e-05	0.000420886	4.96179e-05	0	0	0.000123156	2.024e-05
k__Bacteria	p__Actinobacteria	c__Actinobacteria	o__Actinomycetales	f__Micromonosporaceae	g__Allocatelliglobosispora	0	0	0	0	2.55938e-05	0	0	0	0	4.9516e-05	0	0	0	0	8.09602e-05
k__Bacteria	p__Actinobacteria	c__Actinobacteria	o__Actinomycetales	f__Micromonosporaceae	g__Asanoa	0	0	0	0	2.55938e-05	0	0	0	0	2.4758e-05	0	0	0	0	0
k__Bacteria	p__Actinobacteria	c__Actinobacteria	o__Actinomycetales	f__Micromonosporaceae	g__Catellatospora	0	0	0	0	0	0	0	0	0	0	0	0	0	0	0
k__Bacteria	p__Actinobacteria	c__Actinobacteria	o__Actinomycetales	f__Micromonosporaceae	g__Catelliglobosispora	0	0	0	0	0	0	0	0	0	9.9032e-05	9.92359e-05	0	0.000175896	0	0.0001012
k__Bacteria	p__Actinobacteria	c__Actinobacteria	o__Actinomycetales	f__Micromonosporaceae	g__Catenuloplanes	0	0	2.63158e-05	0	2.55938e-05	0	0	0	0	9.9032e-05	0	0	0	0	0
k__Bacteria	p__Actinobacteria	c__Actinobacteria	o__Actinomycetales	f__Micromonosporaceae	g__Couchioplanes	0	5.12834e-05	2.63158e-05	2.56062e-05	7.67813e-05	2.38607e-05	0	0	5.88911e-05	0.000445644	0	6.38923e-05	0.000322477	7.38934e-05	6.07201e-05
k__Bacteria	p__Actinobacteria	c__Actinobacteria	o__Actinomycetales	f__Micromonosporaceae	g__Dactylosporangium	5.40317e-05	7.6925e-05	2.63158e-05	0.000768187	0.000127969	0.000334049	0.000537358	0.000152084	0.000883366	0.00326805	0.000148854	0.00017038	0.000205212	0.000541885	0.000566721
k__Bacteria	p__Actinobacteria	c__Actinobacteria	o__Actinomycetales	f__Micromonosporaceae	g__Hamadaea	0	0	0	0	0	0	0	0	0	0	0	0	0	0	0
k__Bacteria	p__Actinobacteria	c__Actinobacteria	o__Actinomycetales	f__Micromonosporaceae	g__Krasilnikovia	0	2.56417e-05	0	0	0	0	0	0	0	0	0	0	0	0	2.024e-05
k__Bacteria	p__Actinobacteria	c__Actinobacteria	o__Actinomycetales	f__Micromonosporaceae	g__Longispora	0	0	0	0	0	0	0	0	0	0	0	0	5.86321e-05	0	0
k__Bacteria	p__Actinobacteria	c__Actinobacteria	o__Actinomycetales	f__Micromonosporaceae	g__Luedemannella	0.000252148	0.000717967	0.000210526	0.00110107	0.000614251	0.000405631	0.000559747	0.000101389	0.0016784	0.00314426	0.000595415	0.000447246	0.000732901	0.00105914	0.00143704
k__Bacteria	p__Actinobacteria	c__Actinobacteria	o__Actinomycetales	f__Micromonosporaceae	g__Micromonospora	7.20422e-05	5.12834e-05	2.63158e-05	0.0004097	0.000153563	4.77213e-05	0.000134339	5.06945e-05	0.000235564	0.0032433	2.4809e-05	6.38923e-05	0.000234528	0.00022168	0.000283361
k__Bacteria	p__Actinobacteria	c__Actinobacteria	o__Actinomycetales	f__Micromonosporaceae	g__Pilimelia	0	0	0	2.56062e-05	2.55938e-05	2.38607e-05	0	0	0	0.000222822	0	2.12974e-05	0	2.46311e-05	0
k__Bacteria	p__Actinobacteria	c__Actinobacteria	o__Actinomycetales	f__Micromonosporaceae	g__Planosporangium	0	0	0	0	0	0	0	0	0	2.4758e-05	0	0	0	0	0
k__Bacteria	p__Actinobacteria	c__Actinobacteria	o__Actinomycetales	f__Micromonosporaceae	g__Plantactinospora	0.000252148	0.000102567	2.63158e-05	0.000102425	5.11876e-05	0.000119303	6.71697e-05	5.06945e-05	5.88911e-05	4.9516e-05	0	0	0	2.46311e-05	0
k__Bacteria	p__Actinobacteria	c__Actinobacteria	o__Actinomycetales	f__Micromonosporaceae	g__Rugosimonospora	1.80106e-05	0	0	2.56062e-05	0	0	0	0	0	0	0	0	0	0	0
k__Bacteria	p__Actinobacteria	c__Actinobacteria	o__Actinomycetales	f__Micromonosporaceae	g__Virgisporangium	0	2.56417e-05	0	0	0	0	2.23899e-05	0	5.88911e-05	0.000148548	0.000198472	0	8.79482e-05	0	6.07201e-05
k__Bacteria	p__Actinobacteria	c__Actinobacteria	o__Actinomycetales	f__Mycobacteriaceae	g__Amycolicicoccus	0	0	0	0	0	7.1582e-05	0.000268679	0.000253473	5.88911e-05	0	7.44269e-05	0	0	0.000172418	0
k__Bacteria	p__Actinobacteria	c__Actinobacteria	o__Actinomycetales	f__Mycobacteriaceae	g__Mycobacterium	0.00064838	0.00161543	0.000368421	0.00217653	0.00138206	0.00071582	0.000537358	0.000506945	0.00226731	0.00762546	0.00228243	0.00174639	0.00105538	0.000788197	0.00153824
k__Bacteria	p__Actinobacteria	c__Actinobacteria	o__Actinomycetales	f__Nakamurellaceae	g__Nakamurella	0.00189111	0.00335906	0.000973684	0.00573579	0.0037111	0.000405631	0.001321	0.000963196	0.00235564	0.00316902	0.00114121	0.00287515	0.00281434	0.00463066	0.00532313
k__Bacteria	p__Actinobacteria	c__Actinobacteria	o__Actinomycetales	f__Nocardiaceae	Other	0	0	0	0	0	0	0	0	0	0	0	2.12974e-05	0	0	0
k__Bacteria	p__Actinobacteria	c__Actinobacteria	o__Actinomycetales	f__Nocardiaceae	g__Gordonia	0	0	0	0	0	0	0	0	0	4.9516e-05	0	0	0	0	2.024e-05
k__Bacteria	p__Actinobacteria	c__Actinobacteria	o__Actinomycetales	f__Nocardiaceae	g__Millisia	0	0	0	0	0	0	0	0	0	2.4758e-05	0	0	0	0	0
k__Bacteria	p__Actinobacteria	c__Actinobacteria	o__Actinomycetales	f__Nocardiaceae	g__Nocardia	0	0	0	0	0	0	0	0	0	7.4274e-05	0	0	0	0	0
k__Bacteria	p__Actinobacteria	c__Actinobacteria	o__Actinomycetales	f__Nocardiaceae	g__Rhodococcus	0.000108063	0.000128208	0.000105263	0.000153637	0.000102375	2.38607e-05	0.000111949	0.000152084	0.000117782	0.00557055	9.92359e-05	0.000191677	0.000175896	0.000172418	0.000222641
k__Bacteria	p__Actinobacteria	c__Actinobacteria	o__Actinomycetales	f__Nocardiaceae	g__Williamsia	0	0	0	0.00020485	2.55938e-05	7.1582e-05	4.47798e-05	0	0	0.00326805	2.4809e-05	0	2.93161e-05	0	2.024e-05
k__Bacteria	p__Actinobacteria	c__Actinobacteria	o__Actinomycetales	f__Nocardioidaceae	Other	3.60211e-05	5.12834e-05	0	0.000256062	7.67813e-05	0.000119303	2.23899e-05	0	0.000206119	0.0116115	0.000148854	2.12974e-05	2.93161e-05	7.38934e-05	0.00014168
k__Bacteria	p__Actinobacteria	c__Actinobacteria	o__Actinomycetales	f__Nocardioidaceae	g__Aeromicrobium	1.80106e-05	0.000102567	5.26316e-05	0.000332881	2.55938e-05	2.38607e-05	0	0	0.000117782	0.000965562	2.4809e-05	0	0.000234528	0.000123156	0.000283361
k__Bacteria	p__Actinobacteria	c__Actinobacteria	o__Actinomycetales	f__Nocardioidaceae	g__Flindersiella	0	2.56417e-05	0	2.56062e-05	2.55938e-05	0	0	0	0	0	0	0	0	0	0
k__Bacteria	p__Actinobacteria	c__Actinobacteria	o__Actinomycetales	f__Nocardioidaceae	g__Kribbella	0	0	0	0	0	0	0	0	0	2.4758e-05	0	0	0	0	2.024e-05
k__Bacteria	p__Actinobacteria	c__Actinobacteria	o__Actinomycetales	f__Nocardioidaceae	g__Marmoricola	0.000144084	0.000358984	0.000210526	0.000665762	0.000255938	9.54426e-05	0.000246289	0.000202778	0.000618356	0.00141121	0.000198472	0.000276867	0.000293161	0.000443361	0.000465521
k__Bacteria	p__Actinobacteria	c__Actinobacteria	o__Actinomycetales	f__Nocardioidaceae	g__Nocardioides	0.000486285	0.00169235	0.000394737	0.0024838	0.000614251	0.000190885	0.000850816	0.000709723	0.000706693	0.00316902	0.000124045	0.000234272	0.00123127	0.000517254	0.000910802
k__Bacteria	p__Actinobacteria	c__Actinobacteria	o__Actinomycetales	f__Nocardioidaceae	g__Pimelobacter	0	0	0	0	0	0	0	0	0	0	0	0	0	0	0
k__Bacteria	p__Actinobacteria	c__Actinobacteria	o__Actinomycetales	f__Promicromonosporaceae	Other	0	0.000128208	2.63158e-05	2.56062e-05	0	2.38607e-05	2.23899e-05	0.000152084	0	0	7.44269e-05	4.25949e-05	0.000117264	7.38934e-05	0.000242881
k__Bacteria	p__Actinobacteria	c__Actinobacteria	o__Actinomycetales	f__Promicromonosporaceae	g__Isoptericola	0	0	0	0	0	0	0	0	0	0	0	0	0	0	0
k__Bacteria	p__Actinobacteria	c__Actinobacteria	o__Actinomycetales	f__Propionibacteriaceae	g__Friedmanniella	0	0	0	0	0	0	0	0	0	0	0	0	0	0	0
k__Bacteria	p__Actinobacteria	c__Actinobacteria	o__Actinomycetales	f__Propionibacteriaceae	g__Microlunatus	0	2.56417e-05	0	0	0	0	0	0	0	0	0	0	0	2.46311e-05	0
k__Bacteria	p__Actinobacteria	c__Actinobacteria	o__Actinomycetales	f__Propionibacteriaceae	g__Propionibacterium	3.60211e-05	0	2.63158e-05	0	2.55938e-05	4.77213e-05	0	0	5.88911e-05	4.9516e-05	4.96179e-05	0	0	0	4.04801e-05
k__Bacteria	p__Actinobacteria	c__Actinobacteria	o__Actinomycetales	f__Pseudonocardiaceae	Other	1.80106e-05	2.56417e-05	5.26316e-05	0.000153637	0.000179156	0	0.000111949	0.000101389	2.94455e-05	7.4274e-05	2.4809e-05	8.51898e-05	0.000175896	4.92623e-05	0.0001012
k__Bacteria	p__Actinobacteria	c__Actinobacteria	o__Actinomycetales	f__Pseudonocardiaceae	g__Actinokineospora	0	0	0	0	0	0	0	0	2.94455e-05	0.000173306	0	0	0	0	0
k__Bacteria	p__Actinobacteria	c__Actinobacteria	o__Actinomycetales	f__Pseudonocardiaceae	g__Actinophytocola	0	0	0	2.56062e-05	5.11876e-05	0	0	0	0	9.9032e-05	0	0	0	0	2.024e-05
k__Bacteria	p__Actinobacteria	c__Actinobacteria	o__Actinomycetales	f__Pseudonocardiaceae	g__Actinosynnema	0	0	0	0	0	0	0	0	0	0	0	0	0	0	0
k__Bacteria	p__Actinobacteria	c__Actinobacteria	o__Actinomycetales	f__Pseudonocardiaceae	g__Amycolatopsis	1.80106e-05	2.56417e-05	2.63158e-05	5.12125e-05	0	0	0	0	2.94455e-05	4.9516e-05	2.4809e-05	0	0	2.46311e-05	0
k__Bacteria	p__Actinobacteria	c__Actinobacteria	o__Actinomycetales	f__Pseudonocardiaceae	g__Crossiella	9.00528e-05	0.000128208	5.26316e-05	0.000281669	0.00020475	0.000119303	0.000358238	0.000202778	0.00053002	0.000222822	0	8.51898e-05	2.93161e-05	0.000295574	6.07201e-05
k__Bacteria	p__Actinobacteria	c__Actinobacteria	o__Actinomycetales	f__Pseudonocardiaceae	g__Pseudonocardia	0.00147687	0.00438473	0.00105263	0.00540291	0.00294328	0.00171797	0.00767973	0.00441042	0.00638968	0.00470402	0.000570606	0.00134174	0.00120196	0.00517254	0.001518
k__Bacteria	p__Actinobacteria	c__Actinobacteria	o__Actinomycetales	f__Pseudonocardiaceae	g__Saccharopolyspora	0	0	0	0	0	0	0	0	0	0	0	0	0	0	0
k__Bacteria	p__Actinobacteria	c__Actinobacteria	o__Actinomycetales	f__Pseudonocardiaceae	g__Sciscionella	1.80106e-05	0	0	0	0	0	0	0	0	0	2.4809e-05	0	0	0	0
k__Bacteria	p__Actinobacteria	c__Actinobacteria	o__Actinomycetales	f__Pseudonocardiaceae	g__Umezawaea	0	0.000102567	2.63158e-05	2.56062e-05	0	0	0	0	0	9.9032e-05	0	2.12974e-05	8.79482e-05	7.38934e-05	8.09602e-05
k__Bacteria	p__Actinobacteria	c__Actinobacteria	o__Actinomycetales	f__Ruaniaceae	g__Ruania	0	0	0	0	0	0	0	0	0	0	0	0	0	0	0
k__Bacteria	p__Actinobacteria	c__Actinobacteria	o__Actinomycetales	f__Sanguibacteraceae	g__Sanguibacter	3.60211e-05	0	2.63158e-05	2.56062e-05	2.55938e-05	0	0	0	2.94455e-05	0.000222822	9.92359e-05	8.51898e-05	5.86321e-05	9.85246e-05	0
k__Bacteria	p__Actinobacteria	c__Actinobacteria	o__Actinomycetales	f__Sporichthyaceae	g__Sporichthya	0.000522306	0.000820534	0.000236842	0.00128031	0.00110053	0.000214746	0.000492578	0.000253473	0.00100115	0.00205491	0.000148854	0.000149082	0.000293161	0.000394098	0.000242881
k__Bacteria	p__Actinobacteria	c__Actinobacteria	o__Actinomycetales	f__Streptomycetaceae	g__Streptacidiphilus	0.000126074	0.000230775	0.000263158	0.00020485	0.000281532	7.1582e-05	0.000313459	5.06945e-05	5.88911e-05	0.00024758	4.96179e-05	2.12974e-05	5.86321e-05	2.46311e-05	4.04801e-05
k__Bacteria	p__Actinobacteria	c__Actinobacteria	o__Actinomycetales	f__Streptomycetaceae	g__Streptomyces	3.60211e-05	0.00015385	0	0.000128031	0.000255938	4.77213e-05	2.23899e-05	0	5.88911e-05	0.00012379	0	4.25949e-05	0	9.85246e-05	4.04801e-05
k__Bacteria	p__Actinobacteria	c__Actinobacteria	o__Actinomycetales	f__Streptosporangiaceae	Other	0	0	0	0	0	0	0	0	0	0	0	0	0	0	0
k__Bacteria	p__Actinobacteria	c__Actinobacteria	o__Actinomycetales	f__Streptosporangiaceae	g__Herbidospora	0	5.12834e-05	5.26316e-05	5.12125e-05	5.11876e-05	0	0	0	0	0	2.4809e-05	2.12974e-05	2.93161e-05	0	2.024e-05
k__Bacteria	p__Actinobacteria	c__Actinobacteria	o__Actinomycetales	f__Streptosporangiaceae	g__Planobispora	0	0	0	0	2.55938e-05	0	0	0	0	0	0	2.12974e-05	0	0	0
k__Bacteria	p__Actinobacteria	c__Actinobacteria	o__Actinomycetales	f__Streptosporangiaceae	g__Sphaerisporangium	0	0	0	5.12125e-05	0	2.38607e-05	0	0	2.94455e-05	0.00121314	0	0	0	0	6.07201e-05
k__Bacteria	p__Actinobacteria	c__Actinobacteria	o__Actinomycetales	f__Streptosporangiaceae	g__Streptosporangium	3.60211e-05	7.6925e-05	0	0	2.55938e-05	0	0	5.06945e-05	0	0.000148548	0	0	2.93161e-05	0	0.00012144
k__Bacteria	p__Actinobacteria	c__Actinobacteria	o__Actinomycetales	f__Thermomonosporaceae	Other	0.000864507	0.00143593	0.000631579	0.000793793	0.000358313	0.000524934	0.00141056	0.000861807	0.000412238	9.9032e-05	4.96179e-05	4.25949e-05	2.93161e-05	0.000467992	4.04801e-05
k__Bacteria	p__Actinobacteria	c__Actinobacteria	o__Actinomycetales	f__Thermomonosporaceae	g__Actinocorallia	0.000540317	0.000333342	0.000368421	0.000870612	0.000639844	9.54426e-05	0.000291069	0.000152084	0.000353346	0.000693224	0.000148854	0.000425949	0.000469057	0.000197049	0.000485761
k__Bacteria	p__Actinobacteria	c__Actinobacteria	o__Actinomycetales	f__Thermomonosporaceae	g__Actinomadura	0	0	0	0	0	0	0	0	0	0.000148548	0	0	0	0	0
k__Bacteria	p__Actinobacteria	c__Actinobacteria	o__Actinomycetales	f__Thermomonosporaceae	g__Spirillospora	0.00117069	0.00158978	0.000868421	0.00125471	0.000460688	0.000286328	0.000559747	0.00055764	0.000323901	0.00024758	0	2.12974e-05	0.00014658	4.92623e-05	0.0001012
k__Bacteria	p__Actinobacteria	c__Actinobacteria	o__Actinomycetales	f__Tsukamurellaceae	g__Tsukamurella	0	0	0	0	0	0	0	0	0	0	0	0	0	0	0
k__Bacteria	p__Actinobacteria	c__Actinobacteria	o__Bifidobacteriales	f__Bifidobacteriaceae	g__Bifidobacterium	0	0	0	0	0	0	0	0	0	0	0	0	0	0	0
k__Bacteria	p__Actinobacteria	c__Actinobacteria	o__Bifidobacteriales	f__Bifidobacteriaceae	g__Gardnerella	0	0	0	0	0	0	0	0	0	0	0	0	0	0	0
k__Bacteria	p__Actinobacteria	c__Actinobacteria	o__Coriobacteriales	f__Coriobacteriaceae	g__Atopobium	0	0	0	0	0	0	0	0	0	0	0	0	0	0	0
k__Bacteria	p__Actinobacteria	c__Actinobacteria	o__Coriobacteriales	f__Coriobacteriaceae	g__Gordonibacter	0	0	0	0	0	0	2.23899e-05	0.000152084	5.88911e-05	0	0.000446561	2.12974e-05	8.79482e-05	2.46311e-05	4.04801e-05
k__Bacteria	p__Actinobacteria	c__Actinobacteria	o__Coriobacteriales	f__Coriobacteriaceae	g__Slackia	0	0	0	0	0	0	0	0	0	9.9032e-05	0	0	0	0	0
k__Bacteria	p__Actinobacteria	c__Actinobacteria	o__Corynebacteriales	f__Corynebacteriales_incertae_sedis	g__Tomitella	0	0	0	0	2.55938e-05	0	0	0	8.83366e-05	9.9032e-05	0	0	0	0	0
k__Bacteria	p__Actinobacteria	c__Actinobacteria	o__Gaiellales	f__Gaiellaceae	g__Gaiella	0.0104461	0.0178723	0.00615789	0.0108826	0.0109797	0.00298258	0.00698565	0.00582987	0.00506463	0.00381273	0.00292746	0.00236402	0.00615637	0.00443361	0.00376465
k__Bacteria	p__Actinobacteria	c__Actinobacteria	o__Nitriliruptorales	f__Nitriliruptoraceae	g__Nitriliruptor	0	0	0	0	0	0	0	0	0	0	0	0	0	0	0
k__Bacteria	p__Actinobacteria	c__Actinobacteria	o__Rubrobacterales	f__Rubrobacteraceae	g__Rubrobacter	1.80106e-05	2.56417e-05	0	0	0	0	0	5.06945e-05	2.94455e-05	2.4758e-05	0	0	0	0	0
k__Bacteria	p__Actinobacteria	c__Actinobacteria	o__Solirubrobacterales	Other	Other	0	0	2.63158e-05	0.000128031	0	2.38607e-05	2.23899e-05	5.06945e-05	2.94455e-05	0.000198064	0	0	2.93161e-05	0	2.024e-05
k__Bacteria	p__Actinobacteria	c__Actinobacteria	o__Solirubrobacterales	f__Conexibacteraceae	g__Conexibacter	0.00832088	0.0248468	0.00723684	0.0154406	0.013104	0.00260081	0.00691848	0.00760418	0.0141044	0.0159937	0.00295227	0.00481322	0.0120489	0.00970467	0.0152812
k__Bacteria	p__Actinobacteria	c__Actinobacteria	o__Solirubrobacterales	f__Patulibacteraceae	g__Patulibacter	1.80106e-05	0.000256417	0	0.000307275	0.000127969	0	4.47798e-05	0	0.000471129	0.00086653	4.96179e-05	0	0	0	6.07201e-05
k__Bacteria	p__Actinobacteria	c__Actinobacteria	o__Solirubrobacterales	f__Solirubrobacteraceae	g__Solirubrobacter	0.000342201	0.00112823	0.000157895	0.000614549	0.000511876	4.77213e-05	0.000537358	0.000253473	0.00144283	0.00351563	0.000520988	0.000340759	0.00111401	0.000615779	0.00115368
k__Bacteria	p__Actinobacteria	c__Thermoleophilia	o__Thermoleophilales	f__Thermoleophilaceae	g__Thermoleophilum	0.000234137	0.000871817	2.63158e-05	0.000102425	0.000179156	0.000190885	0.000134339	0.000354862	8.83366e-05	0.000148548	4.96179e-05	6.38923e-05	8.79482e-05	9.85246e-05	0.0001012
k__Bacteria	p__Aminicenantes	c__	o__	f__	g__Aminicenantes_genera_incertae_sedis	0	0	0	0	0	0	0	0	0	0	0	0	0	0	0
k__Bacteria	p__Aquificae	c__Aquificae	o__Aquificales	f__Aquificaceae	g__Hydrogenobacter	0	0	0	0	0	0	0	0	0	0	0	0	0	0	0
k__Bacteria	p__Aquificae	c__Aquificae	o__Aquificales	f__Hydrogenothermaceae	g__Hydrogenothermus	0	0	0	0	0	0	0	0	0	0	0	0	0	0	0
k__Bacteria	p__Armatimonadetes	Other	Other	Other	Other	1.80106e-05	7.6925e-05	7.89474e-05	2.56062e-05	0	4.77213e-05	4.47798e-05	0	8.83366e-05	2.4758e-05	0	2.12974e-05	0	0	2.024e-05
k__Bacteria	p__Armatimonadetes	c__	o__	f__	g__Armatimonadetes_gp2	7.20422e-05	0	0.000131579	5.12125e-05	5.11876e-05	0.000167025	2.23899e-05	0.000101389	8.83366e-05	0	0.000347326	0.000234272	5.86321e-05	0	2.024e-05
k__Bacteria	p__Armatimonadetes	c__	o__	f__	g__Armatimonadetes_gp4	0.000126074	0.000102567	7.89474e-05	0.000537731	0.000383907	0.000835123	0.000604527	0.00055764	0.000382792	0.000420886	0.000396944	0.000638923	0.000175896	0.000615779	0.000607201
k__Bacteria	p__Armatimonadetes	c__	o__	f__	g__Armatimonadetes_gp5	0.00113466	0.000974384	0.001	0.000742581	0.0004095	0.000429492	0.000895596	0.000659029	0.000412238	0.000396128	0.000272899	0.000404651	0.000410425	0.000197049	0.000627441
k__Bacteria	p__Armatimonadetes	c__Armatimonadia	o__Armatimonadales	f__Armatimonadaceae	g__Armatimonas/Armatimonadetes_gp1	0.000936549	0.000384625	0.000842105	0.00197168	0.000691032	0.000548795	0.000492578	0.000253473	0.000824475	0.000445644	0.000272899	0.000468544	8.79482e-05	0.00022168	0.000445281
k__Bacteria	p__Armatimonadetes	c__Chthonomonadetes	o__Chthonomonadales	f__Chthonomonadaceae	g__Chthonomonas/Armatimonadetes_gp3	0.00353007	0.0018462	0.00623684	0.00709292	0.00389025	0.00725364	0.00380628	0.00501876	0.00418127	0.00136169	0.00158777	0.00230012	0.000703585	0.00273406	0.00167992
k__Bacteria	p__Atribacteria	c__	o__	f__	g__Atribacteria_genera_incertae_sedis	0	0	0	0	0	0	0	0	0	0	0	0	0	0	0
k__Bacteria	p__BRC1	c__	o__	f__	g__BRC1_genera_incertae_sedis	0.000414243	0.000282059	0.000684211	0.00094743	0.000486282	0.000691959	0.000626917	0.000354862	0.000441683	0.00037137	0.000645033	0.000511139	0.000205212	0.000246311	0.000364321
k__Bacteria	p__Bacteroidetes	Other	Other	Other	Other	0.00318787	0.00371804	0.00181579	0.00363608	0.00404382	0.00193271	0.00277635	0.00228125	0.00235564	0.00351563	0.00344845	0.00287515	0.00533552	0.00315279	0.00631489
k__Bacteria	p__Bacteroidetes	c__Bacteroidia	o__Bacteroidales	Other	Other	0.000126074	0.000205133	0.000131579	5.12125e-05	0.000281532	0.000167025	0.000134339	5.06945e-05	0.000323901	0.000396128	0.00047137	0.000340759	0.000938114	0.000394098	0.000870322
k__Bacteria	p__Bacteroidetes	c__Bacteroidia	o__Bacteroidales	f__Bacteroidaceae	g__Bacteroides	1.80106e-05	2.56417e-05	0	0	0	0	0	0	0	2.4758e-05	0	2.12974e-05	0	0	0
k__Bacteria	p__Bacteroidetes	c__Bacteroidia	o__Bacteroidales	f__Bacteroidales_incertae_sedis	g__Phocaeicola	0	0	0	0	0	0	0	0	0	0	0	0	0	0	0
k__Bacteria	p__Bacteroidetes	c__Bacteroidia	o__Bacteroidales	f__Marinilabiaceae	g__Alkaliflexus	0	0	0	0	0	0	0	0	0	0	0	0	0	0	0
k__Bacteria	p__Bacteroidetes	c__Bacteroidia	o__Bacteroidales	f__Marinilabiliaceae	Other	0	0	0	0	0	0	0	0	0	0	0	0	0	0	0
k__Bacteria	p__Bacteroidetes	c__Bacteroidia	o__Bacteroidales	f__Marinilabiliaceae	g__Alkalitalea	0	0	0	0	0	0	0	0	0	0	0	0	0	0	0
k__Bacteria	p__Bacteroidetes	c__Bacteroidia	o__Bacteroidales	f__Marinilabiliaceae	g__Mangroviflexus	0	0	0	0	0	0	0	0	0	0	0	0	0	0	0
k__Bacteria	p__Bacteroidetes	c__Bacteroidia	o__Bacteroidales	f__Porphyromonadaceae	Other	0	0	0	0	0	0	0	0	0	0	0	0	0	0	0
k__Bacteria	p__Bacteroidetes	c__Bacteroidia	o__Bacteroidales	f__Porphyromonadaceae	g__Barnesiella	1.80106e-05	0	5.26316e-05	0	2.55938e-05	4.77213e-05	8.95596e-05	0.000101389	5.88911e-05	2.4758e-05	9.92359e-05	0	8.79482e-05	0	2.024e-05
k__Bacteria	p__Bacteroidetes	c__Bacteroidia	o__Bacteroidales	f__Porphyromonadaceae	g__Butyricimonas	0	0	0	0	0	0	0	0	0	0	0	0	0	0	0
k__Bacteria	p__Bacteroidetes	c__Bacteroidia	o__Bacteroidales	f__Porphyromonadaceae	g__Dysgonomonas	0	0	0	0	0	0	0	0	0	0.00423362	0	0	0	0	0.00016192
k__Bacteria	p__Bacteroidetes	c__Bacteroidia	o__Bacteroidales	f__Porphyromonadaceae	g__Odoribacter	0	0	0	2.56062e-05	0	0	0	0	0	0	0	0	0	0	0
k__Bacteria	p__Bacteroidetes	c__Bacteroidia	o__Bacteroidales	f__Porphyromonadaceae	g__Paludibacter	0	0	0	2.56062e-05	0	4.77213e-05	0.000111949	0.000101389	2.94455e-05	4.9516e-05	0.00071946	0.00117136	0	0	0
k__Bacteria	p__Bacteroidetes	c__Bacteroidia	o__Bacteroidales	f__Porphyromonadaceae	g__Parabacteroides	0	0	0	0	0	0	0	0	0	0	0	0	0	0	0
k__Bacteria	p__Bacteroidetes	c__Bacteroidia	o__Bacteroidales	f__Porphyromonadaceae	g__Petrimonas	0	0	0	0	0	2.38607e-05	0	0	0	0	0	0	0	2.46311e-05	0
k__Bacteria	p__Bacteroidetes	c__Bacteroidia	o__Bacteroidales	f__Porphyromonadaceae	g__Porphyromonas	0	0	0	0	0	0	0	0	2.94455e-05	0	0	0	0	0	0
k__Bacteria	p__Bacteroidetes	c__Bacteroidia	o__Bacteroidales	f__Porphyromonadaceae	g__Tannerella	0	0	0	0	0	0	0	0	0	0	0	0	0	0	0
k__Bacteria	p__Bacteroidetes	c__Bacteroidia	o__Bacteroidales	f__Prevotellaceae	g__Alloprevotella	0	0	0	0	0	0	0	0	0	0	0	0	0	0	0
k__Bacteria	p__Bacteroidetes	c__Bacteroidia	o__Bacteroidales	f__Prevotellaceae	g__Hallella	0	0	0	0	0	0	0	0	0	0	0	0	0	0	0
k__Bacteria	p__Bacteroidetes	c__Bacteroidia	o__Bacteroidales	f__Prevotellaceae	g__Prevotella	0	0	0	2.56062e-05	0	0	0	0	0	2.4758e-05	2.4809e-05	0	0	0	0
k__Bacteria	p__Bacteroidetes	c__Bacteroidia	o__Bacteroidales	f__Prevotellaceae	g__Xylanibacter	0	2.56417e-05	0	0	0	0	0	0	0	0	0	0	0	0	0
k__Bacteria	p__Bacteroidetes	c__Bacteroidia	o__Bacteroidales	f__Prolixibacteraceae	Other	0	0	0	0	0	0	0	5.06945e-05	0	0	0.000198472	8.51898e-05	0	2.46311e-05	0
k__Bacteria	p__Bacteroidetes	c__Bacteroidia	o__Bacteroidales	f__Prolixibacteraceae	g__Prolixibacter	0	0	2.63158e-05	0	0	0	2.23899e-05	5.06945e-05	0	0	0.000595415	6.38923e-05	2.93161e-05	0	2.024e-05
k__Bacteria	p__Bacteroidetes	c__Bacteroidia	o__Bacteroidales	f__Prolixibacteraceae	g__Sunxiuqinia	0	0	0	0	0	0	2.23899e-05	5.06945e-05	2.94455e-05	0	0.00205914	6.38923e-05	0.00014658	2.46311e-05	0
k__Bacteria	p__Bacteroidetes	c__Bacteroidia	o__Bacteroidales	f__Rikenellaceae	g__Alistipes	1.80106e-05	5.12834e-05	0	0	0	0	0	0	0	7.4274e-05	0	0	2.93161e-05	0	0.0001012
k__Bacteria	p__Bacteroidetes	c__Bacteroidia	o__Bacteroidales	f__Rikenellaceae	g__Rikenella	0	0	0	0	0	0	2.23899e-05	0	0	7.4274e-05	0	0	2.93161e-05	0	0
k__Bacteria	p__Bacteroidetes	c__Cytophagia	o__Cytophagales	Other	Other	0	5.12834e-05	0	0	2.55938e-05	0	0	0	0	4.9516e-05	2.4809e-05	0	5.86321e-05	0	0
k__Bacteria	p__Bacteroidetes	c__Cytophagia	o__Cytophagales	f__Cytophagaceae	Other	0	2.56417e-05	0	0.000102425	5.11876e-05	2.38607e-05	2.23899e-05	0	0	7.4274e-05	4.96179e-05	8.51898e-05	0.000469057	0	4.04801e-05
k__Bacteria	p__Bacteroidetes	c__Cytophagia	o__Cytophagales	f__Cytophagaceae	g__Adhaeribacter	0.000216127	0.000179492	0.000157895	0.000102425	0	0	4.47798e-05	5.06945e-05	0	0	0	2.12974e-05	8.79482e-05	0.000197049	0.00012144
k__Bacteria	p__Bacteroidetes	c__Cytophagia	o__Cytophagales	f__Cytophagaceae	g__Arcicella	0	0	0	0	0	0	0	5.06945e-05	0	0	0	0	0	0	0
k__Bacteria	p__Bacteroidetes	c__Cytophagia	o__Cytophagales	f__Cytophagaceae	g__Cytophaga	0	0.000179492	5.26316e-05	0.000358487	0.000793407	7.1582e-05	2.23899e-05	5.06945e-05	2.94455e-05	0.000396128	0	0.000127785	0	4.92623e-05	6.07201e-05
k__Bacteria	p__Bacteroidetes	c__Cytophagia	o__Cytophagales	f__Cytophagaceae	g__Dyadobacter	0	7.6925e-05	0	5.12125e-05	5.11876e-05	2.38607e-05	0	0	8.83366e-05	0.00113887	7.44269e-05	8.51898e-05	0.000234528	2.46311e-05	8.09602e-05
k__Bacteria	p__Bacteroidetes	c__Cytophagia	o__Cytophagales	f__Cytophagaceae	g__Emticicia	0	0.000102567	2.63158e-05	0.000128031	2.55938e-05	0	6.71697e-05	0	5.88911e-05	0.000297096	2.4809e-05	8.51898e-05	0.000175896	2.46311e-05	4.04801e-05
k__Bacteria	p__Bacteroidetes	c__Cytophagia	o__Cytophagales	f__Cytophagaceae	g__Fibrella	0	0	0	5.12125e-05	0	0	0	0	0	7.4274e-05	0	0	0	2.46311e-05	0
k__Bacteria	p__Bacteroidetes	c__Cytophagia	o__Cytophagales	f__Cytophagaceae	g__Fibrisoma	0	0	0	0	2.55938e-05	0	0	0	2.94455e-05	0	0	0	0	0	0
k__Bacteria	p__Bacteroidetes	c__Cytophagia	o__Cytophagales	f__Cytophagaceae	g__Flexibacter	0	2.56417e-05	0	0	0	0	0	0	0	0	0	2.12974e-05	0	0	0
k__Bacteria	p__Bacteroidetes	c__Cytophagia	o__Cytophagales	f__Cytophagaceae	g__Hymenobacter	1.80106e-05	7.6925e-05	7.89474e-05	0.000332881	0.000179156	4.77213e-05	4.47798e-05	5.06945e-05	0.000117782	0.00165879	2.4809e-05	4.25949e-05	0.00014658	4.92623e-05	6.07201e-05
k__Bacteria	p__Bacteroidetes	c__Cytophagia	o__Cytophagales	f__Cytophagaceae	g__Larkinella	0	2.56417e-05	0	0	2.55938e-05	0	0	0	0	9.9032e-05	4.96179e-05	0	0	0	0
k__Bacteria	p__Bacteroidetes	c__Cytophagia	o__Cytophagales	f__Cytophagaceae	g__Leadbetterella	0	0	0	0	0	0	0	0	0	0	0	0	8.79482e-05	0	0
k__Bacteria	p__Bacteroidetes	c__Cytophagia	o__Cytophagales	f__Cytophagaceae	g__Meniscus	0	0	0	0	0	0	0	0	0	0	0	0	0	0	0
k__Bacteria	p__Bacteroidetes	c__Cytophagia	o__Cytophagales	f__Cytophagaceae	g__Ohtaekwangia	0.00900528	0.0112823	0.00389474	0.00668323	0.00527232	0.00119303	0.00134339	0.000456251	0.00206119	0.00631329	0.00734346	0.00589939	0.0204333	0.00199512	0.0114761
k__Bacteria	p__Bacteroidetes	c__Cytophagia	o__Cytophagales	f__Cytophagaceae	g__Pontibacter	0	0	0	0	0	0	0	0	0	0	0	0	0	0	0
k__Bacteria	p__Bacteroidetes	c__Cytophagia	o__Cytophagales	f__Cytophagaceae	g__Runella	0	0	0	0	0	0	0	0	0	0	0	0	0.000205212	0	0
k__Bacteria	p__Bacteroidetes	c__Cytophagia	o__Cytophagales	f__Cytophagaceae	g__Siphonobacter	0	0	0	0	0	0	0	0	0	0	0	0	0	0	0
k__Bacteria	p__Bacteroidetes	c__Cytophagia	o__Cytophagales	f__Cytophagaceae	g__Spirosoma	5.40317e-05	0.00015385	0	0.000460912	0.00020475	4.77213e-05	4.47798e-05	0.000152084	2.94455e-05	0.000544676	7.44269e-05	2.12974e-05	5.86321e-05	2.46311e-05	4.04801e-05
k__Bacteria	p__Bacteroidetes	c__Cytophagia	o__Cytophagales	f__Cytophagaceae	g__Sporocytophaga	0.000360211	0.000589759	2.63158e-05	0.000179244	0.000383907	4.77213e-05	4.47798e-05	0	0.000176673	4.9516e-05	2.4809e-05	8.51898e-05	8.79482e-05	0	0
k__Bacteria	p__Bacteroidetes	c__Cytophagia	o__Cytophagales	f__Flammeovirgaceae	Other	0	2.56417e-05	0	0	0	0	0	0	2.94455e-05	0	0	0	0	0	0
k__Bacteria	p__Bacteroidetes	c__Cytophagia	o__Cytophagales	f__Flammeovirgaceae	g__Fulvivirga	0	0	0	0	0	0	0	0	0	0	0	0	0	0	0
k__Bacteria	p__Bacteroidetes	c__Cytophagia	o__Cytophagales	f__Flammeovirgaceae	g__Roseivirga	0	0	0	0	0	0	0	0	0	0	0	0	0	0	0
k__Bacteria	p__Bacteroidetes	c__Cytophagia	o__Cytophagales	f__Mooreiaceae	g__Mooreia	0	5.12834e-05	0	2.56062e-05	0	0	4.47798e-05	0	0	0	0	4.25949e-05	0	0	0
k__Bacteria	p__Bacteroidetes	c__Flavobacteriia	o__Flavobacteriales	Other	Other	0.000828485	0.00133337	0.000526316	0.000281669	0.00115172	0.000787402	0.000537358	0.000405556	0.000588911	0.000420886	0.000496179	0.000468544	0.00167102	0.000369467	0.000769122
k__Bacteria	p__Bacteroidetes	c__Flavobacteriia	o__Flavobacteriales	f__Cryomorphaceae	Other	0	0	0	5.12125e-05	0	4.77213e-05	0	0	0.000117782	9.9032e-05	7.44269e-05	2.12974e-05	0.00014658	2.46311e-05	0.00016192
k__Bacteria	p__Bacteroidetes	c__Flavobacteriia	o__Flavobacteriales	f__Cryomorphaceae	g__Crocinitomix	0	0	0	0.000153637	7.67813e-05	0	0	0	0	0.00012379	0	6.38923e-05	0.000117264	0	0.00014168
k__Bacteria	p__Bacteroidetes	c__Flavobacteriia	o__Flavobacteriales	f__Cryomorphaceae	g__Fluviicola	3.60211e-05	0	0	0	2.55938e-05	0	0	0	0	7.4274e-05	0	2.12974e-05	5.86321e-05	0	8.09602e-05
k__Bacteria	p__Bacteroidetes	c__Flavobacteriia	o__Flavobacteriales	f__Cryomorphaceae	g__Owenweeksia	9.00528e-05	0.000102567	5.26316e-05	0.000153637	0.000127969	4.77213e-05	6.71697e-05	0.000101389	0.000147228	0.000173306	0.000223281	0.00017038	5.86321e-05	7.38934e-05	0.000303601
k__Bacteria	p__Bacteroidetes	c__Flavobacteriia	o__Flavobacteriales	f__Cryomorphaceae	g__Wandonia	0	0	0	0	0	0	0	0	0	2.4758e-05	2.4809e-05	0	0	0	0
k__Bacteria	p__Bacteroidetes	c__Flavobacteriia	o__Flavobacteriales	f__Flavobacteriaceae	Other	0.000828485	0.00179492	0.000552632	0.000896218	0.00120291	0.00035791	0.000559747	0.000456251	0.000824475	0.00165879	0.00096755	0.000638923	0.00389904	0.000591148	0.00157872
k__Bacteria	p__Bacteroidetes	c__Flavobacteriia	o__Flavobacteriales	f__Flavobacteriaceae	g__Actibacter	0	0	0	0	0	0	0	0	0	0	0	0	0	0	0
k__Bacteria	p__Bacteroidetes	c__Flavobacteriia	o__Flavobacteriales	f__Flavobacteriaceae	g__Aequorivita	0	0	0	0	0	0	0	0	0	0	0	0	0	0	0
k__Bacteria	p__Bacteroidetes	c__Flavobacteriia	o__Flavobacteriales	f__Flavobacteriaceae	g__Arenibacter	0	0	0	0	0	0	0	0	0	0	0	0	0	0	0
k__Bacteria	p__Bacteroidetes	c__Flavobacteriia	o__Flavobacteriales	f__Flavobacteriaceae	g__Capnocytophaga	0	0	0	0	0	0	0	0	0	0	0	0	0	0	0
k__Bacteria	p__Bacteroidetes	c__Flavobacteriia	o__Flavobacteriales	f__Flavobacteriaceae	g__Chryseobacterium	3.60211e-05	0	2.63158e-05	0.000128031	0.000102375	7.1582e-05	6.71697e-05	0.000152084	2.94455e-05	0.00131217	0.000198472	4.25949e-05	8.79482e-05	4.92623e-05	4.04801e-05
k__Bacteria	p__Bacteroidetes	c__Flavobacteriia	o__Flavobacteriales	f__Flavobacteriaceae	g__Cloacibacterium	0	0	0	0	0	0	0	0	0	0	0	0	0	0	0
k__Bacteria	p__Bacteroidetes	c__Flavobacteriia	o__Flavobacteriales	f__Flavobacteriaceae	g__Coenonia	0	0	0	0	0	0	0	0	0	0	0	0	0	0	4.04801e-05
k__Bacteria	p__Bacteroidetes	c__Flavobacteriia	o__Flavobacteriales	f__Flavobacteriaceae	g__Elizabethkingia	1.80106e-05	0	0	0	2.55938e-05	2.38607e-05	4.47798e-05	5.06945e-05	0	4.9516e-05	2.4809e-05	6.38923e-05	0.000117264	0	2.024e-05
k__Bacteria	p__Bacteroidetes	c__Flavobacteriia	o__Flavobacteriales	f__Flavobacteriaceae	g__Epilithonimonas	0	0	0	0	0	0	0	0	0	2.4758e-05	2.4809e-05	2.12974e-05	0	0	0
k__Bacteria	p__Bacteroidetes	c__Flavobacteriia	o__Flavobacteriales	f__Flavobacteriaceae	g__Flavobacterium	0.0110945	0.0150773	0.00476316	0.00957673	0.00547707	0.00035791	0.000223899	0.000405556	0.000294455	0.00522394	0.00287784	0.00577161	0.00759286	0.000541885	0.00714474
k__Bacteria	p__Bacteroidetes	c__Flavobacteriia	o__Flavobacteriales	f__Flavobacteriaceae	g__Gaetbulibacter	0	0	0	0	0	0	0	0	0	0	0	0	0	0	0
k__Bacteria	p__Bacteroidetes	c__Flavobacteriia	o__Flavobacteriales	f__Flavobacteriaceae	g__Gaetbulimicrobium	0	0	0	0	0	0	0	0	0	0	0	0	0	0	8.09602e-05
k__Bacteria	p__Bacteroidetes	c__Flavobacteriia	o__Flavobacteriales	f__Flavobacteriaceae	g__Gillisia	0	0	0	0	0	0	0	0	0	0	0	0	0	0	0
k__Bacteria	p__Bacteroidetes	c__Flavobacteriia	o__Flavobacteriales	f__Flavobacteriaceae	g__Gramella	0	0	0	0	0	0	0	0	0	0	0	0	0	0	0
k__Bacteria	p__Bacteroidetes	c__Flavobacteriia	o__Flavobacteriales	f__Flavobacteriaceae	g__Joostella	0	0	0	0	0	0	0	0	0	0	0	0	0	0	0
k__Bacteria	p__Bacteroidetes	c__Flavobacteriia	o__Flavobacteriales	f__Flavobacteriaceae	g__Maribacter	0	0	0	0	0	0	0	0	0	0	0	0	0	0	0
k__Bacteria	p__Bacteroidetes	c__Flavobacteriia	o__Flavobacteriales	f__Flavobacteriaceae	g__Mesonia	0	0	0	0	0	0	0	0	0	0	0	0	0	0	0
k__Bacteria	p__Bacteroidetes	c__Flavobacteriia	o__Flavobacteriales	f__Flavobacteriaceae	g__Muricauda	0	0	0	0	0	0	0	0	0	0	0	0	0	0	0
k__Bacteria	p__Bacteroidetes	c__Flavobacteriia	o__Flavobacteriales	f__Flavobacteriaceae	g__Persicivirga	0	0	0	0	0	0	0	0	0	0	0	0	0	0	0
k__Bacteria	p__Bacteroidetes	c__Flavobacteriia	o__Flavobacteriales	f__Flavobacteriaceae	g__Planobacterium	0	0	0	0	0	0	0	0	0	2.4758e-05	0	0	0	0	0
k__Bacteria	p__Bacteroidetes	c__Flavobacteriia	o__Flavobacteriales	f__Flavobacteriaceae	g__Psychroserpens	0	0	0	0	0	0	0	0	0	0	0	0	0	0	0
k__Bacteria	p__Bacteroidetes	c__Flavobacteriia	o__Flavobacteriales	f__Flavobacteriaceae	g__Riemerella	0.00176503	0.00100003	0.000157895	0.000537731	0.0012285	0.000190885	0.000447798	0.000963196	0.000235564	0.000643708	0.000769078	0.000788005	0.000996746	0.000394098	0.000931042
k__Bacteria	p__Bacteroidetes	c__Flavobacteriia	o__Flavobacteriales	f__Flavobacteriaceae	g__Salegentibacter	0	0	0	0	0	0	0	0	0	0	0	0	0	0	0
k__Bacteria	p__Bacteroidetes	c__Flavobacteriia	o__Flavobacteriales	f__Flavobacteriaceae	g__Sediminibacter	0	0	0	0	0	0	0	0	0	0	0	0	0	0	0
k__Bacteria	p__Bacteroidetes	c__Flavobacteriia	o__Flavobacteriales	f__Flavobacteriaceae	g__Sediminicola	0	0	0	0	0	0	0	0	0	0	0	0	0	0	0
k__Bacteria	p__Bacteroidetes	c__Flavobacteriia	o__Flavobacteriales	f__Flavobacteriaceae	g__Subsaximicrobium	0	0	0	0	0	0	0	0	0	0	0	0	0	0	0
k__Bacteria	p__Bacteroidetes	c__Flavobacteriia	o__Flavobacteriales	f__Flavobacteriaceae	g__Ulvibacter	0	0	0	0	0	0	0	0	0	0	0	0	0	0	0
k__Bacteria	p__Bacteroidetes	c__Flavobacteriia	o__Flavobacteriales	f__Flavobacteriaceae	g__Zunongwangia	0	0	0	0	0	0	0	0	0	0	0	0	0	0	0
k__Bacteria	p__Bacteroidetes	c__Sphingobacteriia	o__Sphingobacteriales	Other	Other	0.00144084	0.00171799	0.0005	0.00110107	0.000895782	0.000501074	0.00100755	0.00055764	0.00079503	0.000817014	0.000620224	0.000809303	0.000439741	0.00142861	0.000647682
k__Bacteria	p__Bacteroidetes	c__Sphingobacteriia	o__Sphingobacteriales	f__Chitinophagaceae	Other	0.0173802	0.01059	0.00907895	0.0118301	0.00540029	0.00644238	0.0125607	0.0156139	0.00906923	0.00656087	0.0052595	0.00587809	0.0025505	0.00857164	0.00445281
k__Bacteria	p__Bacteroidetes	c__Sphingobacteriia	o__Sphingobacteriales	f__Chitinophagaceae	g__Chitinophaga	7.20422e-05	0	0	7.68187e-05	5.11876e-05	0	8.95596e-05	0	8.83366e-05	9.9032e-05	7.44269e-05	4.25949e-05	5.86321e-05	0.000172418	2.024e-05
k__Bacteria	p__Bacteroidetes	c__Sphingobacteriia	o__Sphingobacteriales	f__Chitinophagaceae	g__Ferruginibacter	0.017146	0.017462	0.00639474	0.0180524	0.00637285	0.0067287	0.0113293	0.0122681	0.0116015	0.0220099	0.0128014	0.0167185	0.0112867	0.0129067	0.0130346
k__Bacteria	p__Bacteroidetes	c__Sphingobacteriia	o__Sphingobacteriales	f__Chitinophagaceae	g__Filimonas	0.000666391	0.00076925	5.26316e-05	0.000563337	0.000332719	4.77213e-05	4.47798e-05	0	0.000235564	0.00012379	0.000396944	0.000383354	2.93161e-05	0.000172418	0.000242881
k__Bacteria	p__Bacteroidetes	c__Sphingobacteriia	o__Sphingobacteriales	f__Chitinophagaceae	g__Flavihumibacter	0.000666391	0.00212826	0.000394737	0.00243259	0.00120291	0.000644238	0.00100755	0.00157153	0.00247343	0.00143596	0.00195991	0.00155471	0.000938114	0.00216754	0.00123464
k__Bacteria	p__Bacteroidetes	c__Sphingobacteriia	o__Sphingobacteriales	f__Chitinophagaceae	g__Flavisolibacter	0.00610558	0.00346163	0.00186842	0.00279108	0.00143325	0.00035791	0.001321	0.000811112	0.000736139	0.000891288	0.000124045	0.000468544	5.86321e-05	0.00133008	0.000222641
k__Bacteria	p__Bacteroidetes	c__Sphingobacteriia	o__Sphingobacteriales	f__Chitinophagaceae	g__Flavitalea	0	0.000128208	0	0.000102425	5.11876e-05	9.54426e-05	2.23899e-05	0	0	0.000198064	0.000322517	0.000234272	0.000205212	0.000172418	0.000303601
k__Bacteria	p__Bacteroidetes	c__Sphingobacteriia	o__Sphingobacteriales	f__Chitinophagaceae	g__Gracilimonas	0	0	0	0	0	0	0	0	0	0	0	0	0	0	0
k__Bacteria	p__Bacteroidetes	c__Sphingobacteriia	o__Sphingobacteriales	f__Chitinophagaceae	g__Hydrotalea	0.000162095	0.000179492	5.26316e-05	0.000102425	0.000153563	7.1582e-05	0.000111949	5.06945e-05	2.94455e-05	9.9032e-05	0.000322517	0.000234272	0.000439741	7.38934e-05	0.00018216
k__Bacteria	p__Bacteroidetes	c__Sphingobacteriia	o__Sphingobacteriales	f__Chitinophagaceae	g__Lacibacter	0.000108063	0.000128208	0.000131579	0.000102425	2.55938e-05	2.38607e-05	2.23899e-05	0.000152084	5.88911e-05	7.4274e-05	4.96179e-05	0.000127785	0.00014658	7.38934e-05	6.07201e-05
k__Bacteria	p__Bacteroidetes	c__Sphingobacteriia	o__Sphingobacteriales	f__Chitinophagaceae	g__Niabella	7.20422e-05	0.000256417	0	0.000384093	0.00020475	0	2.23899e-05	5.06945e-05	2.94455e-05	4.9516e-05	0.000223281	0.000234272	0.000557005	2.46311e-05	0.00012144
k__Bacteria	p__Bacteroidetes	c__Sphingobacteriia	o__Sphingobacteriales	f__Chitinophagaceae	g__Niastella	0.000450264	0.000384625	0.000263158	0.000332881	0.000127969	0.000190885	0.000134339	0.000101389	0.000294455	0.00168354	0.000818696	0.000553733	0.00117264	0.000541885	0.000384561
k__Bacteria	p__Bacteroidetes	c__Sphingobacteriia	o__Sphingobacteriales	f__Chitinophagaceae	g__Sediminibacterium	0.00108063	0.00169235	0.000973684	0.00184365	0.000691032	0.000262467	0.000335848	0.000152084	0.000353346	0.00103984	0.000322517	0.000447246	0.000938114	0.000246311	0.000829842
k__Bacteria	p__Bacteroidetes	c__Sphingobacteriia	o__Sphingobacteriales	f__Chitinophagaceae	g__Segetibacter	5.40317e-05	2.56417e-05	0	0.000102425	0.000153563	2.38607e-05	4.47798e-05	0	2.94455e-05	0.00121314	0	6.38923e-05	0	0.000197049	2.024e-05
k__Bacteria	p__Bacteroidetes	c__Sphingobacteriia	o__Sphingobacteriales	f__Chitinophagaceae	g__Terrimonas	0.00525908	0.006154	0.00207895	0.00545413	0.00230344	0.00276784	0.00870967	0.0111021	0.00556521	0.0102251	0.0133224	0.0109043	0.0109056	0.00928594	0.0107879
k__Bacteria	p__Bacteroidetes	c__Sphingobacteriia	o__Sphingobacteriales	f__Cyclobacteriaceae	g__Algoriphagus	0	0	0	0	0	0	0	0	0	0	0	0	2.93161e-05	0	2.024e-05
k__Bacteria	p__Bacteroidetes	c__Sphingobacteriia	o__Sphingobacteriales	f__Cyclobacteriaceae	g__Cyclobacterium	0	0	0	0	0	0	0	0	0	0	0	0	0	0	0
k__Bacteria	p__Bacteroidetes	c__Sphingobacteriia	o__Sphingobacteriales	f__Cyclobacteriaceae	g__Echinicola	0	0	0	0	0	0	0	0	0	0	0	0	0	0	0
k__Bacteria	p__Bacteroidetes	c__Sphingobacteriia	o__Sphingobacteriales	f__Rhodothermaceae	g__Salinibacter	0	2.56417e-05	0	2.56062e-05	2.55938e-05	0	0	0	0	0.000569434	0	4.25949e-05	0	0	0
k__Bacteria	p__Bacteroidetes	c__Sphingobacteriia	o__Sphingobacteriales	f__Saprospiraceae	g__Haliscomenobacter	0.000216127	0.000589759	2.63158e-05	0.0004097	0.000486282	0.00100215	0.000671697	0.000152084	0.000853921	0.00148548	0.00287784	0.00189547	0.00360587	0.00135471	0.00170016
k__Bacteria	p__Bacteroidetes	c__Sphingobacteriia	o__Sphingobacteriales	f__Sphingobacteriaceae	Other	0.00138681	0.000923101	0.000526316	0.000845006	0.000511876	0.000214746	0.000425408	0.000202778	0.000206119	0.000321854	0.000297708	0.000149082	0.000234528	7.38934e-05	0.0002024
k__Bacteria	p__Bacteroidetes	c__Sphingobacteriia	o__Sphingobacteriales	f__Sphingobacteriaceae	g__Arcticibacter	0.000234137	5.12834e-05	0.000157895	7.68187e-05	7.67813e-05	0.000143164	6.71697e-05	0	0	0.000198064	0.00024809	6.38923e-05	8.79482e-05	9.85246e-05	0.0001012
k__Bacteria	p__Bacteroidetes	c__Sphingobacteriia	o__Sphingobacteriales	f__Sphingobacteriaceae	g__Mucilaginibacter	0.00774454	0.00341034	0.0035	0.0053261	0.00214988	0.000763541	0.00114188	0.00101389	0.000500574	0.00101508	0.000272899	0.000425949	0	0.000295574	0.00018216
k__Bacteria	p__Bacteroidetes	c__Sphingobacteriia	o__Sphingobacteriales	f__Sphingobacteriaceae	g__Nubsella	1.80106e-05	0	0	0	0	0	0	0	0	0	0	0	0	0	0
k__Bacteria	p__Bacteroidetes	c__Sphingobacteriia	o__Sphingobacteriales	f__Sphingobacteriaceae	g__Pedobacter	0.00430452	0.00292315	0.00155263	0.00307275	0.00104934	0.000882844	0.00125383	0.000253473	0.000559465	0.00562006	0.00101717	0.00134174	0.00114333	0.000738934	0.000890562
k__Bacteria	p__Bacteroidetes	c__Sphingobacteriia	o__Sphingobacteriales	f__Sphingobacteriaceae	g__Solitalea	0.00327792	0.00351291	0.000973684	0.00104986	0.00145885	0.000787402	0.00183597	0.00228125	0.00132505	0.000841772	0.00404386	0.00255569	0.00140717	0.00214291	0.00273241
k__Bacteria	p__Bacteroidetes	c__Sphingobacteriia	o__Sphingobacteriales	f__Sphingobacteriaceae	g__Sphingobacterium	0	2.56417e-05	0	2.56062e-05	5.11876e-05	0	4.47798e-05	0	0	4.9516e-05	0	2.12974e-05	2.93161e-05	2.46311e-05	0
k__Bacteria	p__Caldiserica	c__Caldisericia	o__Caldisericales	f__Caldisericaceae	g__Caldisericum	0	0	0	0	0	0	0	0	0	0	0	0	0	0	0
k__Bacteria	p__Candidatus Saccharibacteria	c__	o__	f__	g__Saccharibacteria_genera_incertae_sedis	0.000270158	0.000230775	0	0.000486518	0.000255938	0.000524934	2.23899e-05	0.000253473	0.000147228	0.000222822	0.000272899	0.000234272	5.86321e-05	0.000197049	0.0001012
k__Bacteria	p__Chlamydiae	c__Chlamydiia	o__Chlamydiales	Other	Other	3.60211e-05	5.12834e-05	0.000131579	2.56062e-05	7.67813e-05	0	0.000134339	0	0	4.9516e-05	9.92359e-05	4.25949e-05	0	0	0.00014168
k__Bacteria	p__Chlamydiae	c__Chlamydiia	o__Chlamydiales	f__Parachlamydiaceae	Other	0.000108063	0	0	0	0	7.1582e-05	6.71697e-05	5.06945e-05	2.94455e-05	0	0	0.000234272	0.00014658	4.92623e-05	0
k__Bacteria	p__Chlamydiae	c__Chlamydiia	o__Chlamydiales	f__Parachlamydiaceae	g__Neochlamydia	0.000378222	0.000102567	0.000105263	0.000179244	0.000307125	0.000167025	0.000582137	0.000304167	0.000382792	0.00024758	0.000372135	0.000340759	0.000293161	0.00041873	0.00115368
k__Bacteria	p__Chlamydiae	c__Chlamydiia	o__Chlamydiales	f__Parachlamydiaceae	g__Parachlamydia	7.20422e-05	7.6925e-05	2.63158e-05	0	0.000179156	0	8.95596e-05	0.000101389	2.94455e-05	7.4274e-05	4.96179e-05	4.25949e-05	0.000175896	2.46311e-05	0.00012144
k__Bacteria	p__Chlamydiae	c__Chlamydiia	o__Chlamydiales	f__Simkaniaceae	g__Simkania	3.60211e-05	5.12834e-05	0	0	0	0	0	0	0	0	0	0	0	0	0
k__Bacteria	p__Chlamydiae	c__Chlamydiia	o__Chlamydiales	f__Waddliaceae	g__Waddlia	0	0	0	0	7.67813e-05	0	0	0	0	0	2.4809e-05	0	0	2.46311e-05	0
k__Bacteria	p__Chloroflexi	Other	Other	Other	Other	0.000738433	0.000512834	0.000526316	0.000460912	0.000614251	0.00071582	0.000582137	0.000354862	0.00053002	0.000792256	0.000347326	0.000596328	0.00161238	0.00160102	0.00107272
k__Bacteria	p__Chloroflexi	c__Anaerolineae	o__Anaerolineales	f__Anaerolineaceae	Other	0.000360211	0.000102567	2.63158e-05	0.000128031	0.00020475	0.000190885	0.000201509	5.06945e-05	0.000117782	0.000346612	0.000843505	0.00017038	0.00275571	9.85246e-05	0.000586961
k__Bacteria	p__Chloroflexi	c__Anaerolineae	o__Anaerolineales	f__Anaerolineaceae	g__Anaerolinea	0	0	0	2.56062e-05	0	4.77213e-05	4.47798e-05	0.000456251	0.000206119	0	0.00195991	0	0.000263845	0.000147787	2.024e-05
k__Bacteria	p__Chloroflexi	c__Anaerolineae	o__Anaerolineales	f__Anaerolineaceae	g__Bellilinea	0.000396232	0.000666684	0.000315789	0.000588943	0.000435094	0.000787402	0.00141056	0.00111528	0.000765584	0.000594192	0.00133968	0.000809303	0.000850166	0.000837459	0.000748882
k__Bacteria	p__Chloroflexi	c__Anaerolineae	o__Anaerolineales	f__Anaerolineaceae	g__Leptolinea	0	0	0	0	0	0	0	0	0	0	0	0	0	0	0
k__Bacteria	p__Chloroflexi	c__Anaerolineae	o__Anaerolineales	f__Anaerolineaceae	g__Levilinea	0	0	0	0	0	0	0	0	0	0	2.4809e-05	0	0	0	0
k__Bacteria	p__Chloroflexi	c__Anaerolineae	o__Anaerolineales	f__Anaerolineaceae	g__Longilinea	0.000180106	7.6925e-05	5.26316e-05	0.000256062	0.000127969	0.000119303	0.000134339	0.000152084	0.000500574	0.000594192	0.000893123	0.00017038	0.00108469	0.000467992	0.000445281
k__Bacteria	p__Chloroflexi	c__Ardenticatenia	o__Ardenticatenales	f__Ardenticatenaceae	g__Ardenticatena	0	0	0	0	0	0	0	0	0	0	0	0	0	0	0
k__Bacteria	p__Chloroflexi	c__Caldilineae	o__Caldilineales	f__Caldilineaceae	Other	0	0	0	0	0	0	0	0	0	2.4758e-05	0.000148854	2.12974e-05	5.86321e-05	4.92623e-05	0.00016192
k__Bacteria	p__Chloroflexi	c__Caldilineae	o__Caldilineales	f__Caldilineaceae	g__Caldilinea	0	0	5.26316e-05	2.56062e-05	2.55938e-05	0.000190885	6.71697e-05	0.000152084	0.000176673	9.9032e-05	0.000496179	0.000724113	0.00205212	0.00022168	0.000323841
k__Bacteria	p__Chloroflexi	c__Caldilineae	o__Caldilineales	f__Caldilineaceae	g__Litorilinea	0.000288169	0.000743609	0.000210526	0.000921824	0.000972563	0.000477213	0.000447798	0.000760418	0.00079503	0.000594192	0.00101717	0.000788005	0.00313682	0.000788197	0.00137632
k__Bacteria	p__Chloroflexi	c__Chloroflexia	Other	Other	Other	1.80106e-05	0	0	0	2.55938e-05	0	0	0	0	0	0	0	0	0	0
k__Bacteria	p__Chloroflexi	c__Chloroflexia	o__Chloroflexales	Other	Other	0	5.12834e-05	0	0.000512125	0.000127969	4.77213e-05	0	0	0.000176673	0.00012379	4.96179e-05	6.38923e-05	8.79482e-05	0.000123156	6.07201e-05
k__Bacteria	p__Chloroflexi	c__Chloroflexia	o__Chloroflexales	f__Chloroflexaceae	g__Roseiflexus	0.00280965	0.00497449	0.000789474	0.0145955	0.0107238	0.00563111	0.0064259	0.0111021	0.0182857	0.0164888	0.0185323	0.0102441	0.011228	0.0448041	0.0244095
k__Bacteria	p__Chloroflexi	c__Chloroflexia	o__Chloroflexales	f__Oscillochloridaceae	g__Oscillochloris	0	0.00015385	0	0	0.000102375	0	0	0	2.94455e-05	0	2.4809e-05	0.000106487	5.86321e-05	2.46311e-05	4.04801e-05
k__Bacteria	p__Chloroflexi	c__Chloroflexia	o__Herpetosiphonales	f__Herpetosiphonaceae	g__Herpetosiphon	0	0	0	0	0	0	0	0	0	0.000297096	0	2.12974e-05	0.000117264	2.46311e-05	0.00014168
k__Bacteria	p__Chloroflexi	c__Dehalococcoidetes	o__	f__	g__Dehalogenimonas	1.80106e-05	2.56417e-05	0	0	0	0	0	0	0	0	4.96179e-05	0	0	0	0
k__Bacteria	p__Chloroflexi	c__Dehalococcoidia	o__Dehalococcoidales	f__Dehalococcoidaceae	g__Dehalococcoides	0.000738433	0.000666684	0.00128947	0.00128031	0.00151003	0.00245765	0.00167924	0.00197709	0.00138394	0.00103984	0.00235685	0.00259829	0.00313682	0.00263553	0.00394681
k__Bacteria	p__Chloroflexi	c__Ktedonobacteria	o__Ktedonobacterales	Other	Other	1.80106e-05	0	2.63158e-05	2.56062e-05	0	9.54426e-05	2.23899e-05	0	0	0	0	0	0	0	0
k__Bacteria	p__Chloroflexi	c__Ktedonobacteria	o__Ktedonobacterales	f__Ktedonobacteraceae	g__Ktedonobacter	0.0634152	0.02877	0.0211842	0.0267585	0.00857391	0.0317108	0.0042093	0.00304167	0.00288566	0.001535	0.000595415	0.000489841	0.000586321	0.00421193	0.000506001
k__Bacteria	p__Chloroflexi	c__Ktedonobacteria	o__Ktedonobacterales	f__Thermosporotrichaceae	g__Thermosporothrix	0.000864507	0.000384625	0.000263158	0.000230456	0.000102375	0.00663326	0.00158968	0.00147014	0.00147228	2.4758e-05	2.4809e-05	0	0	7.38934e-05	0
k__Bacteria	p__Chloroflexi	c__Thermoflexia	o__Thermoflexales	f__Thermoflexaceae	g__Thermoflexus	0	0	2.63158e-05	2.56062e-05	2.55938e-05	0	0	0	0	0	0	0	2.93161e-05	0	0
k__Bacteria	p__Chloroflexi	c__Thermomicrobia	Other	Other	Other	0	0	0	0	0	0	0	0	0	0	0	0	0	0	0
k__Bacteria	p__Chloroflexi	c__Thermomicrobia	o__Sphaerobacterales	f__Sphaerobacteraceae	g__Sphaerobacter	0.000432253	0.00115388	0.000763158	0.0020485	0.00156122	0.00178955	0.000940376	0.0018757	0.00344513	0.00262435	0.000917932	0.00193807	0.00272639	0.00179807	0.0017204
k__Bacteria	p__Chloroflexi	c__Thermomicrobia	o__Thermomicrobiales	f__Thermomicrobiaceae	g__Thermomicrobium	0	0	0	0	0	0	0	0	0	0	0	0	0	0	0
k__Bacteria	p__Chrysiogenetes	c__Chrysiogenetes	o__Chrysiogenales	f__Chrysiogenaceae	Other	0	0	0	0	0	0	0	0	0	0	2.4809e-05	4.25949e-05	2.93161e-05	0	0
k__Bacteria	p__Chrysiogenetes	c__Chrysiogenetes	o__Chrysiogenales	f__Chrysiogenaceae	g__Chrysiogenes	0	0	0	0	0	0	0	0	0	0	0	0	0	0	0
k__Bacteria	p__Cloacimonetes	c__	o__	f__	g__Candidatus Cloacamonas	0	0	0	0	0	0	0	0	0	0	0	0	0	0	0
k__Bacteria	p__Cyanobacteria	c__Cyanophyceae	Other	Other	Other	0	5.12834e-05	0	0	0	0	0	0	0	0	0	0	0	0	0
k__Bacteria	p__Cyanobacteria	c__Cyanophyceae	o__Oscillatoriales	f__	g__Alkalinema	0	0	0	0	0	0	0	0	0	0	0	0	0	0	0
k__Bacteria	p__Cyanobacteria	c__Cyanophyceae	o__Oscillatoriales	f__Phormidiaceae	g__Phormidesmis	0	2.56417e-05	0	2.56062e-05	0	0	0	0	2.94455e-05	4.9516e-05	0	0	0	0	0
k__Bacteria	p__Cyanobacteria	c__Cyanophyceae	o__Pseudanabaenales	f__Pseudanabaenaceae	g__Leptolyngbya	0	2.56417e-05	2.63158e-05	0.000256062	0	2.38607e-05	0	0	0	0.000198064	0	0	0	0	0
k__Bacteria	p__Cyanobacteria/Chloroplast	c__Cyanobacteria	o__	Other	Other	0	0	0	0	0	0	0	0	0	0	0	0	5.86321e-05	0	0
k__Bacteria	p__Cyanobacteria/Chloroplast	c__Cyanobacteria	o__	f__Family I	g__GpI	1.80106e-05	0.000358984	2.63158e-05	0.00222774	0.000998157	2.38607e-05	2.23899e-05	0	0.000117782	0.0012379	0.00024809	0.000106487	0.000703585	9.85246e-05	0.0002024
k__Bacteria	p__Cyanobacteria/Chloroplast	c__Cyanobacteria	o__	f__Family II	g__GpIIa	0	0	0	0	0	0	0	0	0	0	0	0	0	0	0
k__Bacteria	p__Cyanobacteria/Chloroplast	c__Cyanobacteria	o__	f__Family IV	g__GpIV	0	0	0	0.000153637	2.55938e-05	0.000119303	2.23899e-05	0	0	0.000222822	0	4.25949e-05	0	0	2.024e-05
k__Bacteria	p__Cyanobacteria/Chloroplast	c__Cyanobacteria	o__	f__Family V	g__GpV	0	0	0	0	0	0	0	0	0	0	0	0	2.93161e-05	0	0
k__Bacteria	p__Cyanobacteria/Chloroplast	c__Cyanobacteria	o__	f__Family VI	g__GpVI	0	0	0	0	0	0	0	0	0	0	0	0	0	0	0
k__Bacteria	p__Cyanobacteria/Chloroplast	c__Cyanobacteria	o__	f__Family VIII	g__GpVIII	0	0	0	0	0	0	0	0	0	0	0	0	0	0	0
k__Bacteria	p__Cyanobacteria/Chloroplast	c__Cyanobacteria	o__	f__Family XIII	g__GpXIII	3.60211e-05	7.6925e-05	5.26316e-05	0.000307275	2.55938e-05	2.38607e-05	0	0	2.94455e-05	0.00099032	4.96179e-05	2.12974e-05	5.86321e-05	9.85246e-05	4.04801e-05
k__Bacteria	p__Deferribacteres	c__Deferribacteres	o__Deferribacterales	f__Deferribacteraceae	g__Mucispirillum	0	0	0	0	0	0	0	0	0	0	0	0	0	0	0
k__Bacteria	p__Deferribacteres	c__Deferribacteres	o__Deferribacterales	f__Deferribacterales_incertae_sedis	g__Caldithrix	0	0	0	0	0	0	0	0	0	0	0	0	0	0	0
k__Bacteria	p__Deinococcus-Thermus	c__Deinococci	o__Deinococcales	f__Deinococcaceae	g__Deinobacterium	0	0	0	0	0	0	0	0	0	0	0	0	0	0	0
k__Bacteria	p__Deinococcus-Thermus	c__Deinococci	o__Deinococcales	f__Deinococcaceae	g__Deinococcus	0.000108063	0.00015385	7.89474e-05	0.000230456	0.000281532	0.000286328	0.000134339	0.000101389	0.000117782	0.000222822	0.000124045	0.000234272	0.000322477	0.000246311	8.09602e-05
k__Bacteria	p__Deinococcus-Thermus	c__Deinococci	o__Deinococcales	f__Trueperaceae	g__Truepera	0	0	0	0	0	0	0	0	0	0	0	0	0	0	0
k__Bacteria	p__Deinococcus-Thermus	c__Deinococci	o__Thermales	f__Thermaceae	g__Meiothermus	0	0	0	0	0	0	0	0	0	0	0	0	0	0	0
k__Bacteria	p__Deinococcus-Thermus	c__Deinococci	o__Thermales	f__Thermaceae	g__Thermus	1.80106e-05	0	0	2.56062e-05	0	2.38607e-05	0	0	2.94455e-05	2.4758e-05	2.4809e-05	2.12974e-05	0	2.46311e-05	6.07201e-05
k__Bacteria	p__Elusimicrobia	Other	Other	Other	Other	0.000810475	0.000897459	0.000684211	0.000256062	0.000358313	0.000167025	0.000985155	0.000608334	0.000412238	0.000173306	0.000744269	0.000404651	2.93161e-05	0.000394098	0.000404801
k__Bacteria	p__Elusimicrobia	c__Elusimicrobia	o__Elusimicrobiales	f__Elusimicrobiaceae	g__Elusimicrobium	0.000450264	0.000282059	0.000210526	0.000102425	0.000332719	0.000286328	0.000492578	0.000152084	2.94455e-05	9.9032e-05	0.000694651	0.000191677	0.000263845	0.000172418	0.000404801
k__Bacteria	p__Elusimicrobia	c__Endomicrobia	o__Endomicrobiales	f__Endomicrobiaceae	g__Candidatus Endomicrobium	0.000720422	0.000410267	0.000394737	0.000153637	0.000537469	0.00073968	0.00179119	0.00157153	0.000500574	0.000544676	0.00071946	0.000319462	0.000351793	0.000714303	0.000445281
k__Bacteria	p__Fibrobacteres	c__Chitinivibrionia	o__Chitinivibrionales	f__Chitinivibrionaceae	g__Chitinivibrio	0	0	0	0	0	0	0	0	0	0	0	0	0	0	0
k__Bacteria	p__Firmicutes	Other	Other	Other	Other	0.00506097	0.00484628	0.00642105	0.00581261	0.014742	0.0305655	0.0145534	0.00704654	0.00432849	0.00363942	0.00384539	0.00504749	0.00428014	0.00480307	0.00690186
k__Bacteria	p__Firmicutes	c__Bacilli	Other	Other	Other	0.000954559	0.000564117	0.000684211	0.00120349	0.00212428	0.00238607	0.00203748	0.00136875	0.000912812	0.00297096	0.00253052	0.00338629	0.00158307	0.00334984	0.00451353
k__Bacteria	p__Firmicutes	c__Bacilli	o__Bacillales	Other	Other	0.000360211	0.000641042	0.000447368	0.000512125	0.00133088	0.00109759	0.00136578	0.00101389	0.000971703	0.00178258	0.000942741	0.00176769	0.00263845	0.00165029	0.00220617
k__Bacteria	p__Firmicutes	c__Bacilli	o__Bacillales	f__Alicyclobacillaceae	g__Tumebacillus	0	0	0	0	0	0	0	0	0	0	0	0	2.93161e-05	0	0
k__Bacteria	p__Firmicutes	c__Bacilli	o__Bacillales	f__Bacillaceae	Other	0.000126074	0.000179492	0.000105263	5.12125e-05	0.000435094	0.000143164	0.000358238	0.000405556	0.000117782	0.00024758	0.000297708	0.00017038	0.0031075	0.000320205	0.000526241
k__Bacteria	p__Firmicutes	c__Bacilli	o__Bacillales	f__Bacillaceae	g__Anaerobacillus	3.60211e-05	2.56417e-05	0	0	0	0	0	0	0	0	0	0	0	4.92623e-05	4.04801e-05
k__Bacteria	p__Firmicutes	c__Bacilli	o__Bacillales	f__Bacillaceae	g__Bacillus	0.000270158	0.00100003	5.26316e-05	7.68187e-05	0.000793407	0.000190885	0.000559747	0.000456251	0.000117782	0.000519918	0.000297708	6.38923e-05	0.00117264	0.00145324	0.000404801
k__Bacteria	p__Firmicutes	c__Bacilli	o__Bacillales	f__Bacillaceae	g__Geobacillus	0	0	0	0	0	0	0	0	0	0	0	0	0	0	0
k__Bacteria	p__Firmicutes	c__Bacilli	o__Bacillales	f__Bacillaceae	g__Oceanobacillus	0	0	0	0	0	0	0	0	0	0	0	0	0	0	0
k__Bacteria	p__Firmicutes	c__Bacilli	o__Bacillales	f__Bacillaceae	g__Vulcanibacillus	0	0	0	0	0	0	0	0	0	0	0	0	0	0	0
k__Bacteria	p__Firmicutes	c__Bacilli	o__Bacillales	f__Bacillales_Incertae Sedis XI	g__Gemella	1.80106e-05	0	0	2.56062e-05	5.11876e-05	0	0	0	0	2.4758e-05	0	2.12974e-05	0	0	4.04801e-05
k__Bacteria	p__Firmicutes	c__Bacilli	o__Bacillales	f__Bacillales_Incertae Sedis XII	g__Exiguobacterium	0.000180106	0.000179492	2.63158e-05	7.68187e-05	5.11876e-05	9.54426e-05	0.000134339	0.000354862	0.000117782	0.000173306	4.96179e-05	0.000127785	0.000527689	0.000246311	0.000242881
k__Bacteria	p__Firmicutes	c__Bacilli	o__Bacillales	f__Paenibacillaceae	Other	0	0	0	0	0	0	0	0	0	0	0	0	0	0	0
k__Bacteria	p__Firmicutes	c__Bacilli	o__Bacillales	f__Paenibacillaceae	g__Ammoniphilus	9.00528e-05	0.000256417	0	2.56062e-05	0.00020475	0	8.95596e-05	5.06945e-05	2.94455e-05	0	0	0	2.93161e-05	0.000467992	0.0001012
k__Bacteria	p__Firmicutes	c__Bacilli	o__Bacillales	f__Paenibacillaceae	g__Brevibacillus	0	0	0	0	0	0	0	0	0	0	0	2.12974e-05	0	0	0
k__Bacteria	p__Firmicutes	c__Bacilli	o__Bacillales	f__Paenibacillaceae	g__Cohnella	0	0	5.26316e-05	2.56062e-05	7.67813e-05	0	2.23899e-05	0	0	2.4758e-05	0	2.12974e-05	0	2.46311e-05	2.024e-05
k__Bacteria	p__Firmicutes	c__Bacilli	o__Bacillales	f__Paenibacillaceae	g__Fontibacillus	0	0	0	0	0	0	2.23899e-05	0	0	0	0	0	0	2.46311e-05	0
k__Bacteria	p__Firmicutes	c__Bacilli	o__Bacillales	f__Paenibacillaceae	g__Paenibacillus	0.000162095	0.0003077	7.89474e-05	0.000102425	0.000255938	0.000190885	4.47798e-05	5.06945e-05	0.000176673	7.4274e-05	0.000148854	0.000149082	0.000293161	0.000197049	0.00018216
k__Bacteria	p__Firmicutes	c__Bacilli	o__Bacillales	f__Planococcaceae	Other	0.000108063	0.00015385	0	0	0.000614251	0.000405631	0.00116427	0.000709723	0.000471129	0.00180733	0.000322517	0.000149082	0.00082085	0.000443361	0.000384561
k__Bacteria	p__Firmicutes	c__Bacilli	o__Bacillales	f__Planococcaceae	g__Bhargavaea	0	0	0	0	0	0	0	0	0	2.4758e-05	0	0	0	0	0
k__Bacteria	p__Firmicutes	c__Bacilli	o__Bacillales	f__Planococcaceae	g__Kurthia	0	0	0	0	0	0	0	0	0	2.4758e-05	0	0	0	2.46311e-05	0
k__Bacteria	p__Firmicutes	c__Bacilli	o__Bacillales	f__Planococcaceae	g__Planococcaceae_incertae_sedis	0.000108063	0.000384625	5.26316e-05	2.56062e-05	0.000230344	7.1582e-05	0.000156729	0.000101389	8.83366e-05	7.4274e-05	9.92359e-05	0.000106487	0.000674269	0.000270943	0.000283361
k__Bacteria	p__Firmicutes	c__Bacilli	o__Bacillales	f__Planococcaceae	g__Planococcus	0.00151289	0.00374369	0.000236842	0.000870612	0.00637285	0.00119303	0.00261962	0.00121667	0.00079503	0.00193112	0.00131488	0.000489841	0.00595116	0.00549275	0.00206448
k__Bacteria	p__Firmicutes	c__Bacilli	o__Bacillales	f__Planococcaceae	g__Sporosarcina	0	0	0	0	0	0	2.23899e-05	0	0	2.4758e-05	0	0	0	0	0
k__Bacteria	p__Firmicutes	c__Bacilli	o__Bacillales	f__Staphylococcaceae	g__Jeotgalicoccus	0	0	0	0	0	0	0	0	0	0	0	0	0	0	0
k__Bacteria	p__Firmicutes	c__Bacilli	o__Bacillales	f__Staphylococcaceae	g__Salinicoccus	0	0	0	0	0	0	0	0	0	0	0	0	0	0	0
k__Bacteria	p__Firmicutes	c__Bacilli	o__Bacillales	f__Staphylococcaceae	g__Staphylococcus	0.000270158	0.0006154	0.000131579	0.000153637	0.000307125	0.000143164	0.000403018	0.000202778	0.000353346	0.000544676	0.000396944	0.000212974	0.000703585	0.000467992	0.000364321
k__Bacteria	p__Firmicutes	c__Bacilli	o__Bacillales	f__Thermoactinomycetaceae	Other	0.000180106	0.000384625	0.0005	0.00104986	0.0004095	0.000763541	0.00102994	0.00172361	0.00103059	0.00158451	0.00096755	0.00108617	0.00249186	0.00334984	0.001518
k__Bacteria	p__Firmicutes	c__Bacilli	o__Bacillales	f__Thermoactinomycetaceae	g__Marininema	0	2.56417e-05	0	0	0	2.38607e-05	0	0	5.88911e-05	0	0	0	0	0	0
k__Bacteria	p__Firmicutes	c__Bacilli	o__Bacillales	f__Thermoactinomycetaceae	g__Mechercharimyces	0	0	0	0	0	7.1582e-05	0	0	0	2.4758e-05	0	0	0	0	0
k__Bacteria	p__Firmicutes	c__Bacilli	o__Bacillales	f__Thermoactinomycetaceae	g__Melghirimyces	0	0	0	0	0	0	0	0	0	0	0	0	0	0	0
k__Bacteria	p__Firmicutes	c__Bacilli	o__Lactobacillales	Other	Other	0	0	0	0	0	0	0	0	0	0	0	0	0	0	0
k__Bacteria	p__Firmicutes	c__Bacilli	o__Lactobacillales	f__Aerococcaceae	g__Abiotrophia	0	0	0	0	0	0	0	0	0	0	0	0	0	0	0
k__Bacteria	p__Firmicutes	c__Bacilli	o__Lactobacillales	f__Aerococcaceae	g__Aerococcus	0	0	0	0	0	0	0	0	0	0	0	0	0	0	2.024e-05
k__Bacteria	p__Firmicutes	c__Bacilli	o__Lactobacillales	f__Aerococcaceae	g__Facklamia	0	0	0	0	0	0	0	0	0	0	0	0	0	0	0
k__Bacteria	p__Firmicutes	c__Bacilli	o__Lactobacillales	f__Aerococcaceae	g__Globicatella	0	0	0	0	0	0	0	0	0	0	0	0	0	0	0
k__Bacteria	p__Firmicutes	c__Bacilli	o__Lactobacillales	f__Carnobacteriaceae	g__Carnobacterium	0.000252148	0.000256417	0.000157895	0.000153637	0.000255938	0.000143164	0.000358238	0.000101389	0.000323901	0.00037137	0.000322517	0.000276867	0.000205212	0.000344836	0.000323841
k__Bacteria	p__Firmicutes	c__Bacilli	o__Lactobacillales	f__Carnobacteriaceae	g__Desemzia	0	0	0	0	0	0	0	0	0	0	0	0	0	0	0
k__Bacteria	p__Firmicutes	c__Bacilli	o__Lactobacillales	f__Carnobacteriaceae	g__Dolosigranulum	0	0	2.63158e-05	0	0	0	0	0	0	0	2.4809e-05	0	0	0	0
k__Bacteria	p__Firmicutes	c__Bacilli	o__Lactobacillales	f__Carnobacteriaceae	g__Granulicatella	0	0	0	0	0	0	0	0	0	0	0	0	0	0	0
k__Bacteria	p__Firmicutes	c__Bacilli	o__Lactobacillales	f__Carnobacteriaceae	g__Lacticigenium	0	0	0	0	0	0	0	0	0	0	0	0	0	0	0
k__Bacteria	p__Firmicutes	c__Bacilli	o__Lactobacillales	f__Lactobacillaceae	g__Lactobacillus	0	0	0	0	0	0	0	0	0	0	0	0	0	0	0
k__Bacteria	p__Firmicutes	c__Bacilli	o__Lactobacillales	f__Leuconostocaceae	g__Leuconostoc	0	0	0	0	0	0	0	0	0	0	0	0	0	0	0
k__Bacteria	p__Firmicutes	c__Bacilli	o__Lactobacillales	f__Leuconostocaceae	g__Weissella	0	0	0	0	0	0	0	0	0	0	0	0	2.93161e-05	0	0
k__Bacteria	p__Firmicutes	c__Bacilli	o__Lactobacillales	f__Streptococcaceae	g__Lactococcus	3.60211e-05	0	0	0	0	7.1582e-05	0	5.06945e-05	0	2.4758e-05	0	2.12974e-05	2.93161e-05	2.46311e-05	2.024e-05
k__Bacteria	p__Firmicutes	c__Bacilli	o__Lactobacillales	f__Streptococcaceae	g__Streptococcus	0	2.56417e-05	0	0	0	0	0	0	0	2.4758e-05	0	0	0	0	0
k__Bacteria	p__Firmicutes	c__Clostridia	Other	Other	Other	3.60211e-05	2.56417e-05	2.63158e-05	0.000179244	0.000255938	2.38607e-05	0	0	2.94455e-05	0	2.4809e-05	0	2.93161e-05	0	0
k__Bacteria	p__Firmicutes	c__Clostridia	o__Clostridiales	Other	Other	0	0	0	0	0	0.000167025	0.000156729	0	0	0	0	0	0.000175896	0	4.04801e-05
k__Bacteria	p__Firmicutes	c__Clostridia	o__Clostridiales	f__	g__Natranaerovirga	0	0	0	0	0	0	0	0	0	0	0	0	0	0	0
k__Bacteria	p__Firmicutes	c__Clostridia	o__Clostridiales	f__Clostridiaceae	Other	0	0	0	2.56062e-05	0	0	2.23899e-05	0	0.000147228	4.9516e-05	0	0	2.93161e-05	0	4.04801e-05
k__Bacteria	p__Firmicutes	c__Clostridia	o__Clostridiales	f__Clostridiaceae	g__Alkaliphilus	0	2.56417e-05	2.63158e-05	2.56062e-05	0	0	0	0	0	2.4758e-05	0	0	0	0	0
k__Bacteria	p__Firmicutes	c__Clostridia	o__Clostridiales	f__Clostridiaceae	g__Anaerobacter	1.80106e-05	0	0	0	2.55938e-05	0	0	0.000152084	2.94455e-05	0	0.000148854	0.000106487	8.79482e-05	2.46311e-05	4.04801e-05
k__Bacteria	p__Firmicutes	c__Clostridia	o__Clostridiales	f__Clostridiaceae	g__Caminicella	0	0	0	0	0	0	0	0	0	0	0	0	0	0	0
k__Bacteria	p__Firmicutes	c__Clostridia	o__Clostridiales	f__Clostridiaceae	g__Clostridium	1.80106e-05	0.000128208	0	2.56062e-05	0.000102375	0.000262467	0.000201509	0.000101389	0.00026501	0.000643708	0.00024809	0.00017038	0.000234528	4.92623e-05	0.00012144
k__Bacteria	p__Firmicutes	c__Clostridia	o__Clostridiales	f__Clostridiaceae	g__Fervidicella	0	0	0	0	0	0	0	5.06945e-05	0	0	2.4809e-05	0	0	0	0
k__Bacteria	p__Firmicutes	c__Clostridia	o__Clostridiales	f__Clostridiaceae	g__Oxobacter	0	0	0	0	0	0	0	0	0	0	0	0	0	0	0
k__Bacteria	p__Firmicutes	c__Clostridia	o__Clostridiales	f__Clostridiaceae	g__Sarcina	0	0	0	0	0	0	0	0	0	0	0	0	0	0	0
k__Bacteria	p__Firmicutes	c__Clostridia	o__Clostridiales	f__Clostridiaceae	g__Sporosalibacterium	0	0	0	0	0	0	0	0	0	0	0	0	0	0	0
k__Bacteria	p__Firmicutes	c__Clostridia	o__Clostridiales	f__Clostridiales_Incertae Sedis III	g__Caldicellulosiruptor	0	0	0	0	0	0	0	0	0	0	0	0	0	0	0
k__Bacteria	p__Firmicutes	c__Clostridia	o__Clostridiales	f__Clostridiales_Incertae Sedis IV	g__Mahella	0	0	0	0	0	0	0	0	0	0	0	0	0	0	0
k__Bacteria	p__Firmicutes	c__Clostridia	o__Clostridiales	f__Clostridiales_Incertae Sedis XI	g__Anaerococcus	1.80106e-05	0	0	0	2.55938e-05	0	2.23899e-05	0	0	0	0	2.12974e-05	0	0	0
k__Bacteria	p__Firmicutes	c__Clostridia	o__Clostridiales	f__Clostridiales_Incertae Sedis XI	g__Finegoldia	0	0	2.63158e-05	0	0	0	0	0	2.94455e-05	4.9516e-05	2.4809e-05	0	0	0	2.024e-05
k__Bacteria	p__Firmicutes	c__Clostridia	o__Clostridiales	f__Clostridiales_Incertae Sedis XI	g__Peptoniphilus	0	0	0	0	0	0	0	0	0	0	0	0	0	0	0
k__Bacteria	p__Firmicutes	c__Clostridia	o__Clostridiales	f__Clostridiales_Incertae Sedis XI	g__Sedimentibacter	0	0	0	0	0	0	0	0	0	0	0	0	0	0	0
k__Bacteria	p__Firmicutes	c__Clostridia	o__Clostridiales	f__Clostridiales_Incertae Sedis XI	g__Tissierella	0	0	0	0	0	0	0	5.06945e-05	0	7.4274e-05	2.4809e-05	0	0	0	0
k__Bacteria	p__Firmicutes	c__Clostridia	o__Clostridiales	f__Clostridiales_Incertae Sedis XII	g__Acidaminobacter	0	0	0	0	0	0	0	0	0	0	0	0	0	0	0
k__Bacteria	p__Firmicutes	c__Clostridia	o__Clostridiales	f__Clostridiales_Incertae Sedis XII	g__Fusibacter	0	0	0	0	0	0	0	0	0	0	7.44269e-05	0	0	0	0
k__Bacteria	p__Firmicutes	c__Clostridia	o__Clostridiales	f__Clostridiales_Incertae Sedis XIII	g__Anaerovorax	0	0	0	0	0	0	0	0	0	0	0	0	0	0	0
k__Bacteria	p__Firmicutes	c__Clostridia	o__Clostridiales	f__Clostridiales_Incertae Sedis XVIII	g__Symbiobacterium	0	0	0	0	0	0	0	0	0	0	0	0	0	0	0
k__Bacteria	p__Firmicutes	c__Clostridia	o__Clostridiales	f__Eubacteriaceae	g__Acetobacterium	1.80106e-05	0	0	0	0	0	0	0	0	0	0	0	2.93161e-05	0	0
k__Bacteria	p__Firmicutes	c__Clostridia	o__Clostridiales	f__Eubacteriaceae	g__Alkalibaculum	0	0	0	0	0	0	0	0	0	0	0	0	0	0	0
k__Bacteria	p__Firmicutes	c__Clostridia	o__Clostridiales	f__Eubacteriaceae	g__Eubacterium	0	0	0	0	0	0	0	0	0	0	2.4809e-05	0	5.86321e-05	0	0
k__Bacteria	p__Firmicutes	c__Clostridia	o__Clostridiales	f__Incertae Sedis XI	g__Anaerosphaera	0	0	0	0	0	0	0	0	0	0	0	0	0	0	0
k__Bacteria	p__Firmicutes	c__Clostridia	o__Clostridiales	f__Lachnospiraceae	Other	0	0	0	0	5.11876e-05	0	4.47798e-05	0	2.94455e-05	7.4274e-05	2.4809e-05	2.12974e-05	2.93161e-05	2.46311e-05	2.024e-05
k__Bacteria	p__Firmicutes	c__Clostridia	o__Clostridiales	f__Lachnospiraceae	g__Blautia	0	0	0	0	0	0	0	0	0	0	0	0	0	0	0
k__Bacteria	p__Firmicutes	c__Clostridia	o__Clostridiales	f__Lachnospiraceae	g__Cellulosilyticum	0	0	0	0	0	0	0	5.06945e-05	5.88911e-05	0.000198064	0	0	0.000117264	0	0
k__Bacteria	p__Firmicutes	c__Clostridia	o__Clostridiales	f__Lachnospiraceae	g__Dorea	1.80106e-05	0	0	0	0	0	2.23899e-05	0	0	2.4758e-05	0	0	0	0	0
k__Bacteria	p__Firmicutes	c__Clostridia	o__Clostridiales	f__Lachnospiraceae	g__Lachnospiracea_incertae_sedis	0	0	0	0	0	0	2.23899e-05	0	0	0	0	0	0	0	0
k__Bacteria	p__Firmicutes	c__Clostridia	o__Clostridiales	f__Lachnospiraceae	g__Lactonifactor	0	0	0	0	0	0	0	0	0	0	0	0	0	0	0
k__Bacteria	p__Firmicutes	c__Clostridia	o__Clostridiales	f__Lachnospiraceae	g__Marvinbryantia	0	0	0	0	0	0	0	0	0	0	0	0	0	0	0
k__Bacteria	p__Firmicutes	c__Clostridia	o__Clostridiales	f__Lachnospiraceae	g__Oribacterium	0	0	0	0	0	0	0	0	0	0	0	0	0	0	0
k__Bacteria	p__Firmicutes	c__Clostridia	o__Clostridiales	f__Lachnospiraceae	g__Parasporobacterium	0	0	0	0	0	0	0	0	0	4.9516e-05	4.96179e-05	0	0	0	0
k__Bacteria	p__Firmicutes	c__Clostridia	o__Clostridiales	f__Lachnospiraceae	g__Robinsoniella	0	2.56417e-05	0	0	0	0	0	0	0	2.4758e-05	0	0	0	0	0
k__Bacteria	p__Firmicutes	c__Clostridia	o__Clostridiales	f__Lachnospiraceae	g__Roseburia	0	0	0	0	0	0	0	0	0	0	0	0	0	0	0
k__Bacteria	p__Firmicutes	c__Clostridia	o__Clostridiales	f__Lachnospiraceae	g__Ruminococcus	0	0	0	0	0	0	0	0	0	0	0	0	0	0	0
k__Bacteria	p__Firmicutes	c__Clostridia	o__Clostridiales	f__Lachnospiraceae	g__Syntrophococcus	0	0	0	0	0	0	0	0	0	0	0	0	0	0	0
k__Bacteria	p__Firmicutes	c__Clostridia	o__Clostridiales	f__Peptococcaceae	Other	0	0	0	0	0	0	0	0	0	0	0	0	5.86321e-05	0	0
k__Bacteria	p__Firmicutes	c__Clostridia	o__Clostridiales	f__Peptococcaceae	g__Desulfitobacterium	0	0	0	0	2.55938e-05	0	0	0	0	0	0	0	0	0	0
k__Bacteria	p__Firmicutes	c__Clostridia	o__Clostridiales	f__Peptococcaceae	g__Desulfosporosinus	1.80106e-05	7.6925e-05	0	2.56062e-05	0	0	0	0	0	2.4758e-05	0	2.12974e-05	0	0	0
k__Bacteria	p__Firmicutes	c__Clostridia	o__Clostridiales	f__Peptococcaceae	g__Pelotomaculum	0	0	0	0	0	0	0	0	0	0	0	0	0	0	0
k__Bacteria	p__Firmicutes	c__Clostridia	o__Clostridiales	f__Peptostreptococcaceae	g__Acetoanaerobium	0	0	0	0	0	0	0	0	0	0	0	0	0	0	0
k__Bacteria	p__Firmicutes	c__Clostridia	o__Clostridiales	f__Peptostreptococcaceae	g__Peptostreptococcus	3.60211e-05	0	0	0	0	0	0	0	0	4.9516e-05	0	0	0	2.46311e-05	0
k__Bacteria	p__Firmicutes	c__Clostridia	o__Clostridiales	f__Peptostreptococcaceae	g__Sporacetigenium	1.80106e-05	5.12834e-05	2.63158e-05	0.000486518	0.000127969	0.000405631	0.000671697	0.000304167	0.00117782	0.00703127	0.000148854	0.000127785	0.000527689	0.000197049	0.000303601
k__Bacteria	p__Firmicutes	c__Clostridia	o__Clostridiales	f__Ruminococcaceae	Other	0	0	0	0	0	0	0	0	0	0	0	0	0	0	0
k__Bacteria	p__Firmicutes	c__Clostridia	o__Clostridiales	f__Ruminococcaceae	g__Acetivibrio	0	5.12834e-05	0	2.56062e-05	0	2.38607e-05	4.47798e-05	0	2.94455e-05	0.000321854	0.000272899	0.000149082	0.000381109	4.92623e-05	6.07201e-05
k__Bacteria	p__Firmicutes	c__Clostridia	o__Clostridiales	f__Ruminococcaceae	g__Anaerotruncus	0	0	0	0	0	0	0	0	0	0	0	0	0	0	0
k__Bacteria	p__Firmicutes	c__Clostridia	o__Clostridiales	f__Ruminococcaceae	g__Faecalibacterium	0	0	0	0	0	0	0	0	0	0	0	0	0	0	0
k__Bacteria	p__Firmicutes	c__Clostridia	o__Clostridiales	f__Ruminococcaceae	g__Fastidiosipila	0	0	0	0	0	0	0	0	0	0	0	0	0	0	0
k__Bacteria	p__Firmicutes	c__Clostridia	o__Clostridiales	f__Ruminococcaceae	g__Flavonifractor	0	0	0	0	0	0	0	0	0	0	0	0	0	0	0
k__Bacteria	p__Firmicutes	c__Clostridia	o__Clostridiales	f__Ruminococcaceae	g__Oscillibacter	0	0	0	0	0	0	0	0	0	0	0	0	0	0	0
k__Bacteria	p__Firmicutes	c__Clostridia	o__Clostridiales	f__Ruminococcaceae	g__Papillibacter	0	0	0	0	0	0	0	0	0	4.9516e-05	0	0	0	0	0
k__Bacteria	p__Firmicutes	c__Clostridia	o__Clostridiales	f__Ruminococcaceae	g__Pseudoflavonifractor	0	0	0	0	0	0	0	0	0	0	0	0	0	2.46311e-05	0
k__Bacteria	p__Firmicutes	c__Clostridia	o__Clostridiales	f__Ruminococcaceae	g__Ruminococcus	0	0	2.63158e-05	0	0	2.38607e-05	0	0	0	0	0	2.12974e-05	0	0	0
k__Bacteria	p__Firmicutes	c__Clostridia	o__Clostridiales	f__Ruminococcaceae	g__Saccharofermentans	0	0	0	0	0	0	0	0	0	0	0	0	0	0	0
k__Bacteria	p__Firmicutes	c__Clostridia	o__Clostridiales	f__Ruminococcaceae	g__Sporobacter	0	0	0	0	0	0	0	0	0	0	0	0	0	0	0
k__Bacteria	p__Firmicutes	c__Clostridia	o__Clostridiales	f__Syntrophomonadaceae	Other	0	0	0	0	0	0	0	0	0	0	0	0	0	0	0
k__Bacteria	p__Firmicutes	c__Clostridia	o__Clostridiales	f__Syntrophomonadaceae	g__Pelospora	0	0	0	0	0	0	0	0	0	0	0	0	0	0	0
k__Bacteria	p__Firmicutes	c__Clostridia	o__Clostridiales	f__Syntrophomonadaceae	g__Syntrophomonas	0	0	0	0	0	0	0	0	0	0	0	0	0	0	0
k__Bacteria	p__Firmicutes	c__Clostridia	o__Halanaerobiales	f__Halanaerobiaceae	Other	0	0	0	0	0	0	0	0	0	0	0	0	0	0	0
k__Bacteria	p__Firmicutes	c__Clostridia	o__Thermoanaerobacterales	f__Thermoanaerobacteraceae	Other	0	0	0	0	0	0	0	0	0	0	0	0	0	0	0
k__Bacteria	p__Firmicutes	c__Clostridia	o__Thermoanaerobacterales	f__Thermoanaerobacteraceae	g__Ammonifex	0	0	0	0	0	0.000143164	0	0	0	0	0	0	0	2.46311e-05	0
k__Bacteria	p__Firmicutes	c__Clostridia	o__Thermoanaerobacterales	f__Thermoanaerobacteraceae	g__Desulfovirgula	0.000252148	0.000128208	0.00115789	0.000128031	0.000230344	0.000429492	8.95596e-05	5.06945e-05	2.94455e-05	4.9516e-05	7.44269e-05	4.25949e-05	0	7.38934e-05	0
k__Bacteria	p__Firmicutes	c__Erysipelotrichia	o__Erysipelotrichales	f__Erysipelotrichaceae	g__Allobaculum	0	0	0	0	0	0	0	0	0	0	0	0	0	0	0
k__Bacteria	p__Firmicutes	c__Erysipelotrichia	o__Erysipelotrichales	f__Erysipelotrichaceae	g__Turicibacter	1.80106e-05	0	0	0.000102425	0	4.77213e-05	6.71697e-05	0.000253473	8.83366e-05	0.000965562	0	2.12974e-05	0.000205212	9.85246e-05	4.04801e-05
k__Bacteria	p__Firmicutes	c__Negativicutes	o__Selenomonadales	f__Acidaminococcaceae	g__Acidaminococcus	0	0	0	0	0	0	0	0	0	0	0	2.12974e-05	0	0	0
k__Bacteria	p__Firmicutes	c__Negativicutes	o__Selenomonadales	f__Acidaminococcaceae	g__Phascolarctobacterium	0	0	0	0	0	0	0	0	0	0	0	0	0	0	0
k__Bacteria	p__Firmicutes	c__Negativicutes	o__Selenomonadales	f__Veillonellaceae	Other	0	0	0	0	0	0	0	5.06945e-05	0	0	7.44269e-05	8.51898e-05	0	0	0
k__Bacteria	p__Firmicutes	c__Negativicutes	o__Selenomonadales	f__Veillonellaceae	g__Anaeroarcus	0	0	0	0	0	0	0	0	0	0	0	0	0	0	0
k__Bacteria	p__Firmicutes	c__Negativicutes	o__Selenomonadales	f__Veillonellaceae	g__Anaeroglobus	0	0	0	0	0	0	0	0	0	0	0	0	0	0	0
k__Bacteria	p__Firmicutes	c__Negativicutes	o__Selenomonadales	f__Veillonellaceae	g__Anaerosinus	0	0	0	0	0	0	0	0	0	0	4.96179e-05	0	0	0	0
k__Bacteria	p__Firmicutes	c__Negativicutes	o__Selenomonadales	f__Veillonellaceae	g__Centipeda	0	0	0	0	0	0	0	0	0	0	0	0	0	0	0
k__Bacteria	p__Firmicutes	c__Negativicutes	o__Selenomonadales	f__Veillonellaceae	g__Dendrosporobacter	0	0	0	0	0	0	0	0	0	0	0	0	8.79482e-05	0	0
k__Bacteria	p__Firmicutes	c__Negativicutes	o__Selenomonadales	f__Veillonellaceae	g__Desulfosporomusa	0	0	0	0	0	0	0	5.06945e-05	0	0	0	0	0	0	0
k__Bacteria	p__Firmicutes	c__Negativicutes	o__Selenomonadales	f__Veillonellaceae	g__Dialister	0	0	0	0	0	0	0	0	0	0	0	0	0	0	0
k__Bacteria	p__Firmicutes	c__Negativicutes	o__Selenomonadales	f__Veillonellaceae	g__Megasphaera	0	0	0	0	0	0	0	0	0	0	0	0	0	0	0
k__Bacteria	p__Firmicutes	c__Negativicutes	o__Selenomonadales	f__Veillonellaceae	g__Propionispira	0	0	0	0	0	0	0	0	0	0	0	0	0	0	0
k__Bacteria	p__Firmicutes	c__Negativicutes	o__Selenomonadales	f__Veillonellaceae	g__Psychrosinus	1.80106e-05	0	0	0	0	0	2.23899e-05	0	0	7.4274e-05	0	2.12974e-05	0	0	2.024e-05
k__Bacteria	p__Firmicutes	c__Negativicutes	o__Selenomonadales	f__Veillonellaceae	g__Selenomonas	0	0	0	0	0	0	0	0	0	0	0	0	0	0	0
k__Bacteria	p__Firmicutes	c__Negativicutes	o__Selenomonadales	f__Veillonellaceae	g__Sporomusa	1.80106e-05	0	0	0	2.55938e-05	0	0	0	0	0	0	0	0.000234528	0	2.024e-05
k__Bacteria	p__Firmicutes	c__Negativicutes	o__Selenomonadales	f__Veillonellaceae	g__Veillonella	0	0	0	0	0	0	0	0	0	0	0	0	0	0	0
k__Bacteria	p__Firmicutes	c__Negativicutes	o__Selenomonadales	f__Veillonellaceae	g__Zymophilus	0	0	0	0	0	0	0	0	0	0	0	0	0	0	0
k__Bacteria	p__Fusobacteria	c__Fusobacteriia	o__Fusobacteriales	f__Fusobacteriaceae	g__Cetobacterium	0	0	0	0	0	0	0	0	0	0	0	0	0	0	0
k__Bacteria	p__Fusobacteria	c__Fusobacteriia	o__Fusobacteriales	f__Fusobacteriaceae	g__Fusobacterium	0	0	0	0	0	0	0	0	0	0	0	0	0	0	0
k__Bacteria	p__Fusobacteria	c__Fusobacteriia	o__Fusobacteriales	f__Fusobacteriaceae	g__Propionigenium	0	0	0	0	0	0	0	0	0	0	0	0	0	0	0
k__Bacteria	p__Fusobacteria	c__Fusobacteriia	o__Fusobacteriales	f__Leptotrichiaceae	g__Leptotrichia	0	0	0	0	0	0	0	0	0	0	0	0	0	0	0
k__Bacteria	p__Fusobacteria	c__Fusobacteriia	o__Fusobacteriales	f__Leptotrichiaceae	g__Sneathia	0	0	0	0	0	0	0	0	0	0	0	0	0	0	0
k__Bacteria	p__Fusobacteria	c__Fusobacteriia	o__Fusobacteriales	f__Leptotrichiaceae	g__Streptobacillus	0	0	0	0	0	0	0	0	0	0	0	0	0	0	0
k__Bacteria	p__Gemmatimonadetes	c__Gemmatimonadetes	o__Gemmatimonadales	f__Gemmatimonadaceae	g__Gemmatimonas	0.0132378	0.00907716	0.00723684	0.00716974	0.00770373	0.0108566	0.0208226	0.0194667	0.0107771	0.00916046	0.0106182	0.0110321	0.00603911	0.0124387	0.0128524
k__Bacteria	p__Hydrogenedentes	c__	o__	f__	g__Candidatus Hydrogenedens	7.20422e-05	0	7.89474e-05	0.000102425	0	7.1582e-05	4.47798e-05	0.000101389	2.94455e-05	0	0.000198472	8.51898e-05	0.000205212	2.46311e-05	6.07201e-05
k__Bacteria	p__Ignavibacteriae	c__Ignavibacteria	o__Ignavibacteriales	f__Ignavibacteriaceae	g__Ignavibacterium	0.000252148	0.0003077	0.000105263	0.000588943	0.000639844	0.00071582	0.00145534	0.00116597	0.00120727	0.00086653	0.00205914	0.00125655	0.00155375	0.00167492	0.00170016
k__Bacteria	p__Latescibacteria	c__	o__	f__	g__Latescibacteria_genera_incertae_sedis	0.00178304	0.00282059	0.00197368	0.00110107	0.00176597	0.00441422	0.00335848	0.00415695	0.00197285	0.00103984	0.00280341	0.0033011	0.00143649	0.00349762	0.00311697
k__Bacteria	p__Lentisphaerae	c__Lentisphaeria	o__Victivallales	f__Victivallaceae	g__Victivallis	0	0	0	0	0	0	0	0	0	0	4.96179e-05	0	0	0	0
k__Bacteria	p__Lentisphaerae	c__Oligosphaeria	o__Oligosphaerales	f__Oligosphaeraceae	g__Oligosphaera	0	0	0	0	0	0	0	0	0	0	0	0	0	0	0
k__Bacteria	p__Microgenomates	c__	o__	f__	g__Microgenomates_genera_incertae_sedis	0.000288169	0	0.000236842	0.000128031	0.000383907	9.54426e-05	0.000246289	0.000253473	5.88911e-05	0.000198064	0.000645033	0.000319462	0.000234528	0.000197049	0.000263121
k__Bacteria	p__Nitrospirae	c__Nitrospira	o__Nitrospirales	f__Nitrospiraceae	g__Leptospirillum	0	0	0	0	0	0	0	0	0	0	0	0	0	0	0
k__Bacteria	p__Nitrospirae	c__Nitrospira	o__Nitrospirales	f__Nitrospiraceae	g__Nitrospira	0.000180106	0.000230775	0.000157895	2.56062e-05	0.000537469	0.00164639	0.00521685	0.00405556	0.000677247	0.00061895	0.00329959	0.00189547	0.00603911	0.000788197	0.00358249
k__Bacteria	p__Nitrospirae	c__Nitrospira	o__Nitrospirales	f__Nitrospiraceae	g__Thermodesulfovibrio	0	0	0	0	0	0	0	0	0	0	0	0	0	0	0
k__Bacteria	p__Omnitrophica	c__	o__	f__	g__Omnitrophica_genera_incertae_sedis	0	0	0	0	0	0	6.71697e-05	0	2.94455e-05	2.4758e-05	0.000148854	4.25949e-05	2.93161e-05	7.38934e-05	2.024e-05
k__Bacteria	p__Parcubacteria	c__	o__	f__	g__Parcubacteria_genera_incertae_sedis	0.0125894	0.0070771	0.00278947	0.00343123	0.00427416	0.00260081	0.00284352	0.00385278	0.00197285	0.00267386	0.0115858	0.00641053	0.00316613	0.00615779	0.00680066
k__Bacteria	p__Planctomycetes	c__Phycisphaerae	o__Phycisphaerales	f__Phycisphaeraceae	g__Phycisphaera	0.00450264	0.00515398	0.00292105	0.0024582	0.00307125	0.00214746	0.00369433	0.00339653	0.00159006	0.00212919	0.00406867	0.00440857	0.00961567	0.00438434	0.00469569
k__Bacteria	p__Planctomycetes	c__Planctomycetia	Other	Other	Other	3.60211e-05	0.000179492	7.89474e-05	7.68187e-05	0.000153563	9.54426e-05	0	0	5.88911e-05	2.4758e-05	4.96179e-05	4.25949e-05	5.86321e-05	4.92623e-05	8.09602e-05
k__Bacteria	p__Planctomycetes	c__Planctomycetia	o__Candidatus Brocadiales	f__Candidatus Brocadiaceae	Other	0	0	0	0	0	0	0	0	0	0	0	0	0	0	0
k__Bacteria	p__Planctomycetes	c__Planctomycetia	o__Candidatus Brocadiales	f__Candidatus Brocadiaceae	g__Candidatus Brocadia	3.60211e-05	0.00015385	0.000105263	0.000153637	0.000383907	0.000119303	0.000268679	0.000760418	0.000588911	0.000297096	0.000496179	0.000362056	0.000527689	0.000344836	0.000303601
k__Bacteria	p__Planctomycetes	c__Planctomycetia	o__Candidatus Brocadiales	f__Candidatus Brocadiaceae	g__Candidatus Kuenenia	0	0	0	0	0	0	0	0	0	0	0	0	0	0	0
k__Bacteria	p__Planctomycetes	c__Planctomycetia	o__Candidatus Brocadiales	f__Candidatus Brocadiaceae	g__Candidatus Scalindua	0	0	0	0	0	0	0	0	0	0	0	0	0	0	0
k__Bacteria	p__Planctomycetes	c__Planctomycetia	o__Planctomycetales	f__Planctomycetaceae	Other	0.00140482	0.00189748	0.00226316	0.00130592	0.00312244	0.00188499	0.00120905	0.00141945	0.00212008	0.0029462	0.00218319	0.00219364	0.00375246	0.0011823	0.00200376
k__Bacteria	p__Planctomycetes	c__Planctomycetia	o__Planctomycetales	f__Planctomycetaceae	g__Aquisphaera	0.00144084	0.00128208	0.00234211	0.00120349	0.00232903	0.00207588	0.00167924	0.00283889	0.00247343	0.00178258	0.000942741	0.000979682	0.000615637	0.00312816	0.000627441
k__Bacteria	p__Planctomycetes	c__Planctomycetia	o__Planctomycetales	f__Planctomycetaceae	g__Blastopirellula	0.00201718	0.00205133	0.00315789	0.0028935	0.00460688	0.00233834	0.00212704	0.00192639	0.00209063	0.00423362	0.00396944	0.00566512	0.010202	0.00470455	0.00477665
k__Bacteria	p__Planctomycetes	c__Planctomycetia	o__Planctomycetales	f__Planctomycetaceae	g__Gemmata	0.0122112	0.0120516	0.0151316	0.016388	0.0181972	0.0102124	0.00669458	0.00745209	0.010247	0.00797207	0.0381066	0.00930698	0.00938114	0.00724156	0.00785314
k__Bacteria	p__Planctomycetes	c__Planctomycetia	o__Planctomycetales	f__Planctomycetaceae	g__Pirellula	0.00940151	0.01159	0.0127895	0.0119837	0.0183763	0.0120735	0.0104337	0.0121667	0.0115132	0.0143349	0.0224273	0.0272181	0.0377298	0.0171679	0.0245917
k__Bacteria	p__Planctomycetes	c__Planctomycetia	o__Planctomycetales	f__Planctomycetaceae	g__Planctomyces	0.0125534	0.01818	0.0184737	0.010012	0.0184275	0.00909091	0.00759018	0.00638751	0.00912812	0.00812062	0.0102461	0.00905141	0.00718243	0.00780807	0.0086425
k__Bacteria	p__Planctomycetes	c__Planctomycetia	o__Planctomycetales	f__Planctomycetaceae	g__Rhodopirellula	0	0	0	0	0	0	0	0	0	0	0	0	0	0	0
k__Bacteria	p__Planctomycetes	c__Planctomycetia	o__Planctomycetales	f__Planctomycetaceae	g__Schlesneria	0.000900528	0.000743609	0.000263158	0.000512125	0.000563063	0.000214746	0.000537358	0.000304167	0.00026501	0.00086653	0.000148854	0.00115006	0.00257981	0.000197049	0.000465521
k__Bacteria	p__Planctomycetes	c__Planctomycetia	o__Planctomycetales	f__Planctomycetaceae	g__Singulisphaera	0.00354808	0.00410267	0.00797368	0.00888536	0.00542588	0.00350752	0.00241811	0.00309237	0.00538853	0.00351563	0.000992359	0.00140563	0.000351793	0.00231533	0.0014168
k__Bacteria	p__Planctomycetes	c__Planctomycetia	o__Planctomycetales	f__Planctomycetaceae	g__Telmatocola	0.00585343	0.0060258	0.00660526	0.00391775	0.00598894	0.00281556	0.00268679	0.00435973	0.00320956	0.00173306	0.00478813	0.00404651	0.00205212	0.00248775	0.00244905
k__Bacteria	p__Planctomycetes	c__Planctomycetia	o__Planctomycetales	f__Planctomycetaceae	g__Zavarzinella	0.0178665	0.0207441	0.0211842	0.0219957	0.0258241	0.0127654	0.00745584	0.00947987	0.013221	0.00965562	0.00649995	0.00937087	0.00753423	0.00800512	0.0103224
k__Bacteria	p__Proteobacteria	Other	Other	Other	Other	0.00974371	0.00892331	0.0103684	0.00599186	0.00685913	0.00730136	0.00926942	0.00826321	0.00727305	0.00631329	0.0107423	0.0103293	0.014746	0.00763566	0.00765074
k__Bacteria	p__Proteobacteria	c__Alphaproteobacteria	Other	Other	Other	0.00612359	0.00415395	0.00292105	0.00335442	0.00235463	0.00245765	0.00253006	0.00294028	0.00253232	0.00396128	0.00575568	0.00359927	0.00486647	0.00305426	0.00542433
k__Bacteria	p__Proteobacteria	c__Alphaproteobacteria	o__Alphaproteobacteria_incertae_sedis	f__	g__Geminicoccus	0	0	0	2.56062e-05	2.55938e-05	0	2.23899e-05	5.06945e-05	5.88911e-05	4.9516e-05	9.92359e-05	0.000234272	0.000381109	2.46311e-05	0.000384561
k__Bacteria	p__Proteobacteria	c__Alphaproteobacteria	o__Caulobacterales	f__Caulobacteraceae	Other	0.000126074	0.000102567	0.000236842	0.000307275	5.11876e-05	2.38607e-05	0	0	2.94455e-05	0.00012379	2.4809e-05	0	0	0	2.024e-05
k__Bacteria	p__Proteobacteria	c__Alphaproteobacteria	o__Caulobacterales	f__Caulobacteraceae	g__Asticcacaulis	3.60211e-05	0	2.63158e-05	7.68187e-05	7.67813e-05	0	2.23899e-05	5.06945e-05	0	4.9516e-05	2.4809e-05	4.25949e-05	5.86321e-05	2.46311e-05	6.07201e-05
k__Bacteria	p__Proteobacteria	c__Alphaproteobacteria	o__Caulobacterales	f__Caulobacteraceae	g__Brevundimonas	0.000162095	0.000102567	2.63158e-05	0.000128031	0.000127969	9.54426e-05	0.000134339	0.000152084	0.000176673	0.00188161	4.96179e-05	6.38923e-05	0.000205212	0.000443361	0.00016192
k__Bacteria	p__Proteobacteria	c__Alphaproteobacteria	o__Caulobacterales	f__Caulobacteraceae	g__Caulobacter	0.00142283	0.000666684	0.000789474	0.00112667	0.000460688	0.000620377	0.000268679	0.000354862	0.00053002	0.00274814	0.000595415	0.000511139	0.000439741	0.000246311	0.000465521
k__Bacteria	p__Proteobacteria	c__Alphaproteobacteria	o__Caulobacterales	f__Caulobacteraceae	g__Phenylobacterium	0.00414243	0.00243596	0.00323684	0.00376412	0.0012541	0.00121689	0.00179119	0.00055764	0.00241453	0.00304523	0.000942741	0.000724113	0.000439741	0.000738934	0.000971522
k__Bacteria	p__Proteobacteria	c__Alphaproteobacteria	o__Caulobacterales	f__Hyphomonadaceae	Other	0	0	0	0	0	0	0	0	0	0	0	0	5.86321e-05	0	0
k__Bacteria	p__Proteobacteria	c__Alphaproteobacteria	o__Caulobacterales	f__Hyphomonadaceae	g__Hirschia	0.000108063	0.000128208	5.26316e-05	7.68187e-05	5.11876e-05	0.00035791	0.000156729	0.000101389	0.000206119	0.00155975	0.000545797	0.000766708	0.00108469	0.000270943	0.00123464
k__Bacteria	p__Proteobacteria	c__Alphaproteobacteria	o__Caulobacterales	f__Hyphomonadaceae	g__Hyphomonas	0	0	0	0	0	0	0	0	0	0	0	0	0	0	0
k__Bacteria	p__Proteobacteria	c__Alphaproteobacteria	o__Caulobacterales	f__Hyphomonadaceae	g__Maricaulis	0	0	0	0	0	0	0	0	0	0	0	0	0	0	0
k__Bacteria	p__Proteobacteria	c__Alphaproteobacteria	o__Caulobacterales	f__Hyphomonadaceae	g__Woodsholea	0	0	0	0	0	0	0	0	0	0	0	0	0	0	0
k__Bacteria	p__Proteobacteria	c__Alphaproteobacteria	o__Parvularculales	f__Parvularculaceae	g__Parvularcula	0	0	0	0	0	0	0	0	0	0	0	0	0	0	0
k__Bacteria	p__Proteobacteria	c__Alphaproteobacteria	o__Rhizobiales	Other	Other	0.00291771	0.00202569	0.00136842	0.00192047	0.00276413	0.000620377	0.00212704	0.00141945	0.000912812	0.00175782	0.00188548	0.00144823	0.00281434	0.00155176	0.00216569
k__Bacteria	p__Proteobacteria	c__Alphaproteobacteria	o__Rhizobiales	f__Aurantimonadaceae	Other	0	2.56417e-05	2.63158e-05	0.000102425	7.67813e-05	7.1582e-05	0	0	2.94455e-05	0.000297096	2.4809e-05	0.000149082	2.93161e-05	4.92623e-05	0.00014168
k__Bacteria	p__Proteobacteria	c__Alphaproteobacteria	o__Rhizobiales	f__Aurantimonadaceae	g__Aurantimonas	0	0	0	7.68187e-05	0	0	0	0	0	4.9516e-05	0	0	0	0	0
k__Bacteria	p__Proteobacteria	c__Alphaproteobacteria	o__Rhizobiales	f__Aurantimonadaceae	g__Martelella	0.000144084	5.12834e-05	0	5.12125e-05	5.11876e-05	0.000238607	0.000828426	0.000659029	0.000559465	0.000346612	0.000421753	0.000191677	5.86321e-05	9.85246e-05	0.000222641
k__Bacteria	p__Proteobacteria	c__Alphaproteobacteria	o__Rhizobiales	f__Beijerinckiaceae	Other	0	7.6925e-05	0	0	5.11876e-05	0	0	0	0	0	0	0	0	0	0
k__Bacteria	p__Proteobacteria	c__Alphaproteobacteria	o__Rhizobiales	f__Beijerinckiaceae	g__Beijerinckia	1.80106e-05	0.00015385	2.63158e-05	0.000307275	0.00020475	0	4.47798e-05	5.06945e-05	0.000147228	0.00012379	2.4809e-05	2.12974e-05	0	9.85246e-05	4.04801e-05
k__Bacteria	p__Proteobacteria	c__Alphaproteobacteria	o__Rhizobiales	f__Beijerinckiaceae	g__Chelatococcus	1.80106e-05	0	0	0	0	4.77213e-05	2.23899e-05	0	2.94455e-05	7.4274e-05	0	0	0	2.46311e-05	0
k__Bacteria	p__Proteobacteria	c__Alphaproteobacteria	o__Rhizobiales	f__Beijerinckiaceae	g__Methylocella	9.00528e-05	5.12834e-05	5.26316e-05	2.56062e-05	7.67813e-05	0	6.71697e-05	0	0	4.9516e-05	4.96179e-05	6.38923e-05	0.000117264	2.46311e-05	4.04801e-05
k__Bacteria	p__Proteobacteria	c__Alphaproteobacteria	o__Rhizobiales	f__Bradyrhizobiaceae	Other	0	0.000102567	7.89474e-05	0.0004097	7.67813e-05	0	4.47798e-05	0	2.94455e-05	0.000693224	2.4809e-05	2.12974e-05	5.86321e-05	4.92623e-05	4.04801e-05
k__Bacteria	p__Proteobacteria	c__Alphaproteobacteria	o__Rhizobiales	f__Bradyrhizobiaceae	g__Afipia	0.000252148	0.000666684	5.26316e-05	0.000128031	0.000127969	9.54426e-05	0.000246289	0.000152084	0.00026501	0.000544676	0.000396944	0.000340759	0.00014658	0.000270943	0.000222641
k__Bacteria	p__Proteobacteria	c__Alphaproteobacteria	o__Rhizobiales	f__Bradyrhizobiaceae	g__Balneimonas	0	5.12834e-05	0	0.000281669	0.000153563	2.38607e-05	2.23899e-05	5.06945e-05	0.000147228	0.000717982	7.44269e-05	0.000149082	8.79482e-05	0.000123156	0.00016192
k__Bacteria	p__Proteobacteria	c__Alphaproteobacteria	o__Rhizobiales	f__Bradyrhizobiaceae	g__Blastobacter	1.80106e-05	0	0	0	2.55938e-05	0	0	0	0	0	4.96179e-05	4.25949e-05	2.93161e-05	0	4.04801e-05
k__Bacteria	p__Proteobacteria	c__Alphaproteobacteria	o__Rhizobiales	f__Bradyrhizobiaceae	g__Bosea	0	2.56417e-05	0	0.000102425	2.55938e-05	7.1582e-05	0	0	0.000147228	0.000817014	9.92359e-05	4.25949e-05	0.000117264	4.92623e-05	0.00018216
k__Bacteria	p__Proteobacteria	c__Alphaproteobacteria	o__Rhizobiales	f__Bradyrhizobiaceae	g__Nitrobacter	0.0198296	0.0184877	0.0111579	0.018923	0.0162265	0.0113338	0.0147997	0.0140424	0.0201996	0.0322844	0.0155056	0.0159944	0.0063909	0.0162073	0.0116178
k__Bacteria	p__Proteobacteria	c__Alphaproteobacteria	o__Rhizobiales	f__Bradyrhizobiaceae	g__Oligotropha	3.60211e-05	2.56417e-05	0.000105263	0.000179244	2.55938e-05	2.38607e-05	2.23899e-05	0	8.83366e-05	0.00012379	9.92359e-05	0.000149082	5.86321e-05	4.92623e-05	0.00014168
k__Bacteria	p__Proteobacteria	c__Alphaproteobacteria	o__Rhizobiales	f__Bradyrhizobiaceae	g__Rhodoblastus	0	0	2.63158e-05	2.56062e-05	0	0	4.47798e-05	0	0.000206119	0.00049516	0.000124045	0.000191677	8.79482e-05	2.46311e-05	6.07201e-05
k__Bacteria	p__Proteobacteria	c__Alphaproteobacteria	o__Rhizobiales	f__Bradyrhizobiaceae	g__Rhodopseudomonas	0	0	2.63158e-05	7.68187e-05	2.55938e-05	0	0	0	2.94455e-05	7.4274e-05	0	4.25949e-05	2.93161e-05	4.92623e-05	4.04801e-05
k__Bacteria	p__Proteobacteria	c__Alphaproteobacteria	o__Rhizobiales	f__Bradyrhizobiaceae	g__Tardiphaga	0.000252148	0.0003077	0.000157895	0.000819399	0.000230344	4.77213e-05	0.000134339	5.06945e-05	0.00026501	0.00178258	0.000769078	0.000468544	0.000498373	0.000246311	0.000526241
k__Bacteria	p__Proteobacteria	c__Alphaproteobacteria	o__Rhizobiales	f__Brucellaceae	Other	0	0	0	0	0	0	0	0	0	0	0	0	0	0	0
k__Bacteria	p__Proteobacteria	c__Alphaproteobacteria	o__Rhizobiales	f__Brucellaceae	g__Ochrobactrum	0	0	0	2.56062e-05	5.11876e-05	0	0	0	0	2.4758e-05	4.96179e-05	2.12974e-05	5.86321e-05	2.46311e-05	2.024e-05
k__Bacteria	p__Proteobacteria	c__Alphaproteobacteria	o__Rhizobiales	f__Hyphomicrobiaceae	Other	0.00032419	0.000230775	0.000210526	0.00020485	0.000127969	0.000190885	0.000335848	0.000101389	0.000323901	0.000396128	0.00129007	0.000894492	0.000263845	0.000369467	0.001012
k__Bacteria	p__Proteobacteria	c__Alphaproteobacteria	o__Rhizobiales	f__Hyphomicrobiaceae	g__Blastochloris	0	0	0	0	0	2.38607e-05	2.23899e-05	5.06945e-05	8.83366e-05	0	0	0	2.93161e-05	0	0
k__Bacteria	p__Proteobacteria	c__Alphaproteobacteria	o__Rhizobiales	f__Hyphomicrobiaceae	g__Cucumibacter	9.00528e-05	2.56417e-05	0	2.56062e-05	0	0	0	0	2.94455e-05	2.4758e-05	0	0	8.79482e-05	0	0
k__Bacteria	p__Proteobacteria	c__Alphaproteobacteria	o__Rhizobiales	f__Hyphomicrobiaceae	g__Devosia	3.60211e-05	7.6925e-05	0	7.68187e-05	7.67813e-05	0	2.23899e-05	0	2.94455e-05	0.000643708	0.000148854	0.000212974	0.000498373	0.000172418	0.000263121
k__Bacteria	p__Proteobacteria	c__Alphaproteobacteria	o__Rhizobiales	f__Hyphomicrobiaceae	g__Filomicrobium	0.000216127	0.000333342	5.26316e-05	0.000153637	0.000255938	0.000119303	0.000403018	0.000202778	0.000294455	0.000396128	0.00121564	0.000766708	0.000996746	0.000123156	0.000870322
k__Bacteria	p__Proteobacteria	c__Alphaproteobacteria	o__Rhizobiales	f__Hyphomicrobiaceae	g__Hyphomicrobium	0.000576338	0.00046155	0.000342105	0.000640156	0.000716626	0.000262467	0.000761257	0.000811112	0.000971703	0.0021787	0.000992359	0.000958385	0.00120196	0.00142861	0.00113344
k__Bacteria	p__Proteobacteria	c__Alphaproteobacteria	o__Rhizobiales	f__Hyphomicrobiaceae	g__Pedomicrobium	0.000630369	0.000435909	0.0005	0.000537731	0.00120291	0.000763541	0.00118666	0.000811112	0.000912812	0.00220346	0.002208	0.00176769	0.00469057	0.00172418	0.00307649
k__Bacteria	p__Proteobacteria	c__Alphaproteobacteria	o__Rhizobiales	f__Hyphomicrobiaceae	g__Pelagibacterium	0	0	0	0	0	0	0	0	0	0	0	0	0	0	0
k__Bacteria	p__Proteobacteria	c__Alphaproteobacteria	o__Rhizobiales	f__Hyphomicrobiaceae	g__Prosthecomicrobium	5.40317e-05	0.000102567	0	7.68187e-05	0	2.38607e-05	2.23899e-05	0	0	0.00012379	2.4809e-05	0.000106487	5.86321e-05	2.46311e-05	6.07201e-05
k__Bacteria	p__Proteobacteria	c__Alphaproteobacteria	o__Rhizobiales	f__Hyphomicrobiaceae	g__Rhizomicrobium	0.0169299	0.0081797	0.00744737	0.00893657	0.00790848	0.00391315	0.00582137	0.00451181	0.00323901	0.00304523	0.00260494	0.00298164	0.00240392	0.00374393	0.00348129
k__Bacteria	p__Proteobacteria	c__Alphaproteobacteria	o__Rhizobiales	f__Hyphomicrobiaceae	g__Rhodomicrobium	0.000162095	0.000230775	7.89474e-05	0.000230456	0.000127969	0.000286328	0.000806036	0.000963196	0.000736139	0.00049516	0.000297708	0.000575031	0.00196418	0.00312816	0.000708402
k__Bacteria	p__Proteobacteria	c__Alphaproteobacteria	o__Rhizobiales	f__Hyphomicrobiaceae	g__Rhodoplanes	0.027304	0.0210518	0.0149211	0.0135457	0.0172758	0.00854211	0.0249871	0.0203792	0.0113365	0.0145329	0.0231964	0.0178686	0.0215473	0.0189167	0.0184387
k__Bacteria	p__Proteobacteria	c__Alphaproteobacteria	o__Rhizobiales	f__Hyphomicrobiaceae	g__Vasilyevaea	0.00097257	0.00156414	0.000657895	0.00199729	0.000895782	0.000548795	0.000626917	0.000659029	0.00194341	0.00334233	0.00176144	0.00174639	0.00228665	0.00157639	0.00261097
k__Bacteria	p__Proteobacteria	c__Alphaproteobacteria	o__Rhizobiales	f__Hyphomicrobiaceae	g__Zhangella	0	0	0	0	0	0	0	0	0	0	0	0	0	0	0
k__Bacteria	p__Proteobacteria	c__Alphaproteobacteria	o__Rhizobiales	f__Methylobacteriaceae	g__Meganema	0	0	2.63158e-05	0	0	0	0	0	0	0	0	0	0	2.46311e-05	0
k__Bacteria	p__Proteobacteria	c__Alphaproteobacteria	o__Rhizobiales	f__Methylobacteriaceae	g__Methylobacterium	3.60211e-05	0	5.26316e-05	0.000179244	0.000153563	9.54426e-05	4.47798e-05	0	0.000206119	0.000321854	0.000124045	0.000127785	5.86321e-05	7.38934e-05	4.04801e-05
k__Bacteria	p__Proteobacteria	c__Alphaproteobacteria	o__Rhizobiales	f__Methylobacteriaceae	g__Microvirga	3.60211e-05	0.000102567	2.63158e-05	0.000102425	5.11876e-05	0	2.23899e-05	0	0.000117782	0.00378797	4.96179e-05	6.38923e-05	8.79482e-05	2.46311e-05	6.07201e-05
k__Bacteria	p__Proteobacteria	c__Alphaproteobacteria	o__Rhizobiales	f__Methylocystaceae	Other	7.20422e-05	0	2.63158e-05	7.68187e-05	0	2.38607e-05	8.95596e-05	0	0	0	0	0	5.86321e-05	0	4.04801e-05
k__Bacteria	p__Proteobacteria	c__Alphaproteobacteria	o__Rhizobiales	f__Methylocystaceae	g__Hansschlegelia	0.000144084	2.56417e-05	0.000105263	0.000128031	5.11876e-05	4.77213e-05	8.95596e-05	5.06945e-05	0	4.9516e-05	0	2.12974e-05	0	7.38934e-05	0
k__Bacteria	p__Proteobacteria	c__Alphaproteobacteria	o__Rhizobiales	f__Methylocystaceae	g__Methylocystis	5.40317e-05	5.12834e-05	5.26316e-05	0.000153637	7.67813e-05	0	4.47798e-05	5.06945e-05	2.94455e-05	2.4758e-05	0.00047137	0.000106487	0.000703585	9.85246e-05	0.00016192
k__Bacteria	p__Proteobacteria	c__Alphaproteobacteria	o__Rhizobiales	f__Methylocystaceae	g__Methylosinus	0.000918538	0.00105131	0.000789474	0.00110107	0.000614251	0.000334049	0.000268679	0.000354862	0.000559465	0.00024758	4.96179e-05	8.51898e-05	8.79482e-05	0.000615779	2.024e-05
k__Bacteria	p__Proteobacteria	c__Alphaproteobacteria	o__Rhizobiales	f__Methylocystaceae	g__Pleomorphomonas	0	0	0	0	0	0	0	0	0	0	0.000148854	2.12974e-05	0	0	0
k__Bacteria	p__Proteobacteria	c__Alphaproteobacteria	o__Rhizobiales	f__Phyllobacteriaceae	Other	0	0	0	0	0	0	0	0	0	0	0	0	0	0	0
k__Bacteria	p__Proteobacteria	c__Alphaproteobacteria	o__Rhizobiales	f__Phyllobacteriaceae	g__Aminobacter	0.000360211	0.0006154	0.000131579	0.0004097	0.000281532	0.000214746	0.000492578	0.000456251	0.00153117	0.00252532	0.000372135	0.000575031	0.000234528	0.000246311	0.000546481
k__Bacteria	p__Proteobacteria	c__Alphaproteobacteria	o__Rhizobiales	f__Phyllobacteriaceae	g__Hoeflea	0	0	0	0	0	0	0	0	0	0	0	0	0	0	0
k__Bacteria	p__Proteobacteria	c__Alphaproteobacteria	o__Rhizobiales	f__Phyllobacteriaceae	g__Mesorhizobium	5.40317e-05	0.000333342	2.63158e-05	0.000307275	0.000435094	0.000405631	0.000268679	0.000354862	0.000500574	0.0017083	0.000868314	0.00225753	0.00228665	0.00105914	0.00257049
k__Bacteria	p__Proteobacteria	c__Alphaproteobacteria	o__Rhizobiales	f__Phyllobacteriaceae	g__Nitratireductor	0	0	0	0	0	0	0	0	0	0	0	0	0	0	0
k__Bacteria	p__Proteobacteria	c__Alphaproteobacteria	o__Rhizobiales	f__Phyllobacteriaceae	g__Pseudaminobacter	0.000126074	0.00015385	0.000131579	0.000102425	5.11876e-05	0	6.71697e-05	0.000152084	8.83366e-05	0.000297096	0.000992359	0.000681518	0.000351793	0.000123156	0.000303601
k__Bacteria	p__Proteobacteria	c__Alphaproteobacteria	o__Rhizobiales	f__Rhizobiaceae	g__Ensifer	0	0	0	0	0	0	0	0	0	0	0	0	0	0	0
k__Bacteria	p__Proteobacteria	c__Alphaproteobacteria	o__Rhizobiales	f__Rhizobiaceae	g__Kaistia	0	0	2.63158e-05	0	2.55938e-05	2.38607e-05	2.23899e-05	0.000101389	0.00079503	0.000717982	4.96179e-05	8.51898e-05	0.000117264	4.92623e-05	6.07201e-05
k__Bacteria	p__Proteobacteria	c__Alphaproteobacteria	o__Rhizobiales	f__Rhizobiaceae	g__Rhizobium	0.000126074	0.000282059	0.000131579	0.000332881	0.000179156	0.000143164	0.000111949	0.000152084	0.000235564	0.000767498	0.000818696	0.00117136	0.000908798	0.000147787	0.00109296
k__Bacteria	p__Proteobacteria	c__Alphaproteobacteria	o__Rhizobiales	f__Rhizobiales_incertae_sedis	g__Bauldia	0.000522306	0.000589759	0.000342105	0.000588943	0.000895782	0.000930565	0.00125383	0.00197709	0.00147228	0.00205491	0.00369654	0.00302424	0.00260913	0.00246311	0.00321817
k__Bacteria	p__Proteobacteria	c__Alphaproteobacteria	o__Rhizobiales	f__Rhodobiaceae	Other	0	2.56417e-05	0	0	0	0	2.23899e-05	0.000101389	2.94455e-05	0.00012379	0.00024809	0.000149082	0.000175896	9.85246e-05	0.00014168
k__Bacteria	p__Proteobacteria	c__Alphaproteobacteria	o__Rhizobiales	f__Rhodobiaceae	g__Afifella	1.80106e-05	7.6925e-05	0	0.000153637	7.67813e-05	2.38607e-05	0.000223899	0	8.83366e-05	0.00012379	0.000372135	0.00091579	0.000351793	0.000541885	0.000586961
k__Bacteria	p__Proteobacteria	c__Alphaproteobacteria	o__Rhizobiales	f__Rhodobiaceae	g__Amorphus	0	0	0	0	0	0	0	0	0	0	0	0	0	0	0
k__Bacteria	p__Proteobacteria	c__Alphaproteobacteria	o__Rhizobiales	f__Rhodobiaceae	g__Anderseniella	0.000108063	0.000230775	7.89474e-05	0.000179244	0.000358313	0.00038177	0.000223899	0.000304167	0.000588911	0.00227774	0.00300189	0.00259829	0.00360587	0.000788197	0.00433137
k__Bacteria	p__Proteobacteria	c__Alphaproteobacteria	o__Rhizobiales	f__Rhodobiaceae	g__Parvibaculum	3.60211e-05	0	5.26316e-05	0	0	0	0	0	0	0	0	0	0	0	0
k__Bacteria	p__Proteobacteria	c__Alphaproteobacteria	o__Rhizobiales	f__Rhodobiaceae	g__Rhodobium	0	0	0	0	0	0	0	0	0	0	0	0	0	0	4.04801e-05
k__Bacteria	p__Proteobacteria	c__Alphaproteobacteria	o__Rhizobiales	f__Rhodobiaceae	g__Rhodoligotrophos	0	0	0	0	5.11876e-05	0	0	0	0	4.9516e-05	0.000173663	0.000127785	5.86321e-05	0	0.00014168
k__Bacteria	p__Proteobacteria	c__Alphaproteobacteria	o__Rhizobiales	f__Rhodobiaceae	g__Tepidamorphus	9.00528e-05	0.000102567	0.000105263	2.56062e-05	7.67813e-05	0	2.23899e-05	0	2.94455e-05	7.4274e-05	0.000496179	0.000298164	0.000175896	0.000270943	0.000323841
k__Bacteria	p__Proteobacteria	c__Alphaproteobacteria	o__Rhizobiales	f__Xanthobacteraceae	Other	0	0	0	0	0	0	0	0	0	0	0	0	0	0	0
k__Bacteria	p__Proteobacteria	c__Alphaproteobacteria	o__Rhizobiales	f__Xanthobacteraceae	g__Labrys	0.000252148	0.0003077	0.000157895	0.0004097	0.0004095	9.54426e-05	0.000223899	0	0.00026501	0.000222822	0.000173663	0.000425949	8.79482e-05	0.000246311	0.000526241
k__Bacteria	p__Proteobacteria	c__Alphaproteobacteria	o__Rhizobiales	f__Xanthobacteraceae	g__Pseudolabrys	0.00520505	0.00520526	0.00405263	0.00258623	0.00383907	0.00233834	0.00506012	0.00420764	0.00323901	0.00326805	0.00324998	0.0024918	0.00131922	0.00458139	0.00170016
k__Bacteria	p__Proteobacteria	c__Alphaproteobacteria	o__Rhizobiales	f__Xanthobacteraceae	g__Xanthobacter	1.80106e-05	0	0	0	0	0	0	0	2.94455e-05	4.9516e-05	7.44269e-05	2.12974e-05	2.93161e-05	0	0
k__Bacteria	p__Proteobacteria	c__Alphaproteobacteria	o__Rhodobacterales	f__Rhodobacteraceae	Other	0.000360211	0.000282059	0.000184211	0.000281669	0.000332719	0.000143164	0.000380628	0.000253473	0.000147228	0.00111411	0.000669842	0.000660221	0.00296092	0.000320205	0.000769122
k__Bacteria	p__Proteobacteria	c__Alphaproteobacteria	o__Rhodobacterales	f__Rhodobacteraceae	g__Ahrensia	0	0	0	0	0	0	0	0	0	0	0	0	0	0	0
k__Bacteria	p__Proteobacteria	c__Alphaproteobacteria	o__Rhodobacterales	f__Rhodobacteraceae	g__Amaricoccus	0	0	0	0	0	0	0	0	0	0	0	0	8.79482e-05	0	2.024e-05
k__Bacteria	p__Proteobacteria	c__Alphaproteobacteria	o__Rhodobacterales	f__Rhodobacteraceae	g__Gemmobacter	0	0	0	0	2.55938e-05	0	0	0	0	0	4.96179e-05	0	5.86321e-05	0	4.04801e-05
k__Bacteria	p__Proteobacteria	c__Alphaproteobacteria	o__Rhodobacterales	f__Rhodobacteraceae	g__Litoreibacter	0	0	0	0	0	0	0	0	0	0	0	0	0	0	0
k__Bacteria	p__Proteobacteria	c__Alphaproteobacteria	o__Rhodobacterales	f__Rhodobacteraceae	g__Litorimicrobium	1.80106e-05	0	2.63158e-05	0	0	0	0	0	0	0	0	0	0	0	0
k__Bacteria	p__Proteobacteria	c__Alphaproteobacteria	o__Rhodobacterales	f__Rhodobacteraceae	g__Loktanella	0	0	0	0	0	0	0	0	0	0	0	0	0	0	0
k__Bacteria	p__Proteobacteria	c__Alphaproteobacteria	o__Rhodobacterales	f__Rhodobacteraceae	g__Maritimibacter	0	0	0	0	0	0	0	0	0	0	0	0	0	0	0
k__Bacteria	p__Proteobacteria	c__Alphaproteobacteria	o__Rhodobacterales	f__Rhodobacteraceae	g__Oceanibulbus	0	0	0	0	0	0	0	0	0	0	0	0	0	0	0
k__Bacteria	p__Proteobacteria	c__Alphaproteobacteria	o__Rhodobacterales	f__Rhodobacteraceae	g__Oceanicola	0	0	0	0	0	0	0	0	0	0	0	0	0	0	0
k__Bacteria	p__Proteobacteria	c__Alphaproteobacteria	o__Rhodobacterales	f__Rhodobacteraceae	g__Octadecabacter	0	0	0	0	0	0	0	0	0	0	0	0	0	0	0
k__Bacteria	p__Proteobacteria	c__Alphaproteobacteria	o__Rhodobacterales	f__Rhodobacteraceae	g__Paracoccus	3.60211e-05	0	5.26316e-05	0	5.11876e-05	0	4.47798e-05	0	8.83366e-05	0.00024758	7.44269e-05	4.25949e-05	2.93161e-05	7.38934e-05	6.07201e-05
k__Bacteria	p__Proteobacteria	c__Alphaproteobacteria	o__Rhodobacterales	f__Rhodobacteraceae	g__Pseudovibrio	0	0	0	0	0	0	0	0	0	0	0	0	0	0	0
k__Bacteria	p__Proteobacteria	c__Alphaproteobacteria	o__Rhodobacterales	f__Rhodobacteraceae	g__Rhodobacter	0.000234137	0.000230775	7.89474e-05	0.000307275	0.000153563	9.54426e-05	2.23899e-05	0.000152084	0.000176673	0.00061895	0.00047137	0.000511139	0.000263845	4.92623e-05	0.000283361
k__Bacteria	p__Proteobacteria	c__Alphaproteobacteria	o__Rhodobacterales	f__Rhodobacteraceae	g__Rubellimicrobium	3.60211e-05	7.6925e-05	0	2.56062e-05	5.11876e-05	2.38607e-05	4.47798e-05	5.06945e-05	5.88911e-05	0.00012379	2.4809e-05	6.38923e-05	0	4.92623e-05	4.04801e-05
k__Bacteria	p__Proteobacteria	c__Alphaproteobacteria	o__Rhodobacterales	f__Rhodobacteraceae	g__Sulfitobacter	0	0	0	0	0	0	0	0	0	0	0	0	0	0	0
k__Bacteria	p__Proteobacteria	c__Alphaproteobacteria	o__Rhodobacterales	f__Rhodobacteraceae	g__Tateyamaria	0	0	0	0	0	0	0	0	0	0	0	0	0	0	0
k__Bacteria	p__Proteobacteria	c__Alphaproteobacteria	o__Rhodobacterales	f__Rhodobacteraceae	g__Tropicimonas	0	0	0	0	0	0	0	0	0	0	0	0	0	0	0
k__Bacteria	p__Proteobacteria	c__Alphaproteobacteria	o__Rhodospirillales	Other	Other	0.000414243	0.000333342	0.000184211	0.0004097	0.000179156	0.000214746	0.000358238	5.06945e-05	2.94455e-05	0.000346612	0.000645033	0.000638923	0.000469057	7.38934e-05	0.000627441
k__Bacteria	p__Proteobacteria	c__Alphaproteobacteria	o__Rhodospirillales	f__	g__Elioraea	0	0	0	0	0	0	0	0	0	0	0	0	2.93161e-05	2.46311e-05	4.04801e-05
k__Bacteria	p__Proteobacteria	c__Alphaproteobacteria	o__Rhodospirillales	f__Acetobacteraceae	Other	1.80106e-05	5.12834e-05	0.000105263	0.00020485	0.000127969	7.1582e-05	2.23899e-05	5.06945e-05	8.83366e-05	0.000297096	0.000272899	0.000127785	0.000410425	9.85246e-05	0.00012144
k__Bacteria	p__Proteobacteria	c__Alphaproteobacteria	o__Rhodospirillales	f__Acetobacteraceae	g__Acidicaldus	0	2.56417e-05	0	0	0	2.38607e-05	0	0	0	0	0	0	0	0	4.04801e-05
k__Bacteria	p__Proteobacteria	c__Alphaproteobacteria	o__Rhodospirillales	f__Acetobacteraceae	g__Acidisphaera	0.00115268	0.000948742	0.001	0.000691368	0.000895782	0.000811262	0.00105233	0.00131806	0.000853921	0.000668466	0.000396944	0.000340759	0.000175896	0.000566516	0.000222641
k__Bacteria	p__Proteobacteria	c__Alphaproteobacteria	o__Rhodospirillales	f__Acetobacteraceae	g__Acidomonas	0	5.12834e-05	0	7.68187e-05	0	0	0	0	0	0	0	0	2.93161e-05	0	2.024e-05
k__Bacteria	p__Proteobacteria	c__Alphaproteobacteria	o__Rhodospirillales	f__Acetobacteraceae	g__Ameyamaea	0	0	0	0	0	0	0	0	0	0	0	0	0	0	0
k__Bacteria	p__Proteobacteria	c__Alphaproteobacteria	o__Rhodospirillales	f__Acetobacteraceae	g__Craurococcus	3.60211e-05	0	0	2.56062e-05	0	2.38607e-05	2.23899e-05	0	0	4.9516e-05	7.44269e-05	2.12974e-05	0	0	0
k__Bacteria	p__Proteobacteria	c__Alphaproteobacteria	o__Rhodospirillales	f__Acetobacteraceae	g__Endobacter	0	0	0	0	0	0	0	0	0	0	0	0	0	0	0
k__Bacteria	p__Proteobacteria	c__Alphaproteobacteria	o__Rhodospirillales	f__Acetobacteraceae	g__Gluconacetobacter	1.80106e-05	2.56417e-05	2.63158e-05	2.56062e-05	5.11876e-05	0	4.47798e-05	5.06945e-05	0	4.9516e-05	7.44269e-05	6.38923e-05	5.86321e-05	4.92623e-05	2.024e-05
k__Bacteria	p__Proteobacteria	c__Alphaproteobacteria	o__Rhodospirillales	f__Acetobacteraceae	g__Neokomagataea	0	2.56417e-05	0	0	2.55938e-05	0	0	0	0	0	2.4809e-05	0	0	0	0
k__Bacteria	p__Proteobacteria	c__Alphaproteobacteria	o__Rhodospirillales	f__Acetobacteraceae	g__Rhodopila	0.00099058	0.00161543	0.00126316	0.000819399	0.000972563	0.000310188	0.000425408	0.000659029	0.00053002	0.000272338	0.000198472	0.000127785	0.000117264	0.000443361	0.000283361
k__Bacteria	p__Proteobacteria	c__Alphaproteobacteria	o__Rhodospirillales	f__Acetobacteraceae	g__Roseococcus	3.60211e-05	0.000128208	0	5.12125e-05	0.000102375	0	0	0	0.000147228	0.000198064	0	2.12974e-05	0	2.46311e-05	6.07201e-05
k__Bacteria	p__Proteobacteria	c__Alphaproteobacteria	o__Rhodospirillales	f__Acetobacteraceae	g__Roseomonas	7.20422e-05	0.000205133	2.63158e-05	0.000153637	0.000179156	0.000119303	4.47798e-05	0.000101389	0.000323901	0.000717982	0.000173663	0.000149082	0.000234528	0.00022168	0.0002024
k__Bacteria	p__Proteobacteria	c__Alphaproteobacteria	o__Rhodospirillales	f__Acetobacteraceae	g__Rubritepida	9.00528e-05	5.12834e-05	7.89474e-05	2.56062e-05	0.000102375	0.000119303	8.95596e-05	0.000101389	8.83366e-05	7.4274e-05	4.96179e-05	6.38923e-05	0.000117264	9.85246e-05	6.07201e-05
k__Bacteria	p__Proteobacteria	c__Alphaproteobacteria	o__Rhodospirillales	f__Acetobacteraceae	g__Stella	0.000450264	0.000564117	0.000263158	0.000281669	0.000691032	0.00152708	0.00172402	0.000506945	0.000942257	0.000544676	0.000421753	0.000468544	0.000351793	0.000295574	0.000242881
k__Bacteria	p__Proteobacteria	c__Alphaproteobacteria	o__Rhodospirillales	f__Acetobacteraceae	g__Tanticharoenia	0	0	0	0	0	0	0	0	0	0	0	0	0	0	0
k__Bacteria	p__Proteobacteria	c__Alphaproteobacteria	o__Rhodospirillales	f__Rhodospirillaceae	Other	0.000882517	0.000641042	0.000421053	0.000307275	0.000563063	0.000978287	0.00158968	0.00106458	0.000588911	0.000841772	0.00121564	0.000937087	0.00137785	0.000911352	0.000991762
k__Bacteria	p__Proteobacteria	c__Alphaproteobacteria	o__Rhodospirillales	f__Rhodospirillaceae	g__Azospirillum	0	0	0	0	0	0	0	0	0	4.9516e-05	0	0	2.93161e-05	0	0
k__Bacteria	p__Proteobacteria	c__Alphaproteobacteria	o__Rhodospirillales	f__Rhodospirillaceae	g__Defluviicoccus	1.80106e-05	2.56417e-05	2.63158e-05	0.000153637	2.55938e-05	7.1582e-05	6.71697e-05	5.06945e-05	0.000147228	2.4758e-05	0.00205914	0.000724113	0.0117264	0.000714303	0.00338009
k__Bacteria	p__Proteobacteria	c__Alphaproteobacteria	o__Rhodospirillales	f__Rhodospirillaceae	g__Dongia	0.00709616	0.00623093	0.00539474	0.00501882	0.0049396	0.00422334	0.00776929	0.00456251	0.00424016	0.00450595	0.00449042	0.00613366	0.0094984	0.00376857	0.00698282
k__Bacteria	p__Proteobacteria	c__Alphaproteobacteria	o__Rhodospirillales	f__Rhodospirillaceae	g__Fodinicurvata	0	0	0	0	0	0	0	0	0	0	2.4809e-05	0	8.79482e-05	0	0
k__Bacteria	p__Proteobacteria	c__Alphaproteobacteria	o__Rhodospirillales	f__Rhodospirillaceae	g__Magnetospirillum	0	2.56417e-05	0	0	0	0	2.23899e-05	0	0	2.4758e-05	9.92359e-05	4.25949e-05	5.86321e-05	2.46311e-05	2.024e-05
k__Bacteria	p__Proteobacteria	c__Alphaproteobacteria	o__Rhodospirillales	f__Rhodospirillaceae	g__Oceanibaculum	5.40317e-05	0	2.63158e-05	0	7.67813e-05	0	8.95596e-05	0	5.88911e-05	4.9516e-05	0.000297708	6.38923e-05	0.000117264	4.92623e-05	0.000263121
k__Bacteria	p__Proteobacteria	c__Alphaproteobacteria	o__Rhodospirillales	f__Rhodospirillaceae	g__Pelagibius	0	0	0	0	0	0	0	0	0	0	0	0	0	0	0
k__Bacteria	p__Proteobacteria	c__Alphaproteobacteria	o__Rhodospirillales	f__Rhodospirillaceae	g__Phaeospirillum	0	0	0	0	2.55938e-05	0	0	0	0	0	2.4809e-05	0	0	0	0
k__Bacteria	p__Proteobacteria	c__Alphaproteobacteria	o__Rhodospirillales	f__Rhodospirillaceae	g__Rhodocista	1.80106e-05	0	0	0	0	0	4.47798e-05	0	0	0	0	2.12974e-05	0	2.46311e-05	2.024e-05
k__Bacteria	p__Proteobacteria	c__Alphaproteobacteria	o__Rhodospirillales	f__Rhodospirillaceae	g__Skermanella	0	0	0	2.56062e-05	0	2.38607e-05	0	0	2.94455e-05	2.4758e-05	2.4809e-05	0	5.86321e-05	4.92623e-05	4.04801e-05
k__Bacteria	p__Proteobacteria	c__Alphaproteobacteria	o__Rhodospirillales	f__Rhodospirillaceae	g__Telmatospirillum	0	2.56417e-05	0	2.56062e-05	5.11876e-05	0	0	0	0	0	0	2.12974e-05	0	0	0
k__Bacteria	p__Proteobacteria	c__Alphaproteobacteria	o__Rhodospirillales	f__Rhodospirillaceae	g__Thalassospira	0	0	0	0	0	0	0	0	0	0	0	0	0	0	0
k__Bacteria	p__Proteobacteria	c__Alphaproteobacteria	o__Rhodospirillales	f__Rhodospirillaceae	g__Tistlia	0	0	0	0	0	0	0	0	0	0	2.4809e-05	2.12974e-05	0.000351793	2.46311e-05	2.024e-05
k__Bacteria	p__Proteobacteria	c__Alphaproteobacteria	o__Rickettsiales	Other	Other	0	0	0	0	0	0	0	0	0	0	0	0	0	0	0
k__Bacteria	p__Proteobacteria	c__Alphaproteobacteria	o__Rickettsiales	f__Anaplasmataceae	Other	0	5.12834e-05	0	0	0	0	0	0	0	0	0	0	0	0	0
k__Bacteria	p__Proteobacteria	c__Alphaproteobacteria	o__Rickettsiales	f__Anaplasmataceae	g__Wolbachia	0.00387227	0.00425652	0.00328947	0.00338002	0.00335278	0.00365068	0.00369433	0.00344723	0.00406348	0.00415934	0.00424233	0.00438727	0.00486647	0.00467992	0.00501953
k__Bacteria	p__Proteobacteria	c__Alphaproteobacteria	o__Rickettsiales	f__Rickettsiaceae	g__Orientia	0	2.56417e-05	0	0	0	2.38607e-05	0	0	0	0	0	0	0	0	0
k__Bacteria	p__Proteobacteria	c__Alphaproteobacteria	o__Rickettsiales	f__Rickettsiaceae	g__Rickettsia	0	0	0	7.68187e-05	0	2.38607e-05	2.23899e-05	0	2.94455e-05	0	2.4809e-05	0	0	0	0
k__Bacteria	p__Proteobacteria	c__Alphaproteobacteria	o__Rickettsiales	f__Rickettsiales_incertae_sedis	g__Caedibacter	0	0.000179492	2.63158e-05	2.56062e-05	7.67813e-05	0	2.23899e-05	5.06945e-05	2.94455e-05	4.9516e-05	7.44269e-05	0	2.93161e-05	2.46311e-05	8.09602e-05
k__Bacteria	p__Proteobacteria	c__Alphaproteobacteria	o__Sneathiellales	f__Sneathiellaceae	g__Oceanibacterium	0	2.56417e-05	0	0	2.55938e-05	0	0	0	0	0	0	0	0.000117264	0	2.024e-05
k__Bacteria	p__Proteobacteria	c__Alphaproteobacteria	o__Sphingomonadales	Other	Other	0	0	0	0	0	0	0	0	0	0	0	0	0	0	0
k__Bacteria	p__Proteobacteria	c__Alphaproteobacteria	o__Sphingomonadales	f__Erythrobacteraceae	Other	0	0	0	0	0	0	0	0	0	2.4758e-05	0	0	0	0	0
k__Bacteria	p__Proteobacteria	c__Alphaproteobacteria	o__Sphingomonadales	f__Erythrobacteraceae	g__Altererythrobacter	1.80106e-05	0	5.26316e-05	5.12125e-05	0	0	4.47798e-05	0	5.88911e-05	0.000569434	7.44269e-05	0.000106487	0.000557005	7.38934e-05	0.000485761
k__Bacteria	p__Proteobacteria	c__Alphaproteobacteria	o__Sphingomonadales	f__Erythrobacteraceae	g__Croceicoccus	0	0	0	0	2.55938e-05	2.38607e-05	0	0	2.94455e-05	0	0	0	0	0	0
k__Bacteria	p__Proteobacteria	c__Alphaproteobacteria	o__Sphingomonadales	f__Erythrobacteraceae	g__Erythrobacter	0	0	0	0	0	0	0	0	0	0	0	0	0	0	0
k__Bacteria	p__Proteobacteria	c__Alphaproteobacteria	o__Sphingomonadales	f__Erythrobacteraceae	g__Erythromicrobium	0	0	0	0	0	0	0	0	0	0	0	0	0	0	0
k__Bacteria	p__Proteobacteria	c__Alphaproteobacteria	o__Sphingomonadales	f__Erythrobacteraceae	g__Porphyrobacter	0	0	0	2.56062e-05	0	0	0	0	0	2.4758e-05	2.4809e-05	4.25949e-05	2.93161e-05	2.46311e-05	0
k__Bacteria	p__Proteobacteria	c__Alphaproteobacteria	o__Sphingomonadales	f__Sphingomonadaceae	Other	0.00284567	0.00241032	0.00139474	0.00652959	0.002457	0.00119303	0.00212704	0.000608334	0.00173729	0.0101755	0.00176144	0.00381224	0.00287297	0.00184734	0.00615297
k__Bacteria	p__Proteobacteria	c__Alphaproteobacteria	o__Sphingomonadales	f__Sphingomonadaceae	g__Blastomonas	0	0	0	2.56062e-05	0	0	0	0	0	0	0	0	2.93161e-05	0	0
k__Bacteria	p__Proteobacteria	c__Alphaproteobacteria	o__Sphingomonadales	f__Sphingomonadaceae	g__Novosphingobium	0.000846496	0.00115388	0.000184211	0.00112667	0.000716626	0.000190885	0.000537358	0	0.000559465	0.00210443	0.000545797	0.000660221	0.000205212	0.000197049	0.000667922
k__Bacteria	p__Proteobacteria	c__Alphaproteobacteria	o__Sphingomonadales	f__Sphingomonadaceae	g__Sandaracinobacter	1.80106e-05	0	2.63158e-05	0	2.55938e-05	0	2.23899e-05	0	0	0	0	2.12974e-05	2.93161e-05	2.46311e-05	0
k__Bacteria	p__Proteobacteria	c__Alphaproteobacteria	o__Sphingomonadales	f__Sphingomonadaceae	g__Sandarakinorhabdus	0	2.56417e-05	2.63158e-05	2.56062e-05	0	0	0	0	0	9.9032e-05	2.4809e-05	0	0	0	0
k__Bacteria	p__Proteobacteria	c__Alphaproteobacteria	o__Sphingomonadales	f__Sphingomonadaceae	g__Sphingobium	0	2.56417e-05	0	7.68187e-05	0	0	2.23899e-05	0	0	7.4274e-05	0	2.12974e-05	0	0	2.024e-05
k__Bacteria	p__Proteobacteria	c__Alphaproteobacteria	o__Sphingomonadales	f__Sphingomonadaceae	g__Sphingomonas	0.000432253	0.00100003	0.000394737	0.00312396	0.00120291	0.000691959	0.000828426	0.000253473	0.00079503	0.00445644	0.000893123	0.00115006	0.000879482	0.000344836	0.00220617
k__Bacteria	p__Proteobacteria	c__Alphaproteobacteria	o__Sphingomonadales	f__Sphingomonadaceae	g__Sphingopyxis	0	0	0	0	0	0	0	5.06945e-05	2.94455e-05	0.000396128	2.4809e-05	0	2.93161e-05	0	4.04801e-05
k__Bacteria	p__Proteobacteria	c__Alphaproteobacteria	o__Sphingomonadales	f__Sphingomonadaceae	g__Sphingorhabdus	1.80106e-05	0.000102567	0	2.56062e-05	7.67813e-05	2.38607e-05	0.000111949	0	2.94455e-05	0.000420886	0.00024809	0.000362056	0.000410425	0.000123156	0.000647682
k__Bacteria	p__Proteobacteria	c__Alphaproteobacteria	o__Sphingomonadales	f__Sphingomonadaceae	g__Sphingosinicella	0	0	0	0	0	0	0	0	0	4.9516e-05	0	0	5.86321e-05	0	2.024e-05
k__Bacteria	p__Proteobacteria	c__Alphaproteobacteria	o__Sphingomonadales	f__Sphingomonadaceae	g__Stakelama	0.000216127	0.000128208	0.000105263	0.000307275	0.000102375	2.38607e-05	2.23899e-05	0	2.94455e-05	0.000594192	7.44269e-05	4.25949e-05	8.79482e-05	4.92623e-05	6.07201e-05
k__Bacteria	p__Proteobacteria	c__Alphaproteobacteria	o__Sphingomonadales	f__Sphingomonadaceae	g__Zymomonas	1.80106e-05	0	0	5.12125e-05	2.55938e-05	7.1582e-05	0.000201509	0	0.000147228	7.4274e-05	9.92359e-05	6.38923e-05	0	0.000172418	4.04801e-05
k__Bacteria	p__Proteobacteria	c__Betaproteobacteria	Other	Other	Other	0.0215226	0.0199236	0.0121316	0.0149284	0.0148444	0.0173944	0.0349059	0.0341174	0.022143	0.0126018	0.0300933	0.0192742	0.0128697	0.0207641	0.0195114
k__Bacteria	p__Proteobacteria	c__Betaproteobacteria	o__	f__	g__Chitinivorax	0	0	2.63158e-05	0	2.55938e-05	2.38607e-05	0	0	2.94455e-05	0	2.4809e-05	2.12974e-05	5.86321e-05	2.46311e-05	0
k__Bacteria	p__Proteobacteria	c__Betaproteobacteria	o__Burkholderiales	Other	Other	0.000486285	0.0006154	0.000368421	0.00161319	0.000639844	0.000835123	0.000492578	0.00055764	0.000677247	0.00111411	0.00292746	0.00121395	0.00299024	0.000541885	0.0019228
k__Bacteria	p__Proteobacteria	c__Betaproteobacteria	o__Burkholderiales	f__Alcaligenaceae	Other	0	2.56417e-05	5.26316e-05	0	5.11876e-05	0	0	0	2.94455e-05	2.4758e-05	2.4809e-05	0	0.000381109	0	6.07201e-05
k__Bacteria	p__Proteobacteria	c__Betaproteobacteria	o__Burkholderiales	f__Alcaligenaceae	g__Achromobacter	0	0	0	0	0	0	0	0	0	0	0	0	0	0	0
k__Bacteria	p__Proteobacteria	c__Betaproteobacteria	o__Burkholderiales	f__Alcaligenaceae	g__Alcaligenes	0	0	0	0	0	0	0	0	0	0	0	0	0	0	0
k__Bacteria	p__Proteobacteria	c__Betaproteobacteria	o__Burkholderiales	f__Alcaligenaceae	g__Derxia	1.80106e-05	2.56417e-05	2.63158e-05	2.56062e-05	0	4.77213e-05	6.71697e-05	5.06945e-05	0	9.9032e-05	0.00104198	0.000127785	0.00574595	7.38934e-05	0.000910802
k__Bacteria	p__Proteobacteria	c__Betaproteobacteria	o__Burkholderiales	f__Alcaligenaceae	g__Kerstersia	0	0	0	0	0	0	0	0	0	0	0	0	0	0	0
k__Bacteria	p__Proteobacteria	c__Betaproteobacteria	o__Burkholderiales	f__Alcaligenaceae	g__Pigmentiphaga	0	0	0	2.56062e-05	0	0	2.23899e-05	0	0	9.9032e-05	0	0	0	0	0
k__Bacteria	p__Proteobacteria	c__Betaproteobacteria	o__Burkholderiales	f__Alcaligenaceae	g__Pusillimonas	0	0	0	0	0	0	0	0	0	0	0	0	0	0	0
k__Bacteria	p__Proteobacteria	c__Betaproteobacteria	o__Burkholderiales	f__Burkholderiaceae	Other	0.000162095	7.6925e-05	0.000263158	0.000640156	0.0004095	0.000429492	0.000134339	0.000101389	0.000588911	9.9032e-05	0.000322517	0.000362056	8.79482e-05	0.000123156	0.00014168
k__Bacteria	p__Proteobacteria	c__Betaproteobacteria	o__Burkholderiales	f__Burkholderiaceae	g__Burkholderia	1.80106e-05	0	0	0	0	7.1582e-05	2.23899e-05	0	8.83366e-05	0	0.000173663	4.25949e-05	0	0	2.024e-05
k__Bacteria	p__Proteobacteria	c__Betaproteobacteria	o__Burkholderiales	f__Burkholderiaceae	g__Chitinimonas	0	5.12834e-05	2.63158e-05	0	0	0	4.47798e-05	0	2.94455e-05	0	7.44269e-05	0	0.000293161	0	2.024e-05
k__Bacteria	p__Proteobacteria	c__Betaproteobacteria	o__Burkholderiales	f__Burkholderiaceae	g__Cupriavidus	0.000342201	0.000230775	0.000210526	0.000281669	0.000281532	0.000238607	0.000268679	0.000608334	0.000382792	0.00049516	0.000744269	0.000511139	0.000586321	0.000295574	0.000445281
k__Bacteria	p__Proteobacteria	c__Betaproteobacteria	o__Burkholderiales	f__Burkholderiaceae	g__Limnobacter	0	0	0	0	0	0	0	0	0	0	0	0	0	0	0
k__Bacteria	p__Proteobacteria	c__Betaproteobacteria	o__Burkholderiales	f__Burkholderiaceae	g__Pandoraea	0	0	2.63158e-05	2.56062e-05	2.55938e-05	2.38607e-05	0	5.06945e-05	5.88911e-05	2.4758e-05	2.4809e-05	0	2.93161e-05	2.46311e-05	0
k__Bacteria	p__Proteobacteria	c__Betaproteobacteria	o__Burkholderiales	f__Burkholderiaceae	g__Polynucleobacter	0	0	0	0	0	0	0	0	0	0	0	0	0	0	0
k__Bacteria	p__Proteobacteria	c__Betaproteobacteria	o__Burkholderiales	f__Burkholderiaceae	g__Ralstonia	1.80106e-05	0.000256417	5.26316e-05	0.000281669	0.00020475	9.54426e-05	2.23899e-05	0	0.00026501	0.00024758	0.000173663	6.38923e-05	0.000117264	9.85246e-05	0.000242881
k__Bacteria	p__Proteobacteria	c__Betaproteobacteria	o__Burkholderiales	f__Burkholderiales_incertae_sedis	Other	0.00419646	0.00420524	0.0025	0.00629913	0.0020731	0.00152708	0.00232855	0.00197709	0.00229675	0.00314426	0.00419272	0.00372705	0.00381109	0.00197049	0.00250977
k__Bacteria	p__Proteobacteria	c__Betaproteobacteria	o__Burkholderiales	f__Burkholderiales_incertae_sedis	g__Aquabacterium	0.000936549	0.00133337	0.000684211	0.00199729	0.000639844	0.000548795	0.00136578	0.000760418	0.00100115	0.0020054	0.00347326	0.00225753	0.00216939	0.000985246	0.00157872
k__Bacteria	p__Proteobacteria	c__Betaproteobacteria	o__Burkholderiales	f__Burkholderiales_incertae_sedis	g__Aquincola	0	0	0	0	0	0	0	0	0	0	0	0	0	0	0
k__Bacteria	p__Proteobacteria	c__Betaproteobacteria	o__Burkholderiales	f__Burkholderiales_incertae_sedis	g__Inhella	0	0	0	0	0	0	0	0	0	0	0	0	2.93161e-05	0	0
k__Bacteria	p__Proteobacteria	c__Betaproteobacteria	o__Burkholderiales	f__Burkholderiales_incertae_sedis	g__Leptothrix	0	0	0	0	0	0	0	0	0	0	0	0	0	0	0
k__Bacteria	p__Proteobacteria	c__Betaproteobacteria	o__Burkholderiales	f__Burkholderiales_incertae_sedis	g__Paucibacter	0	7.6925e-05	2.63158e-05	0	0	0	0	0	0	7.4274e-05	0	2.12974e-05	0	2.46311e-05	0
k__Bacteria	p__Proteobacteria	c__Betaproteobacteria	o__Burkholderiales	f__Burkholderiales_incertae_sedis	g__Piscinibacter	0.00329593	0.00466679	0.0025	0.00632474	0.00243141	0.00178955	0.00322415	0.00365001	0.00535909	0.00378797	0.0052595	0.00649572	0.00351793	0.00492623	0.00449329
k__Bacteria	p__Proteobacteria	c__Betaproteobacteria	o__Burkholderiales	f__Burkholderiales_incertae_sedis	g__Thiobacter	0.00954559	0.00730788	0.00384211	0.00222774	0.00706388	0.0038177	0.00933659	0.0073507	0.00636024	0.00693224	0.0223777	0.0152064	0.0308112	0.0102219	0.0188232
k__Bacteria	p__Proteobacteria	c__Betaproteobacteria	o__Burkholderiales	f__Burkholderiales_incertae_sedis	g__Thiomonas	0	0	0	0	0	0	0	0	0	0	0	0	0	0	0
k__Bacteria	p__Proteobacteria	c__Betaproteobacteria	o__Burkholderiales	f__Burkholderiales_incertae_sedis	g__Xylophilus	0	0	0	0	0	0	0	0	0	0	0	0	0	0	0
k__Bacteria	p__Proteobacteria	c__Betaproteobacteria	o__Burkholderiales	f__Comamonadaceae	Other	0.00356609	0.00833355	0.00268421	0.0104473	0.00478604	0.00183727	0.00333609	0.00228125	0.00538853	0.0127256	0.0109408	0.0117136	0.00747559	0.0045075	0.00767098
k__Bacteria	p__Proteobacteria	c__Betaproteobacteria	o__Burkholderiales	f__Comamonadaceae	g__Acidovorax	0	5.12834e-05	0	2.56062e-05	0	0	0	0	0	0	0	0	0	0	0
k__Bacteria	p__Proteobacteria	c__Betaproteobacteria	o__Burkholderiales	f__Comamonadaceae	g__Albidiferax	0.000180106	0.000717967	0.000105263	0.000665762	0.000563063	0.000238607	0.000179119	0	0.000176673	0.00086653	0.00119083	0.00146952	0.00111401	0.000197049	0.000748882
k__Bacteria	p__Proteobacteria	c__Betaproteobacteria	o__Burkholderiales	f__Comamonadaceae	g__Comamonas	7.20422e-05	2.56417e-05	0	0.000153637	2.55938e-05	4.77213e-05	8.95596e-05	0	0.000117782	0.000272338	4.96179e-05	0.000191677	5.86321e-05	2.46311e-05	0.00016192
k__Bacteria	p__Proteobacteria	c__Betaproteobacteria	o__Burkholderiales	f__Comamonadaceae	g__Curvibacter	0	0	0	0	0	0	0	0	0	0	0	0	0	0	0
k__Bacteria	p__Proteobacteria	c__Betaproteobacteria	o__Burkholderiales	f__Comamonadaceae	g__Delftia	0	0	0	2.56062e-05	0	0	2.23899e-05	0	0	0	0	2.12974e-05	0	0	0
k__Bacteria	p__Proteobacteria	c__Betaproteobacteria	o__Burkholderiales	f__Comamonadaceae	g__Hydrogenophaga	0	0	0	0	0	0	0	0	0	0	0	0	0	0	0
k__Bacteria	p__Proteobacteria	c__Betaproteobacteria	o__Burkholderiales	f__Comamonadaceae	g__Kinneretia	0	0	0	0	0	0	0	0	0	0	0	0	0	0	0
k__Bacteria	p__Proteobacteria	c__Betaproteobacteria	o__Burkholderiales	f__Comamonadaceae	g__Lampropedia	0	0	0	0	0	0	0	0	0	0	0	0	0	0	0
k__Bacteria	p__Proteobacteria	c__Betaproteobacteria	o__Burkholderiales	f__Comamonadaceae	g__Pseudorhodoferax	0	0	0	0	0	0	0	0	0	0	0	0	0	0	0
k__Bacteria	p__Proteobacteria	c__Betaproteobacteria	o__Burkholderiales	f__Comamonadaceae	g__Rhodoferax	1.80106e-05	0	0	0	0	0	0	0	0	0	0	2.12974e-05	0	0	0
k__Bacteria	p__Proteobacteria	c__Betaproteobacteria	o__Burkholderiales	f__Comamonadaceae	g__Schlegelella	7.20422e-05	0.000128208	5.26316e-05	0.000102425	0.000179156	4.77213e-05	8.95596e-05	0.000202778	8.83366e-05	9.9032e-05	0.000446561	0.000319462	0.000293161	0.000197049	0.00016192
k__Bacteria	p__Proteobacteria	c__Betaproteobacteria	o__Burkholderiales	f__Comamonadaceae	g__Variovorax	3.60211e-05	5.12834e-05	5.26316e-05	2.56062e-05	0	0	2.23899e-05	0	0.000117782	0.000173306	0.000124045	0.000106487	5.86321e-05	0.000123156	2.024e-05
k__Bacteria	p__Proteobacteria	c__Betaproteobacteria	o__Burkholderiales	f__Comamonadaceae	g__Xenophilus	0.00347604	0.0040001	0.00155263	0.00691368	0.00240581	0.0022429	0.00335848	0.00365001	0.00379847	0.005422	0.00640071	0.00704945	0.00319545	0.00871943	0.00350153
k__Bacteria	p__Proteobacteria	c__Betaproteobacteria	o__Burkholderiales	f__Oxalobacteraceae	Other	0.000576338	0.000512834	5.26316e-05	0.00102425	0.000639844	0.000190885	0.000671697	0.000152084	0.000441683	0.000643708	0.00114121	0.000809303	0.000205212	0.000270943	0.00105248
k__Bacteria	p__Proteobacteria	c__Betaproteobacteria	o__Burkholderiales	f__Oxalobacteraceae	g__Duganella	0.000162095	0.000435909	7.89474e-05	0.000614549	0.000307125	0	0.000156729	0.000202778	5.88911e-05	0.000594192	0.000372135	0.000681518	0.00014658	4.92623e-05	0.00384561
k__Bacteria	p__Proteobacteria	c__Betaproteobacteria	o__Burkholderiales	f__Oxalobacteraceae	g__Herminiimonas	1.80106e-05	0	2.63158e-05	0	0	0	0	5.06945e-05	0.000117782	4.9516e-05	0	2.12974e-05	0	2.46311e-05	6.07201e-05
k__Bacteria	p__Proteobacteria	c__Betaproteobacteria	o__Burkholderiales	f__Oxalobacteraceae	g__Janthinobacterium	1.80106e-05	0	0	2.56062e-05	0	0	4.47798e-05	0	0	0	4.96179e-05	0.00017038	2.93161e-05	7.38934e-05	0
k__Bacteria	p__Proteobacteria	c__Betaproteobacteria	o__Burkholderiales	f__Oxalobacteraceae	g__Massilia	3.60211e-05	0.000230775	0	0	0.000255938	0	4.47798e-05	0	2.94455e-05	0.00012379	4.96179e-05	0.000149082	2.93161e-05	0.000147787	0.000445281
k__Bacteria	p__Proteobacteria	c__Betaproteobacteria	o__Burkholderiales	f__Oxalobacteraceae	g__Naxibacter	0.000792464	0.000897459	0.000263158	0.000665762	0.000716626	0.00038177	0.000403018	0.000152084	0.000323901	0.000569434	0.000793887	0.000596328	0.000615637	0.000270943	0.00117392
k__Bacteria	p__Proteobacteria	c__Betaproteobacteria	o__Burkholderiales	f__Oxalobacteraceae	g__Noviherbaspirillum	0	0	0	0	0	0	4.47798e-05	0	0	2.4758e-05	0	0	0	0	4.04801e-05
k__Bacteria	p__Proteobacteria	c__Betaproteobacteria	o__Burkholderiales	f__Oxalobacteraceae	g__Oxalicibacterium	0	0	0	0	0	0	0	0	0	0	0	0	0	0	0
k__Bacteria	p__Proteobacteria	c__Betaproteobacteria	o__Burkholderiales	f__Oxalobacteraceae	g__Oxalobacter	5.40317e-05	5.12834e-05	0	2.56062e-05	2.55938e-05	0	0	0	2.94455e-05	0	4.96179e-05	4.25949e-05	2.93161e-05	0	0
k__Bacteria	p__Proteobacteria	c__Betaproteobacteria	o__Burkholderiales	f__Oxalobacteraceae	g__Telluria	0.000162095	7.6925e-05	0.000157895	2.56062e-05	0.000102375	0.000429492	0.000223899	0.000253473	0.000117782	2.4758e-05	7.44269e-05	0	0	0.000147787	0
k__Bacteria	p__Proteobacteria	c__Betaproteobacteria	o__Burkholderiales	f__Oxalobacteraceae	g__Undibacterium	1.80106e-05	0.000179492	2.63158e-05	0.000179244	0.000255938	0	2.23899e-05	5.06945e-05	8.83366e-05	2.4758e-05	7.44269e-05	0.000106487	0.000117264	2.46311e-05	8.09602e-05
k__Bacteria	p__Proteobacteria	c__Betaproteobacteria	o__Burkholderiales	f__Sutterellaceae	g__Parasutterella	0	0	2.63158e-05	0	0	0	2.23899e-05	5.06945e-05	0	0	0	2.12974e-05	0	0	0
k__Bacteria	p__Proteobacteria	c__Betaproteobacteria	o__Ferritrophicales	f__Ferritrophicaceae	g__Ferritrophicum	0.00363813	0.00294879	0.00192105	0.00148516	0.00222666	0.00171797	0.00447798	0.00334584	0.00267954	0.00158451	0.00640071	0.00370575	0.0032834	0.00399025	0.00431113
k__Bacteria	p__Proteobacteria	c__Betaproteobacteria	o__Ferrovales	f__Ferrovaceae	g__Ferrovum	0	0	0	0	0	0	0	0	0	0	2.4809e-05	0	0	0	0
k__Bacteria	p__Proteobacteria	c__Betaproteobacteria	o__Gallionellales	f__Gallionellaceae	g__Sideroxydans	0.00556526	0.00446165	0.00257895	0.00414821	0.00427416	0.00143164	0.0035376	0.00283889	0.00250287	0.00255007	0.00721941	0.00434468	0.0021987	0.00399025	0.00473617
k__Bacteria	p__Proteobacteria	c__Betaproteobacteria	o__Hydrogenophilales	f__Hydrogenophilaceae	g__Hydrogenophilus	0	0	0	2.56062e-05	2.55938e-05	0	6.71697e-05	5.06945e-05	2.94455e-05	2.4758e-05	9.92359e-05	4.25949e-05	0	2.46311e-05	8.09602e-05
k__Bacteria	p__Proteobacteria	c__Betaproteobacteria	o__Hydrogenophilales	f__Hydrogenophilaceae	g__Sulfuricella	0.000234137	0.000410267	0.000315789	0.000179244	5.11876e-05	7.1582e-05	0.000111949	0.000101389	0.000206119	0.000222822	0.000198472	0.000149082	0.00014658	7.38934e-05	0.000364321
k__Bacteria	p__Proteobacteria	c__Betaproteobacteria	o__Hydrogenophilales	f__Hydrogenophilaceae	g__Thiobacillus	0	0	0	2.56062e-05	0	0	4.47798e-05	0	0	0	0	2.12974e-05	0	0	2.024e-05
k__Bacteria	p__Proteobacteria	c__Betaproteobacteria	o__Methylophilales	f__Methylophilaceae	Other	0	0	0	0	0	0	0	0	0	0	0	0	0	0	0
k__Bacteria	p__Proteobacteria	c__Betaproteobacteria	o__Methylophilales	f__Methylophilaceae	g__Methylobacillus	0	0	0	0	0	0	0	0	0	0	0	0	0	0	0
k__Bacteria	p__Proteobacteria	c__Betaproteobacteria	o__Methylophilales	f__Methylophilaceae	g__Methylophilus	3.60211e-05	5.12834e-05	0	2.56062e-05	2.55938e-05	4.77213e-05	8.95596e-05	0	5.88911e-05	0.00024758	4.96179e-05	0.000511139	0.000175896	7.38934e-05	0.000404801
k__Bacteria	p__Proteobacteria	c__Betaproteobacteria	o__Methylophilales	f__Methylophilaceae	g__Methylotenera	0	0	0	0	0	0	0	0	0	0	0	0	0	0	0
k__Bacteria	p__Proteobacteria	c__Betaproteobacteria	o__Methylophilales	f__Methylophilaceae	g__Methylovorus	0	0.000102567	0	0	2.55938e-05	2.38607e-05	0.000268679	0.000202778	0.000235564	0.00012379	0.000124045	6.38923e-05	8.79482e-05	0.000443361	0.00012144
k__Bacteria	p__Proteobacteria	c__Betaproteobacteria	o__Neisseriales	f__Neisseriaceae	Other	0.0090413	0.00861561	0.00447368	0.0049164	0.00506757	0.00293486	0.00750062	0.00983474	0.00686081	0.00480305	0.0115362	0.00971163	0.00486647	0.00810365	0.00769122
k__Bacteria	p__Proteobacteria	c__Betaproteobacteria	o__Neisseriales	f__Neisseriaceae	g__Andreprevotia	3.60211e-05	0	0	0	0	0	0	0	0	0	0	0	0	0	0
k__Bacteria	p__Proteobacteria	c__Betaproteobacteria	o__Neisseriales	f__Neisseriaceae	g__Aquaspirillum	0	0	0	0	0	0	0	0	0	0	0	0	0	0	0
k__Bacteria	p__Proteobacteria	c__Betaproteobacteria	o__Neisseriales	f__Neisseriaceae	g__Chitinibacter	0	0	2.63158e-05	0	5.11876e-05	0	0	0	0	0	0	0	0	0	0
k__Bacteria	p__Proteobacteria	c__Betaproteobacteria	o__Neisseriales	f__Neisseriaceae	g__Chitiniphilus	3.60211e-05	0	0	5.12125e-05	0	0.000119303	0.000246289	0.000608334	0.000441683	2.4758e-05	0.000421753	0.000191677	2.93161e-05	0.00041873	0.00012144
k__Bacteria	p__Proteobacteria	c__Betaproteobacteria	o__Neisseriales	f__Neisseriaceae	g__Conchiformibius	0	0	0	0	0	0	0	0	0	0	0	0	0	0	0
k__Bacteria	p__Proteobacteria	c__Betaproteobacteria	o__Neisseriales	f__Neisseriaceae	g__Formivibrio	0	0	0	0	0	0	2.23899e-05	0	0	0	2.4809e-05	0	0	0	0
k__Bacteria	p__Proteobacteria	c__Betaproteobacteria	o__Neisseriales	f__Neisseriaceae	g__Jeongeupia	0	0	0	0	0	0	0	0	0	0	0	0	0	0	0
k__Bacteria	p__Proteobacteria	c__Betaproteobacteria	o__Neisseriales	f__Neisseriaceae	g__Kingella	0	0	0	0	0	0	0	0	0	0	0	0	0	0	0
k__Bacteria	p__Proteobacteria	c__Betaproteobacteria	o__Neisseriales	f__Neisseriaceae	g__Neisseria	0	0	0	0	0	0	0	0	0	0	0	0	0	0	0
k__Bacteria	p__Proteobacteria	c__Betaproteobacteria	o__Neisseriales	f__Neisseriaceae	g__Paludibacterium	0	0	0	2.56062e-05	0	4.77213e-05	6.71697e-05	0	0	0	0	6.38923e-05	0	0	0.0001012
k__Bacteria	p__Proteobacteria	c__Betaproteobacteria	o__Neisseriales	f__Neisseriaceae	g__Pseudogulbenkiania	0	0	0	0	0	0	0	0	0	0	0	0	0	0	0
k__Bacteria	p__Proteobacteria	c__Betaproteobacteria	o__Neisseriales	f__Neisseriaceae	g__Simonsiella	0	0	0	0	0	0	0	0	0	0	0	0	0	0	0
k__Bacteria	p__Proteobacteria	c__Betaproteobacteria	o__Neisseriales	f__Neisseriaceae	g__Vitreoscilla	0	0	0	0	0	0	0	0	0	4.9516e-05	0	0	0	0	0
k__Bacteria	p__Proteobacteria	c__Betaproteobacteria	o__Neisseriales	f__Neisseriaceae	g__Vogesella	0	0	0	0	0	0	2.23899e-05	0	0	0	0	0	0	0	0
k__Bacteria	p__Proteobacteria	c__Betaproteobacteria	o__Nitrosomonadales	f__Nitrosomonadaceae	Other	0	0	0	0	0	0	0	0	0	0	0	0	0	0	0
k__Bacteria	p__Proteobacteria	c__Betaproteobacteria	o__Nitrosomonadales	f__Nitrosomonadaceae	g__Nitrosomonas	0	0	0	0	0	0	0	0	0	0	0	0	2.93161e-05	0	0
k__Bacteria	p__Proteobacteria	c__Betaproteobacteria	o__Nitrosomonadales	f__Nitrosomonadaceae	g__Nitrosospira	1.80106e-05	2.56417e-05	0	2.56062e-05	0	0.000143164	0.000559747	0	0.000176673	4.9516e-05	2.4809e-05	4.25949e-05	2.93161e-05	0.000320205	6.07201e-05
k__Bacteria	p__Proteobacteria	c__Betaproteobacteria	o__Rhodocyclales	f__Rhodocyclaceae	Other	0.000108063	0.000435909	0.000105263	0.000256062	0.00158681	0.000167025	0.000806036	0.000811112	0.000471129	0.000519918	0.00344845	0.00138433	0.0124007	0.00103451	0.00481713
k__Bacteria	p__Proteobacteria	c__Betaproteobacteria	o__Rhodocyclales	f__Rhodocyclaceae	g__Azoarcus	0	0	0	0	0	7.1582e-05	2.23899e-05	0	0	0.000173306	0.000198472	0.000212974	0.000205212	0.000123156	4.04801e-05
k__Bacteria	p__Proteobacteria	c__Betaproteobacteria	o__Rhodocyclales	f__Rhodocyclaceae	g__Azonexus	0	0	0	0	0	0	0	0	0	0	0	0	0	0	0
k__Bacteria	p__Proteobacteria	c__Betaproteobacteria	o__Rhodocyclales	f__Rhodocyclaceae	g__Azovibrio	1.80106e-05	0	0	0	0	0	0	0	0	0	0	0	0	4.92623e-05	0
k__Bacteria	p__Proteobacteria	c__Betaproteobacteria	o__Rhodocyclales	f__Rhodocyclaceae	g__Dechloromonas	0	0	0	0	0	0	0	0	0	0	0	0	0	0	0
k__Bacteria	p__Proteobacteria	c__Betaproteobacteria	o__Rhodocyclales	f__Rhodocyclaceae	g__Denitratisoma	0.000450264	0.000179492	0.000157895	0.000332881	0.000281532	0.000524934	0.00107472	0.00202778	0.00147228	0.000420886	0.000893123	0.000532436	0.000381109	0.000492623	0.000485761
k__Bacteria	p__Proteobacteria	c__Betaproteobacteria	o__Rhodocyclales	f__Rhodocyclaceae	g__Ferribacterium	3.60211e-05	2.56417e-05	2.63158e-05	0	0	4.77213e-05	8.95596e-05	0	0.000618356	0.00049516	0.000694651	0.000212974	8.79482e-05	0.000147787	0.0002024
k__Bacteria	p__Proteobacteria	c__Betaproteobacteria	o__Rhodocyclales	f__Rhodocyclaceae	g__Georgfuchsia	0.000414243	0.000410267	5.26316e-05	0.000332881	0.000460688	0.000286328	0.000358238	0.000659029	0.000647802	0.000173306	0.00195991	0.00074541	0.000498373	0.000320205	0.000384561
k__Bacteria	p__Proteobacteria	c__Betaproteobacteria	o__Rhodocyclales	f__Rhodocyclaceae	g__Methyloversatilis	1.80106e-05	0	0	0	0	0	0	0	2.94455e-05	4.9516e-05	9.92359e-05	8.51898e-05	5.86321e-05	9.85246e-05	4.04801e-05
k__Bacteria	p__Proteobacteria	c__Betaproteobacteria	o__Rhodocyclales	f__Rhodocyclaceae	g__Propionivibrio	3.60211e-05	0.00015385	0	0.000153637	0.00020475	0.000429492	0.00165685	0.00055764	0.000618356	0.00024758	0.00793887	0.00217234	0.000732901	0.000935984	0.000566721
k__Bacteria	p__Proteobacteria	c__Betaproteobacteria	o__Rhodocyclales	f__Rhodocyclaceae	g__Rhodocyclus	0.000216127	0.000205133	0.000131579	0.000230456	0.000102375	0.000167025	0.000291069	0.000202778	0.000235564	0.000396128	0.00101717	0.000575031	0.000703585	0.000591148	0.0002024
k__Bacteria	p__Proteobacteria	c__Betaproteobacteria	o__Rhodocyclales	f__Rhodocyclaceae	g__Shinella	1.80106e-05	5.12834e-05	0	0.000179244	2.55938e-05	0	4.47798e-05	0	8.83366e-05	4.9516e-05	9.92359e-05	0.000149082	8.79482e-05	0.000123156	0.00012144
k__Bacteria	p__Proteobacteria	c__Betaproteobacteria	o__Rhodocyclales	f__Rhodocyclaceae	g__Sterolibacterium	0	0	0	0	0	2.38607e-05	2.23899e-05	5.06945e-05	0	2.4758e-05	0.000694651	0.000234272	0	4.92623e-05	0
k__Bacteria	p__Proteobacteria	c__Betaproteobacteria	o__Rhodocyclales	f__Rhodocyclaceae	g__Sulfuritalea	0.00428651	0.00405139	0.00144737	0.0020485	0.0041206	0.000978287	0.000806036	0.000811112	0.00117782	0.00279765	0.015456	0.00690037	0.0109349	0.00344836	0.0110713
k__Bacteria	p__Proteobacteria	c__Betaproteobacteria	o__Rhodocyclales	f__Rhodocyclaceae	g__Thauera	0	0	0	0	0	0	0	0	0	0	0	0	0	0	0
k__Bacteria	p__Proteobacteria	c__Betaproteobacteria	o__Rhodocyclales	f__Rhodocyclaceae	g__Uliginosibacterium	0.000180106	0.000384625	0.000263158	0.000512125	0.000179156	2.38607e-05	4.47798e-05	5.06945e-05	5.88911e-05	9.9032e-05	2.4809e-05	0.00238531	0.000205212	2.46311e-05	4.04801e-05
k__Bacteria	p__Proteobacteria	c__Betaproteobacteria	o__Rhodocyclales	f__Rhodocyclaceae	g__Zoogloea	0	0	0	0	0	0	0	0	0	0	2.4809e-05	2.12974e-05	0	0	0
k__Bacteria	p__Proteobacteria	c__Deltaproteobacteria	Other	Other	Other	0.000630369	0.00046155	0.000342105	0.000332881	0.000563063	0.000954426	0.00136578	0.000963196	0.000618356	0.00037137	0.0024809	0.00102228	0.0023746	0.000985246	0.0019228
k__Bacteria	p__Proteobacteria	c__Deltaproteobacteria	o__	f__Syntrophorhabdaceae	g__Syntrophorhabdus	1.80106e-05	0	2.63158e-05	0	0	0	0	0.000202778	0	0	0.000223281	0	0.000117264	0	0
k__Bacteria	p__Proteobacteria	c__Deltaproteobacteria	o__Bdellovibrionales	f__Bacteriovoracaceae	g__Bacteriovorax	1.80106e-05	2.56417e-05	0	0	5.11876e-05	2.38607e-05	2.23899e-05	0	0	2.4758e-05	0.000272899	0.000106487	2.93161e-05	2.46311e-05	0
k__Bacteria	p__Proteobacteria	c__Deltaproteobacteria	o__Bdellovibrionales	f__Bacteriovoracaceae	g__Peredibacter	1.80106e-05	0	0	0	7.67813e-05	0	2.23899e-05	0	0	0.000297096	2.4809e-05	6.38923e-05	2.93161e-05	0	6.07201e-05
k__Bacteria	p__Proteobacteria	c__Deltaproteobacteria	o__Bdellovibrionales	f__Bdellovibrionaceae	g__Bdellovibrio	0.00228734	0.00200005	0.00192105	0.00212532	0.00284091	0.000524934	0.00102994	0.000659029	0.000677247	0.00101508	0.0011164	0.000894492	0.00128991	0.00100988	0.000890562
k__Bacteria	p__Proteobacteria	c__Deltaproteobacteria	o__Bdellovibrionales	f__Bdellovibrionaceae	g__Vampirovibrio	0.000702412	0.000538475	0.00110526	0.00094743	0.0012541	0.000501074	0.000268679	0.000253473	0.000353346	0.000594192	0.000694651	0.000362056	0.000469057	0.000197049	0.000222641
k__Bacteria	p__Proteobacteria	c__Deltaproteobacteria	o__Desulfobacterales	f__Desulfobacteraceae	Other	0	0	0	0	0	0	0	0	0	0	0	0	0	0	0
k__Bacteria	p__Proteobacteria	c__Deltaproteobacteria	o__Desulfobacterales	f__Desulfobacteraceae	g__Desulfatirhabdium	0	0	0	0	0	0	0	0	0	0	0	0	0	0	0
k__Bacteria	p__Proteobacteria	c__Deltaproteobacteria	o__Desulfobacterales	f__Desulfobacteraceae	g__Desulfatitalea	0	0	0	0	0	0	0	0	0	0	2.4809e-05	0	5.86321e-05	0	2.024e-05
k__Bacteria	p__Proteobacteria	c__Deltaproteobacteria	o__Desulfobacterales	f__Desulfobacteraceae	g__Desulfobacterium	3.60211e-05	0	0	0	0	0	0	0	0	0	0	0	0.000615637	0	4.04801e-05
k__Bacteria	p__Proteobacteria	c__Deltaproteobacteria	o__Desulfobacterales	f__Desulfobacteraceae	g__Desulfobacula	0	0	0	0	0	0	0	0	0	0	0	0	0	0	0
k__Bacteria	p__Proteobacteria	c__Deltaproteobacteria	o__Desulfobacterales	f__Desulfobacteraceae	g__Desulforegula	0	0	0	0	0	0	2.23899e-05	0	0	0	0	0	0	0	0
k__Bacteria	p__Proteobacteria	c__Deltaproteobacteria	o__Desulfobacterales	f__Desulfobacteraceae	g__Desulfosalsimonas	0	0	0	0	0	0	0	0	0	0	0	0	0	0	0
k__Bacteria	p__Proteobacteria	c__Deltaproteobacteria	o__Desulfobacterales	f__Desulfobulbaceae	g__Desulfobulbus	0	0	0	0	0	0	2.23899e-05	0	2.94455e-05	0	0	2.12974e-05	0	4.92623e-05	0
k__Bacteria	p__Proteobacteria	c__Deltaproteobacteria	o__Desulfobacterales	f__Desulfobulbaceae	g__Desulfocapsa	0	0	0	0	0	0	0	0	0	0	0	0	0	0	0
k__Bacteria	p__Proteobacteria	c__Deltaproteobacteria	o__Desulfobacterales	f__Desulfobulbaceae	g__Desulfurivibrio	0	0	0	0	0	0	2.23899e-05	0	0	0	0	0	0	0	0
k__Bacteria	p__Proteobacteria	c__Deltaproteobacteria	o__Desulfovibrionales	f__Desulfomicrobiaceae	g__Desulfomicrobium	0	0	0	0	0	0	0	0	0	0	0	0	0	0	0
k__Bacteria	p__Proteobacteria	c__Deltaproteobacteria	o__Desulfovibrionales	f__Desulfovibrionaceae	g__Bilophila	1.80106e-05	0	0	0	0	2.38607e-05	0	0	0	0	0	0	0	2.46311e-05	0
k__Bacteria	p__Proteobacteria	c__Deltaproteobacteria	o__Desulfovibrionales	f__Desulfovibrionaceae	g__Desulfovibrio	1.80106e-05	0	2.63158e-05	0	0	0	2.23899e-05	0	0	0	2.4809e-05	2.12974e-05	0	0	2.024e-05
k__Bacteria	p__Proteobacteria	c__Deltaproteobacteria	o__Desulfuromonadales	f__Desulfuromonadaceae	Other	0	0	0	0	0	0	0	0	0	4.9516e-05	2.4809e-05	0	0	2.46311e-05	6.07201e-05
k__Bacteria	p__Proteobacteria	c__Deltaproteobacteria	o__Desulfuromonadales	f__Desulfuromonadaceae	g__Desulfuromonas	0	0	0	0	0	0	0	0	0	0	0	0	0	0	0
k__Bacteria	p__Proteobacteria	c__Deltaproteobacteria	o__Desulfuromonadales	f__Desulfuromonadaceae	g__Pelobacter	0	0	0	0	0	0	0	0	0	0	4.96179e-05	0	0	0	0
k__Bacteria	p__Proteobacteria	c__Deltaproteobacteria	o__Desulfuromonadales	f__Geobacteraceae	g__Geobacter	9.00528e-05	0.000256417	0.000157895	0.000307275	0.00194513	0.00238607	0.00237333	0.00197709	0.0016195	0.000792256	0.0147861	0.00455765	0.000674269	0.00517254	0.000809602
k__Bacteria	p__Proteobacteria	c__Deltaproteobacteria	o__Desulfuromonadales	f__Geobacteraceae	g__Geopsychrobacter	0.000126074	5.12834e-05	0.000131579	0.000128031	0.000127969	0.000477213	0.000649307	0.000912501	0.000147228	0.000148548	0.00161258	0.000425949	0.0021987	0.000615779	0.0014168
k__Bacteria	p__Proteobacteria	c__Deltaproteobacteria	o__Desulfuromonadales	f__Geobacteraceae	g__Geothermobacter	0	0	0	0	0	0	2.23899e-05	0	0	0	0	2.12974e-05	0	0	0
k__Bacteria	p__Proteobacteria	c__Deltaproteobacteria	o__Myxococcales	Other	Other	0.000252148	0.0003077	0.000105263	0.0004097	0.000307125	0.000167025	0.000156729	0.000202778	5.88911e-05	0.00061895	0.000793887	0.000340759	0.00266776	0.000147787	0.000910802
k__Bacteria	p__Proteobacteria	c__Deltaproteobacteria	o__Myxococcales	f__Cystobacteraceae	Other	0.000144084	2.56417e-05	2.63158e-05	0.000179244	5.11876e-05	9.54426e-05	2.23899e-05	0	5.88911e-05	0.00012379	4.96179e-05	4.25949e-05	5.86321e-05	7.38934e-05	0.00012144
k__Bacteria	p__Proteobacteria	c__Deltaproteobacteria	o__Myxococcales	f__Cystobacteraceae	g__Anaeromyxobacter	0.00183708	0.00146158	0.00110526	0.000486518	0.000793407	0.0022429	0.00270918	0.00258542	0.00197285	0.000643708	0.00141411	0.000511139	0.000263845	0.000812828	0.000586961
k__Bacteria	p__Proteobacteria	c__Deltaproteobacteria	o__Myxococcales	f__Cystobacteraceae	g__Archangium	0.000630369	0.00046155	0.000289474	0.000460912	0.000383907	0.000119303	0.000201509	0.000152084	0.000588911	0.000519918	0.000520988	0.000532436	0.000469057	0.00041873	0.000728642
k__Bacteria	p__Proteobacteria	c__Deltaproteobacteria	o__Myxococcales	f__Cystobacteraceae	g__Cystobacter	0	0	0	0	0	0	0	0	0	0	0	0	0	0	0
k__Bacteria	p__Proteobacteria	c__Deltaproteobacteria	o__Myxococcales	f__Cystobacteraceae	g__Stigmatella	0	2.56417e-05	0	0	0	2.38607e-05	0	5.06945e-05	0	0	2.4809e-05	0	0	0	0
k__Bacteria	p__Proteobacteria	c__Deltaproteobacteria	o__Myxococcales	f__Haliangiaceae	g__Haliangium	0.000378222	0.000358984	0.000210526	0.000358487	0.000179156	0.000214746	0.000403018	0.000202778	0.000382792	0.000420886	0.000223281	0.000149082	0.000615637	0.000172418	0.000506001
k__Bacteria	p__Proteobacteria	c__Deltaproteobacteria	o__Myxococcales	f__Kofleriaceae	g__Kofleria	0.00976172	0.00794892	0.00621053	0.00960234	0.00660319	0.00541637	0.0116875	0.00851668	0.0100704	0.00972989	0.00821177	0.0113089	0.00574595	0.0103943	0.0139656
k__Bacteria	p__Proteobacteria	c__Deltaproteobacteria	o__Myxococcales	f__Myxococcaceae	Other	0	2.56417e-05	0	0	0	0	0	5.06945e-05	0	0	0	0	0	0	0
k__Bacteria	p__Proteobacteria	c__Deltaproteobacteria	o__Myxococcales	f__Myxococcaceae	g__Corallococcus	0.000900528	0.0006154	0.000552632	0.000460912	0.000511876	0.00100215	0.0031122	0.00228125	0.00159006	0.00252532	0.000669842	0.000362056	0.000615637	0.00162566	0.000546481
k__Bacteria	p__Proteobacteria	c__Deltaproteobacteria	o__Myxococcales	f__Myxococcaceae	g__Myxococcus	0	0	0	0	0	0	0	0	0	0	2.4809e-05	0	0	0	0
k__Bacteria	p__Proteobacteria	c__Deltaproteobacteria	o__Myxococcales	f__Nannocystaceae	g__Enhygromyxa	0	0	0	0	0	0	0	0	0	0	0	0	0	0	0
k__Bacteria	p__Proteobacteria	c__Deltaproteobacteria	o__Myxococcales	f__Nannocystaceae	g__Nannocystis	1.80106e-05	0	0	0.000128031	0	0.000143164	0	5.06945e-05	2.94455e-05	0.0012379	7.44269e-05	8.51898e-05	0.00014658	2.46311e-05	0.0002024
k__Bacteria	p__Proteobacteria	c__Deltaproteobacteria	o__Myxococcales	f__Phaselicystidaceae	g__Phaselicystis	0.00558327	0.00379497	0.00347368	0.00770747	0.00266175	0.0022429	0.00335848	0.00339653	0.00382792	0.00477829	0.00240647	0.0041317	0.0106124	0.00472918	0.00704354
k__Bacteria	p__Proteobacteria	c__Deltaproteobacteria	o__Myxococcales	f__Polyangiaceae	Other	0.000360211	0.00015385	0.000157895	0.000896218	0.000307125	0.000119303	0.000268679	0.000152084	0.000206119	0.000594192	0.000421753	0.000149082	0.000439741	0.000394098	0.000465521
k__Bacteria	p__Proteobacteria	c__Deltaproteobacteria	o__Myxococcales	f__Polyangiaceae	g__Byssovorax	0.00181907	0.00194877	0.00173684	0.00233017	0.00174038	0.00131234	0.00123144	0.00116597	0.00188451	0.00297096	0.00161258	0.00174639	0.0018176	0.00100988	0.00259073
k__Bacteria	p__Proteobacteria	c__Deltaproteobacteria	o__Myxococcales	f__Polyangiaceae	g__Chondromyces	0.000576338	0.000897459	0.000526316	0.000998643	0.000742219	0.00119303	0.000626917	0.000912501	0.00123671	0.00292144	0.00114121	0.00115006	0.0014658	0.00133008	0.0013156
k__Bacteria	p__Proteobacteria	c__Deltaproteobacteria	o__Myxococcales	f__Polyangiaceae	g__Jahnella	0.00282766	0.00141029	0.00105263	0.00338002	0.00179156	0.00240993	0.00317937	0.00238264	0.00282677	0.00277289	0.00148854	0.00210845	0.00287297	0.00226607	0.00206448
k__Bacteria	p__Proteobacteria	c__Deltaproteobacteria	o__Myxococcales	f__Polyangiaceae	g__Sorangium	0	0	0	2.56062e-05	0	4.77213e-05	0	0	0	4.9516e-05	2.4809e-05	2.12974e-05	2.93161e-05	2.46311e-05	0
k__Bacteria	p__Proteobacteria	c__Deltaproteobacteria	o__Syntrophobacterales	Other	Other	5.40317e-05	0	2.63158e-05	0	0	0.000119303	0.000156729	0.000152084	0	2.4758e-05	9.92359e-05	4.25949e-05	2.93161e-05	9.85246e-05	4.04801e-05
k__Bacteria	p__Proteobacteria	c__Deltaproteobacteria	o__Syntrophobacterales	f__Syntrophaceae	Other	0	0	0	0	0	0	0	0	0	0	0	0	0	0	0
k__Bacteria	p__Proteobacteria	c__Deltaproteobacteria	o__Syntrophobacterales	f__Syntrophaceae	g__Desulfobacca	0	0	0	0	0	0	0	0	0	0	0	0	0	0	0
k__Bacteria	p__Proteobacteria	c__Deltaproteobacteria	o__Syntrophobacterales	f__Syntrophaceae	g__Desulfomonile	0	0	0	0	0	0	0	0	0	0	0	0	0	0	0
k__Bacteria	p__Proteobacteria	c__Deltaproteobacteria	o__Syntrophobacterales	f__Syntrophaceae	g__Smithella	0	0	0	0	0	0	0	0	0	0	0.000322517	2.12974e-05	0.000293161	0	0.0001012
k__Bacteria	p__Proteobacteria	c__Deltaproteobacteria	o__Syntrophobacterales	f__Syntrophaceae	g__Syntrophus	0	0	0	0	0	0	0	0	0	0	0	2.12974e-05	2.93161e-05	0	0
k__Bacteria	p__Proteobacteria	c__Deltaproteobacteria	o__Syntrophobacterales	f__Syntrophobacteraceae	Other	0	0	0	0	0	0	0	0	0	0	0	0	8.79482e-05	0	0
k__Bacteria	p__Proteobacteria	c__Deltaproteobacteria	o__Syntrophobacterales	f__Syntrophobacteraceae	g__Desulfoglaeba	0.000252148	0.000102567	0.000157895	0.00020485	0.00020475	0.000620377	0.000761257	0.00055764	0.000971703	0.00074274	0.00119083	0.000489841	0.000850166	0.000591148	0.000566721
k__Bacteria	p__Proteobacteria	c__Deltaproteobacteria	o__Syntrophobacterales	f__Syntrophobacteraceae	g__Desulforhabdus	0	0	0	0	0	0	0	0	0	0	0	0	0	0	0
k__Bacteria	p__Proteobacteria	c__Deltaproteobacteria	o__Syntrophobacterales	f__Syntrophobacteraceae	g__Desulfovirga	0	0	0	0	0	0	0	0	0	2.4758e-05	0	0	0	0	0
k__Bacteria	p__Proteobacteria	c__Deltaproteobacteria	o__Syntrophobacterales	f__Syntrophobacteraceae	g__Syntrophobacter	0	0	0	0	0	0	0	0	0	0	0.000173663	0	0.000117264	0	2.024e-05
k__Bacteria	p__Proteobacteria	c__Epsilonproteobacteria	o__Campylobacterales	f__Campylobacteraceae	g__Arcobacter	0	0	0	0	0	0	0	0	0	0	0	0	0	0	0
k__Bacteria	p__Proteobacteria	c__Epsilonproteobacteria	o__Campylobacterales	f__Campylobacteraceae	g__Campylobacter	0	0	0	0	0	0	0	0	0	0	0	0	0	0	0
k__Bacteria	p__Proteobacteria	c__Epsilonproteobacteria	o__Campylobacterales	f__Helicobacteraceae	g__Helicobacter	0	0	0	0	0	0	0	0	0	0	0	0	2.93161e-05	0	0
k__Bacteria	p__Proteobacteria	c__Epsilonproteobacteria	o__Campylobacterales	f__Helicobacteraceae	g__Sulfuricurvum	0	0	0	0	0	0	0	0	0	0	0	0	0	0	0
k__Bacteria	p__Proteobacteria	c__Epsilonproteobacteria	o__Campylobacterales	f__Helicobacteraceae	g__Sulfurimonas	0	0	0	0	0	0	0	0	2.94455e-05	0	0	0	0	0	0
k__Bacteria	p__Proteobacteria	c__Epsilonproteobacteria	o__Campylobacterales	f__Helicobacteraceae	g__Sulfurovum	0	0	0	0	0	0	0	0	0	0	0	0	0	0	0
k__Bacteria	p__Proteobacteria	c__Gammaproteobacteria	Other	Other	Other	0.000810475	0.00130773	0.000578947	0.00138274	0.000895782	0.000835123	0.000962766	0.000608334	0.000500574	0.000891288	0.002208	0.00119266	0.00202281	0.00041873	0.00178112
k__Bacteria	p__Proteobacteria	c__Gammaproteobacteria	o__Aeromonadales	f__Aeromonadaceae	g__Aeromonas	0	0	0	0	0	0	0	0	0	0	0	0	0	0	0
k__Bacteria	p__Proteobacteria	c__Gammaproteobacteria	o__Aeromonadales	f__Aeromonadaceae	g__Tolumonas	3.60211e-05	2.56417e-05	0	2.56062e-05	0	0	0	0	0	0	0	0	2.93161e-05	0	0
k__Bacteria	p__Proteobacteria	c__Gammaproteobacteria	o__Alteromonadales	f__Alteromonadaceae	g__Haliea	0.000162095	0.000230775	5.26316e-05	0.000358487	0.000255938	2.38607e-05	0	0	0	9.9032e-05	0.000347326	0.000255569	0.000527689	2.46311e-05	8.09602e-05
k__Bacteria	p__Proteobacteria	c__Gammaproteobacteria	o__Alteromonadales	f__Alteromonadaceae	g__Marinimicrobium	0	0	0	0	0	0	0	0	0	0	0	0	0	0	0
k__Bacteria	p__Proteobacteria	c__Gammaproteobacteria	o__Alteromonadales	f__Alteromonadaceae	g__Marinobacter	0	0	0	0	0	0	0	0	0	0	0	0	0	0	0
k__Bacteria	p__Proteobacteria	c__Gammaproteobacteria	o__Alteromonadales	f__Idiomarinaceae	g__Idiomarina	0	0	0	0	0	0	0	0	0	0	0	0	0	0	0
k__Bacteria	p__Proteobacteria	c__Gammaproteobacteria	o__Alteromonadales	f__Idiomarinaceae	g__Pseudidiomarina	0	0	0	0	0	0	0	0	0	0	0	0	0	0	0
k__Bacteria	p__Proteobacteria	c__Gammaproteobacteria	o__Alteromonadales	f__Pseudoalteromonadaceae	g__Pseudoalteromonas	0	0	0	0	0	0	0	0	0	0	0	0	0	0	0
k__Bacteria	p__Proteobacteria	c__Gammaproteobacteria	o__Alteromonadales	f__Shewanellaceae	g__Shewanella	0	0	0	2.56062e-05	0	0	0	0	2.94455e-05	0	2.4809e-05	2.12974e-05	0	0	0
k__Bacteria	p__Proteobacteria	c__Gammaproteobacteria	o__Cardiobacteriales	f__Cardiobacteriaceae	g__Cardiobacterium	0	0	0	0	0	0	0	0	0	0	0	0	0	0	0
k__Bacteria	p__Proteobacteria	c__Gammaproteobacteria	o__Cardiobacteriales	f__Cardiobacteriaceae	g__Dichelobacter	1.80106e-05	0	0	0	0	0	0	0	0	0	2.4809e-05	0	0	0	0
k__Bacteria	p__Proteobacteria	c__Gammaproteobacteria	o__Cellvibrionales	f__Cellvibrionaceae	g__Eionea	0	0	0	0	0	0	0	0	0	0	0	0	0	0	0
k__Bacteria	p__Proteobacteria	c__Gammaproteobacteria	o__Cellvibrionales	f__Cellvibrionaceae	g__Maricurvus	0	0	0	0	0	0	0	0	0	9.9032e-05	0	0	0	0	0
k__Bacteria	p__Proteobacteria	c__Gammaproteobacteria	o__Cellvibrionales	f__Porticoccaceae	g__Porticoccus	0	0	0	0	0	0	0	0	0	0	0	4.25949e-05	0.000117264	0	0
k__Bacteria	p__Proteobacteria	c__Gammaproteobacteria	o__Chromatiales	Other	Other	0.000198116	2.56417e-05	5.26316e-05	0.000102425	0.000102375	9.54426e-05	0.000223899	0.000202778	0.000235564	0.00024758	0.000347326	0.000106487	8.79482e-05	0.000147787	4.04801e-05
k__Bacteria	p__Proteobacteria	c__Gammaproteobacteria	o__Chromatiales	f__Chromatiaceae	Other	0	0	0	0	0	0	0	0	0	0	0	4.25949e-05	0	0	2.024e-05
k__Bacteria	p__Proteobacteria	c__Gammaproteobacteria	o__Chromatiales	f__Chromatiaceae	g__Chromatium	0	0	0	0	0	0	0	0	0	0	0	0	0	0	0
k__Bacteria	p__Proteobacteria	c__Gammaproteobacteria	o__Chromatiales	f__Chromatiaceae	g__Rheinheimera	0	0	0	0	0	2.38607e-05	0	0	0	0	0	0	0	0	0
k__Bacteria	p__Proteobacteria	c__Gammaproteobacteria	o__Chromatiales	f__Ectothiorhodospiraceae	Other	3.60211e-05	0	0	0	2.55938e-05	2.38607e-05	0	0.000101389	2.94455e-05	7.4274e-05	7.44269e-05	0.000127785	0	9.85246e-05	0.00016192
k__Bacteria	p__Proteobacteria	c__Gammaproteobacteria	o__Chromatiales	f__Ectothiorhodospiraceae	g__Acidiferrobacter	3.60211e-05	0	0	0	2.55938e-05	2.38607e-05	0	0	0	2.4758e-05	7.44269e-05	4.25949e-05	0.000205212	0	4.04801e-05
k__Bacteria	p__Proteobacteria	c__Gammaproteobacteria	o__Chromatiales	f__Ectothiorhodospiraceae	g__Thioalbus	0.000198116	0.000410267	0.000157895	0.00020485	0.000383907	2.38607e-05	0.000246289	0.000304167	0.000588911	0.000396128	0.0013893	0.00091579	0.00375246	0.000492623	0.000667922
k__Bacteria	p__Proteobacteria	c__Gammaproteobacteria	o__Chromatiales	f__Ectothiorhodospiraceae	g__Thioalkalispira	0	0	0	0	0	0	0	0	0	0	0	0	0	0	0
k__Bacteria	p__Proteobacteria	c__Gammaproteobacteria	o__Chromatiales	f__Ectothiorhodospiraceae	g__Thiohalomonas	0	0	0	0	0	0	0	0	0	0	0	0	0	2.46311e-05	0
k__Bacteria	p__Proteobacteria	c__Gammaproteobacteria	o__Chromatiales	f__Halothiobacillaceae	g__Halothiobacillus	0	0	0	0	0	0	0	0	0	0	0	0	0	0	0
k__Bacteria	p__Proteobacteria	c__Gammaproteobacteria	o__Chromatiales	f__Halothiobacillaceae	g__Thiovirga	0	0	0	0	0	0	0	0	0	0	0	0	0	0	0
k__Bacteria	p__Proteobacteria	c__Gammaproteobacteria	o__Chromatiales	f__Thioalkalispiraceae	Other	0	0	0	0	0	0	0	0	0	0	0	0	0	0	0
k__Bacteria	p__Proteobacteria	c__Gammaproteobacteria	o__Chromatiales	f__Thioalkalispiraceae	g__Thiohalophilus	0	0	0	0	0	0	0	0	0	0	0	0	0	0	0
k__Bacteria	p__Proteobacteria	c__Gammaproteobacteria	o__Chromatiales	f__Thioalkalispiraceae	g__Thioprofundum	0	0	0	2.56062e-05	2.55938e-05	0	4.47798e-05	0	0	2.4758e-05	4.96179e-05	6.38923e-05	5.86321e-05	0	4.04801e-05
k__Bacteria	p__Proteobacteria	c__Gammaproteobacteria	o__Enterobacteriales	f__Enterobacteriaceae	Other	7.20422e-05	0.000179492	7.89474e-05	0.000102425	0.000127969	0.000143164	0.000134339	5.06945e-05	8.83366e-05	4.9516e-05	0.000173663	0.000106487	0.000205212	4.92623e-05	8.09602e-05
k__Bacteria	p__Proteobacteria	c__Gammaproteobacteria	o__Enterobacteriales	f__Enterobacteriaceae	g__Cronobacter	1.80106e-05	2.56417e-05	0	0	2.55938e-05	0	0	0	5.88911e-05	4.9516e-05	4.96179e-05	2.12974e-05	0	0	4.04801e-05
k__Bacteria	p__Proteobacteria	c__Gammaproteobacteria	o__Enterobacteriales	f__Enterobacteriaceae	g__Escherichia/Shigella	0	0	0	0	0	0	0	0	0	0	0	0	0	0	0
k__Bacteria	p__Proteobacteria	c__Gammaproteobacteria	o__Enterobacteriales	f__Enterobacteriaceae	g__Mangrovibacter	1.80106e-05	7.6925e-05	0.000131579	0.000179244	2.55938e-05	0.000214746	0.000156729	0.000354862	0.000176673	0.00012379	0.000173663	0.000149082	5.86321e-05	0.000123156	8.09602e-05
k__Bacteria	p__Proteobacteria	c__Gammaproteobacteria	o__Enterobacteriales	f__Enterobacteriaceae	g__Providencia	1.80106e-05	0.000384625	0	0	0	0	0	0	0	0	0	0	0	0	0
k__Bacteria	p__Proteobacteria	c__Gammaproteobacteria	o__Enterobacteriales	f__Enterobacteriaceae	g__Serratia	0	0	0	0	0	0	0	0	0	0	0	0	0	0	0
k__Bacteria	p__Proteobacteria	c__Gammaproteobacteria	o__Enterobacteriales	f__Enterobacteriaceae	g__Yersinia	0	0	0	0	0	0	0	0	0	0	0	0	0	0	0
k__Bacteria	p__Proteobacteria	c__Gammaproteobacteria	o__Gammaproteobacteria_incertae_sedis	f__	g__Thiohalobacter	1.80106e-05	0	0	0	0	0	0	0	0	0	7.44269e-05	2.12974e-05	0.000117264	0	2.024e-05
k__Bacteria	p__Proteobacteria	c__Gammaproteobacteria	o__Legionellales	Other	Other	3.60211e-05	0.000102567	0.000131579	0	5.11876e-05	7.1582e-05	2.23899e-05	5.06945e-05	0	2.4758e-05	0	2.12974e-05	2.93161e-05	2.46311e-05	6.07201e-05
k__Bacteria	p__Proteobacteria	c__Gammaproteobacteria	o__Legionellales	f__Coxiellaceae	Other	0.000126074	0.000230775	0.000105263	0.000332881	0.000281532	0.000119303	6.71697e-05	5.06945e-05	0.000147228	0.00037137	0.000198472	0.000234272	0.000117264	7.38934e-05	0.000404801
k__Bacteria	p__Proteobacteria	c__Gammaproteobacteria	o__Legionellales	f__Coxiellaceae	g__Aquicella	9.00528e-05	0.0003077	0.000157895	0.000128031	0.000230344	0.000286328	0.000268679	0.000253473	0.000353346	0.00049516	0.000520988	0.000468544	0.000439741	4.92623e-05	0.000971522
k__Bacteria	p__Proteobacteria	c__Gammaproteobacteria	o__Legionellales	f__Coxiellaceae	g__Coxiella	0.000288169	0.000230775	0.000105263	0.000128031	0.00020475	0.000143164	0.000179119	5.06945e-05	0.000206119	0.000198064	0.000669842	6.38923e-05	0.000117264	0.000123156	0.00012144
k__Bacteria	p__Proteobacteria	c__Gammaproteobacteria	o__Legionellales	f__Coxiellaceae	g__Diplorickettsia	0.000594348	0.00015385	0.000105263	0.000102425	5.11876e-05	4.77213e-05	8.95596e-05	0.000101389	0.000176673	4.9516e-05	7.44269e-05	4.25949e-05	8.79482e-05	2.46311e-05	0.00016192
k__Bacteria	p__Proteobacteria	c__Gammaproteobacteria	o__Legionellales	f__Legionellaceae	g__Legionella	0.000126074	5.12834e-05	0	7.68187e-05	0.000102375	0	2.23899e-05	0	2.94455e-05	7.4274e-05	9.92359e-05	0.000191677	5.86321e-05	2.46311e-05	0.000222641
k__Bacteria	p__Proteobacteria	c__Gammaproteobacteria	o__Methylococcales	f__Methylococcaceae	Other	1.80106e-05	0	0	0	0	0	0	0	2.94455e-05	0	0	0	0	0	0
k__Bacteria	p__Proteobacteria	c__Gammaproteobacteria	o__Methylococcales	f__Methylococcaceae	g__Methylobacter	0	0	0	0	0	0	0	0	0	0	7.44269e-05	0	2.93161e-05	0	0
k__Bacteria	p__Proteobacteria	c__Gammaproteobacteria	o__Methylococcales	f__Methylococcaceae	g__Methylocaldum	0	0	2.63158e-05	0	0	0	2.23899e-05	0	0	0	7.44269e-05	0	0	0	2.024e-05
k__Bacteria	p__Proteobacteria	c__Gammaproteobacteria	o__Methylococcales	f__Methylococcaceae	g__Methylomonas	0	0	0	0	0	0	0	0	0	0	0	0	0	0	0
k__Bacteria	p__Proteobacteria	c__Gammaproteobacteria	o__Methylococcales	f__Methylococcaceae	g__Methylosarcina	0	0	0	0	0	0	0	5.06945e-05	0	0	0	0	0	0	0
k__Bacteria	p__Proteobacteria	c__Gammaproteobacteria	o__Methylococcales	f__Methylococcaceae	g__Methylosoma	0	0	0	0	0	0	0	0	0	0	0	0	0	0	0
k__Bacteria	p__Proteobacteria	c__Gammaproteobacteria	o__Nevskiales	f__Sinobacteraceae	g__Solimonas	0	2.56417e-05	2.63158e-05	2.56062e-05	0	0	0	0	0	2.4758e-05	0	0	0	4.92623e-05	0
k__Bacteria	p__Proteobacteria	c__Gammaproteobacteria	o__Oceanospirillales	Other	Other	0	0	0	0	0	0	0	0	0	0	0	0	8.79482e-05	0	0
k__Bacteria	p__Proteobacteria	c__Gammaproteobacteria	o__Oceanospirillales	f__Alcanivoracaceae	g__Alcanivorax	0	0	0	0	0	0	0	0	0	0	0	0	0	0	0
k__Bacteria	p__Proteobacteria	c__Gammaproteobacteria	o__Oceanospirillales	f__Halomonadaceae	Other	0	0	0	0	0	0	0	0	0	0	0	0	0	0	2.024e-05
k__Bacteria	p__Proteobacteria	c__Gammaproteobacteria	o__Oceanospirillales	f__Halomonadaceae	g__Aidingimonas	0	0	0	0	0	0	0	0	0	2.4758e-05	0	0	2.93161e-05	0	0
k__Bacteria	p__Proteobacteria	c__Gammaproteobacteria	o__Oceanospirillales	f__Halomonadaceae	g__Candidatus Carsonella	0	0	0	0.000384093	0	0	2.23899e-05	0	2.94455e-05	0.000569434	0	4.25949e-05	2.93161e-05	2.46311e-05	2.024e-05
k__Bacteria	p__Proteobacteria	c__Gammaproteobacteria	o__Oceanospirillales	f__Halomonadaceae	g__Cobetia	0	0	0	0	0	0	0	0	0	0	0	0	0	0	0
k__Bacteria	p__Proteobacteria	c__Gammaproteobacteria	o__Oceanospirillales	f__Halomonadaceae	g__Halomonas	1.80106e-05	2.56417e-05	0	2.56062e-05	2.55938e-05	2.38607e-05	4.47798e-05	0	2.94455e-05	0	4.96179e-05	4.25949e-05	0.000117264	0	4.04801e-05
k__Bacteria	p__Proteobacteria	c__Gammaproteobacteria	o__Oceanospirillales	f__Halomonadaceae	g__Salinicola	0	0	0	0	0	0	0	0	0	0	0	0	0	0	0
k__Bacteria	p__Proteobacteria	c__Gammaproteobacteria	o__Oceanospirillales	f__Oceanospirillaceae	Other	0	0	0	0	0	0	0	0	0	0	0	0	0	0	0
k__Bacteria	p__Proteobacteria	c__Gammaproteobacteria	o__Oceanospirillales	f__Oceanospirillaceae	g__Amphritea	0	0	0	0	0	0	0	0	0	0	0	0	0	0	0
k__Bacteria	p__Proteobacteria	c__Gammaproteobacteria	o__Oceanospirillales	f__Oceanospirillaceae	g__Corallomonas	0	0	2.63158e-05	0	0	0	0	0	0	0	2.4809e-05	0	0.000117264	0	0
k__Bacteria	p__Proteobacteria	c__Gammaproteobacteria	o__Orbales	f__Orbaceae	g__Gilliamella	0	0	0	0	0	0	0	0	0	0	0	0	0	0	0
k__Bacteria	p__Proteobacteria	c__Gammaproteobacteria	o__Orbales	f__Orbaceae	g__Orbus	0	0	0	0	0	0	0	0	0	0	0	0	0	0	0
k__Bacteria	p__Proteobacteria	c__Gammaproteobacteria	o__Pasteurellales	f__Pasteurellaceae	g__Actinobacillus	0	0	0	0	0	0	0	0	0	0	0	0	0	0	0
k__Bacteria	p__Proteobacteria	c__Gammaproteobacteria	o__Pasteurellales	f__Pasteurellaceae	g__Aggregatibacter	0	0	0	0	0	0	0	0	0	0	0	0	0	0	0
k__Bacteria	p__Proteobacteria	c__Gammaproteobacteria	o__Pasteurellales	f__Pasteurellaceae	g__Haemophilus	0	0	0	0	0	0	0	0	0	0	0	0	0	0	0
k__Bacteria	p__Proteobacteria	c__Gammaproteobacteria	o__Pseudomonadales	f__Moraxellaceae	g__Acinetobacter	0.000792464	0.000717967	0.0005	0.000588943	0.000614251	0.000453352	0.000559747	0.00055764	0.000618356	0.00121314	0.00101717	0.00110747	0.00105538	0.00108377	0.000607201
k__Bacteria	p__Proteobacteria	c__Gammaproteobacteria	o__Pseudomonadales	f__Moraxellaceae	g__Alkanindiges	1.80106e-05	0	0	2.56062e-05	0	2.38607e-05	0.000111949	5.06945e-05	0	2.4758e-05	9.92359e-05	4.25949e-05	2.93161e-05	0	0
k__Bacteria	p__Proteobacteria	c__Gammaproteobacteria	o__Pseudomonadales	f__Moraxellaceae	g__Enhydrobacter	0.000108063	0.000102567	5.26316e-05	7.68187e-05	5.11876e-05	2.38607e-05	0.000179119	0.000152084	0.000147228	4.9516e-05	0.000297708	0.000191677	5.86321e-05	0.000172418	0.00012144
k__Bacteria	p__Proteobacteria	c__Gammaproteobacteria	o__Pseudomonadales	f__Moraxellaceae	g__Moraxella	0	0	0	0	0	0	0	0	0	0	0	0	0	0	0
k__Bacteria	p__Proteobacteria	c__Gammaproteobacteria	o__Pseudomonadales	f__Moraxellaceae	g__Perlucidibaca	0	0	0	0	0	0	0	0	0	0	0	0	0	0	0
k__Bacteria	p__Proteobacteria	c__Gammaproteobacteria	o__Pseudomonadales	f__Moraxellaceae	g__Psychrobacter	0.000180106	0.00015385	2.63158e-05	0.000102425	7.67813e-05	4.77213e-05	2.23899e-05	5.06945e-05	5.88911e-05	0.00012379	0.000272899	6.38923e-05	0.000293161	7.38934e-05	0.0001012
k__Bacteria	p__Proteobacteria	c__Gammaproteobacteria	o__Pseudomonadales	f__Pseudomonadaceae	Other	7.20422e-05	0.000179492	5.26316e-05	0.000128031	0.000102375	4.77213e-05	6.71697e-05	5.06945e-05	8.83366e-05	0.000420886	0.000347326	0.000511139	0.000234528	0.000197049	0.000222641
k__Bacteria	p__Proteobacteria	c__Gammaproteobacteria	o__Pseudomonadales	f__Pseudomonadaceae	g__Azomonas	0	0	0	5.12125e-05	0	0	2.23899e-05	0	0	0	2.4809e-05	0	2.93161e-05	0	0
k__Bacteria	p__Proteobacteria	c__Gammaproteobacteria	o__Pseudomonadales	f__Pseudomonadaceae	g__Azotobacter	0	0	0	0	0	0	0	0	0	0	0	0	0	0	0
k__Bacteria	p__Proteobacteria	c__Gammaproteobacteria	o__Pseudomonadales	f__Pseudomonadaceae	g__Cellvibrio	9.00528e-05	2.56417e-05	2.63158e-05	0.000128031	2.55938e-05	2.38607e-05	4.47798e-05	0.000152084	0	0.000297096	7.44269e-05	0.000276867	0.000205212	0	8.09602e-05
k__Bacteria	p__Proteobacteria	c__Gammaproteobacteria	o__Pseudomonadales	f__Pseudomonadaceae	g__Pseudomonas	0.000684401	0.000230775	0.000421053	0.000665762	0.000537469	0.000811262	0.000626917	0.000152084	0.000323901	0.00168354	0.000694651	0.0024918	0.00225734	0.000369467	0.00188232
k__Bacteria	p__Proteobacteria	c__Gammaproteobacteria	o__Pseudomonadales	f__Pseudomonadaceae	g__Rhizobacter	3.60211e-05	0.000230775	7.89474e-05	0.000153637	0	2.38607e-05	4.47798e-05	5.06945e-05	5.88911e-05	0.000222822	0.00024809	4.25949e-05	5.86321e-05	0.000123156	0.00016192
k__Bacteria	p__Proteobacteria	c__Gammaproteobacteria	o__Salinisphaerales	f__Salinisphaeraceae	g__Salinisphaera	0	0	0	0	0	0	0	0	0	0	0	0	0	0	0
k__Bacteria	p__Proteobacteria	c__Gammaproteobacteria	o__Thiotrichales	f__Piscirickettsiaceae	Other	0	0	0	0	0	0	0	0	0	0	0	0	0	0	0
k__Bacteria	p__Proteobacteria	c__Gammaproteobacteria	o__Thiotrichales	f__Piscirickettsiaceae	g__Galenea	0	0	0	0	0	0	0	0	0	0	0	0	0	0	0
k__Bacteria	p__Proteobacteria	c__Gammaproteobacteria	o__Thiotrichales	f__Piscirickettsiaceae	g__Methylophaga	0	0	0	0	0	0	0	0	0	0	0	0	0	0	0
k__Bacteria	p__Proteobacteria	c__Gammaproteobacteria	o__Thiotrichales	f__Piscirickettsiaceae	g__Thiomicrospira	0	0	0	0	0	0	0	0	0	0	0	0	0	0	0
k__Bacteria	p__Proteobacteria	c__Gammaproteobacteria	o__Thiotrichales	f__Thiotrichaceae	g__Beggiatoa	1.80106e-05	0	0	2.56062e-05	0	0	0	0	0	0	0	0	0	0	0
k__Bacteria	p__Proteobacteria	c__Gammaproteobacteria	o__Thiotrichales	f__Thiotrichaceae	g__Thiothrix	0	0	0	0	0	0	0	0	0	0	0	0	0	0	0
k__Bacteria	p__Proteobacteria	c__Gammaproteobacteria	o__Vibrionales	f__Vibrionaceae	g__Lucibacterium	1.80106e-05	0	0	0	2.55938e-05	0	2.23899e-05	0	0	0	2.4809e-05	0	2.93161e-05	2.46311e-05	0
k__Bacteria	p__Proteobacteria	c__Gammaproteobacteria	o__Xanthomonadales	f__Sinobacteraceae	g__Alkanibacter	1.80106e-05	2.56417e-05	0	0	0	0	0	0	0	0	0	0	0	0	0
k__Bacteria	p__Proteobacteria	c__Gammaproteobacteria	o__Xanthomonadales	f__Sinobacteraceae	g__Hydrocarboniphaga	3.60211e-05	0	0	0	0	0	0	0	0	0	0	0	0	0	0
k__Bacteria	p__Proteobacteria	c__Gammaproteobacteria	o__Xanthomonadales	f__Sinobacteraceae	g__Steroidobacter	0.0185148	0.0144106	0.0107895	0.0150565	0.0108774	0.0130041	0.0137474	0.011457	0.0126616	0.0196826	0.00895604	0.0108617	0.0188502	0.00839922	0.0130751
k__Bacteria	p__Proteobacteria	c__Gammaproteobacteria	o__Xanthomonadales	f__Xanthomonadaceae	Other	0.000774454	0.000589759	0.000605263	0.000307275	0.000281532	0.000119303	0.000559747	0.000405556	0.000912812	0.000321854	0.000148854	0.000191677	0.000381109	0.000147787	0.0002024
k__Bacteria	p__Proteobacteria	c__Gammaproteobacteria	o__Xanthomonadales	f__Xanthomonadaceae	g__Aquimonas	0	0	0	0	0	0	0	0	2.94455e-05	0	2.4809e-05	4.25949e-05	0.000498373	0	6.07201e-05
k__Bacteria	p__Proteobacteria	c__Gammaproteobacteria	o__Xanthomonadales	f__Xanthomonadaceae	g__Arenimonas	0.00144084	0.00189748	0.000868421	0.00614549	0.00127969	0.000524934	0.00158968	0.000608334	0.0012956	0.00185685	0.000570606	0.00102228	0.00243323	0.000517254	0.00178112
k__Bacteria	p__Proteobacteria	c__Gammaproteobacteria	o__Xanthomonadales	f__Xanthomonadaceae	g__Dokdonella	0.00115268	0.000410267	0.000894737	0.00256062	0.000639844	0.00214746	0.00141056	0.00101389	0.00279733	0.00440692	0.000347326	0.000937087	0.000351793	0.00125619	0.000708402
k__Bacteria	p__Proteobacteria	c__Gammaproteobacteria	o__Xanthomonadales	f__Xanthomonadaceae	g__Dyella	0	0	0	0	0	0	0	0	0	0	0	0	0	0	0
k__Bacteria	p__Proteobacteria	c__Gammaproteobacteria	o__Xanthomonadales	f__Xanthomonadaceae	g__Frateuria	7.20422e-05	0.000128208	0.000131579	5.12125e-05	2.55938e-05	0.000310188	4.47798e-05	0	0.000147228	0.000891288	0.000272899	0.000255569	0.00158307	0.000172418	0.000404801
k__Bacteria	p__Proteobacteria	c__Gammaproteobacteria	o__Xanthomonadales	f__Xanthomonadaceae	g__Luteibacter	0	2.56417e-05	0	0.000128031	2.55938e-05	2.38607e-05	4.47798e-05	0	0	4.9516e-05	4.96179e-05	6.38923e-05	0	0	0
k__Bacteria	p__Proteobacteria	c__Gammaproteobacteria	o__Xanthomonadales	f__Xanthomonadaceae	g__Luteimonas	3.60211e-05	2.56417e-05	0	0.00020485	2.55938e-05	4.77213e-05	6.71697e-05	0	0.00026501	0.000519918	4.96179e-05	0.000149082	0.000205212	9.85246e-05	2.024e-05
k__Bacteria	p__Proteobacteria	c__Gammaproteobacteria	o__Xanthomonadales	f__Xanthomonadaceae	g__Lysobacter	0.000108063	7.6925e-05	5.26316e-05	0.000460912	7.67813e-05	0.00035791	0.000470188	0.000202778	0.00100115	0.00287193	0.00024809	0.000319462	0.000615637	0.000443361	0.000526241
k__Bacteria	p__Proteobacteria	c__Gammaproteobacteria	o__Xanthomonadales	f__Xanthomonadaceae	g__Panacagrimonas	1.80106e-05	0	0	0	0	0	4.47798e-05	0	0	2.4758e-05	0	4.25949e-05	0	0	2.024e-05
k__Bacteria	p__Proteobacteria	c__Gammaproteobacteria	o__Xanthomonadales	f__Xanthomonadaceae	g__Pseudoxanthomonas	0	7.6925e-05	0	0.000102425	5.11876e-05	0.000167025	4.47798e-05	5.06945e-05	2.94455e-05	0.00121314	0.000124045	4.25949e-05	0.000293161	0.000443361	0.00016192
k__Bacteria	p__Proteobacteria	c__Gammaproteobacteria	o__Xanthomonadales	f__Xanthomonadaceae	g__Rhodanobacter	0	0	0	0	0	2.38607e-05	2.23899e-05	0	5.88911e-05	2.4758e-05	0	0	0	0	0
k__Bacteria	p__Proteobacteria	c__Gammaproteobacteria	o__Xanthomonadales	f__Xanthomonadaceae	g__Rudaea	0.00362012	0.00169235	0.00168421	0.00271426	0.00120291	0.00238607	0.00279874	0.00217986	0.00229675	0.000643708	0.000148854	0.000212974	0.00014658	0.00103451	0.000425041
k__Bacteria	p__Proteobacteria	c__Gammaproteobacteria	o__Xanthomonadales	f__Xanthomonadaceae	g__Silanimonas	0.000396232	0.000282059	0.000421053	0.000384093	0.000230344	0.000214746	0.000246289	0.000659029	0.000677247	0.000148548	0.000173663	0.000149082	0.00014658	0.00064041	6.07201e-05
k__Bacteria	p__Proteobacteria	c__Gammaproteobacteria	o__Xanthomonadales	f__Xanthomonadaceae	g__Stenotrophomonas	0.000288169	0.0003077	2.63158e-05	0.000256062	0.000179156	0.000119303	0.000156729	0.000202778	0.000294455	0.00183209	0.000372135	0.000340759	0.000351793	0.00100988	0.00014168
k__Bacteria	p__Proteobacteria	c__Gammaproteobacteria	o__Xanthomonadales	f__Xanthomonadaceae	g__Thermomonas	0	0	0	0	0	0	0	0	0	0	0	0	0	0	0
k__Bacteria	p__Proteobacteria	c__Gammaproteobacteria	o__Xanthomonadales	f__Xanthomonadaceae	g__Xanthomonas	0	0	0	0	0	0	0	0	0	0	0	0	0	0	0
k__Bacteria	p__SR1	c__	o__	f__	g__SR1_genera_incertae_sedis	0.000180106	0.000102567	5.26316e-05	0.000307275	7.67813e-05	4.77213e-05	0.000111949	0.000101389	0.000117782	0.000198064	0.000198472	0.000127785	0.000205212	7.38934e-05	0.00014168
k__Bacteria	p__Spirochaetes	c__Spirochaetia	o__Spirochaetales	f__Leptospiraceae	g__Leptonema	1.80106e-05	2.56417e-05	5.26316e-05	2.56062e-05	0	2.38607e-05	0	0	0	0	0	0	0	0	0
k__Bacteria	p__Spirochaetes	c__Spirochaetia	o__Spirochaetales	f__Leptospiraceae	g__Leptospira	0	0	0	0	0	0	0	0	0	0	0	0	5.86321e-05	0	0
k__Bacteria	p__Spirochaetes	c__Spirochaetia	o__Spirochaetales	f__Leptospiraceae	g__Turneriella	7.20422e-05	0.000128208	0.000131579	2.56062e-05	0.000307125	9.54426e-05	8.95596e-05	0	2.94455e-05	2.4758e-05	7.44269e-05	6.38923e-05	5.86321e-05	2.46311e-05	4.04801e-05
k__Bacteria	p__Spirochaetes	c__Spirochaetia	o__Spirochaetales	f__Spirochaetaceae	Other	0	0	0	0	0	0	0	0	0	0	0	0	0	0	0
k__Bacteria	p__Spirochaetes	c__Spirochaetia	o__Spirochaetales	f__Spirochaetaceae	g__Spirochaeta	0	2.56417e-05	0	0	0	0	0.000111949	5.06945e-05	0	0	0.000297708	2.12974e-05	0	2.46311e-05	0
k__Bacteria	p__Spirochaetes	c__Spirochaetia	o__Spirochaetales	f__Spirochaetaceae	g__Treponema	0	0	0	0	0	0	0	0	0	0	0	0	0	0	0
k__Bacteria	p__Spirochaetes	c__Spirochaetia	o__Spirochaetales	f__Spirochaetales_incertae_sedis	g__Exilispira	0	0	0	0	0	0	0	0	0	0	0	0	0	0	0
k__Bacteria	p__Synergistetes	c__Synergistia	o__Synergistales	f__Synergistaceae	g__Aminobacterium	5.40317e-05	0	0	0	0	2.38607e-05	0	0	0	0	0	0	2.93161e-05	0	2.024e-05
k__Bacteria	p__Synergistetes	c__Synergistia	o__Synergistales	f__Synergistaceae	g__Aminomonas	1.80106e-05	0	0	0	0	0	0	0	0	0	0	0	0	0	0
k__Bacteria	p__Synergistetes	c__Synergistia	o__Synergistales	f__Synergistaceae	g__Cloacibacillus	0	0	0	0	2.55938e-05	0	0	0	2.94455e-05	0	0	0	2.93161e-05	0	0
k__Bacteria	p__Tenericutes	c__Mollicutes	o__Entomoplasmatales	f__Spiroplasmataceae	g__Spiroplasma	0	0	0	0	0	0	0	0	0	0	0	0	0	0	0
k__Bacteria	p__Tenericutes	c__Mollicutes	o__Haloplasmatales	f__Haloplasmataceae	g__Haloplasma	0	0	0	0	0	0	0	0	0	0	0	0	0	0	0
k__Bacteria	p__Tenericutes	c__Mollicutes	o__Mycoplasmatales	f__Mycoplasmataceae	g__Mycoplasma	0	0	0	0	0	0	0	0	0	0	0	0	0	0	0
k__Bacteria	p__Verrucomicrobia	Other	Other	Other	Other	0.000486285	0.000435909	0.000447368	0.000870612	0.000537469	0.000858984	0.000917986	0.000760418	0.000647802	0.000297096	0.000396944	0.000596328	0.000381109	0.000591148	0.000445281
k__Bacteria	p__Verrucomicrobia	c__Opitutae	Other	Other	Other	0	7.6925e-05	0.000421053	0	0.000102375	4.77213e-05	0	0.000202778	0	0	2.4809e-05	0.00017038	0	2.46311e-05	8.09602e-05
k__Bacteria	p__Verrucomicrobia	c__Opitutae	o__Opitutales	f__Opitutaceae	g__Alterococcus	0	5.12834e-05	0	0	5.11876e-05	0	0	0	0	0	0.000148854	0.000212974	0.000703585	4.92623e-05	8.09602e-05
k__Bacteria	p__Verrucomicrobia	c__Opitutae	o__Opitutales	f__Opitutaceae	g__Opitutus	0.0159754	0.0213339	0.0356316	0.0226359	0.0157402	0.0172274	0.004881	0.00638751	0.0082742	0.00869005	0.0137938	0.0195936	0.0152737	0.0138673	0.00981642
k__Bacteria	p__Verrucomicrobia	c__Opitutae	o__Puniceicoccales	f__Puniceicoccaceae	Other	0	0	0	2.56062e-05	5.11876e-05	0	2.23899e-05	0	0	0	0	4.25949e-05	0	0	0
k__Bacteria	p__Verrucomicrobia	c__Opitutae	o__Puniceicoccales	f__Puniceicoccaceae	g__Cerasicoccus	0	0	0	0	0	0	0	0	0	0	0	0	0	0	0
k__Bacteria	p__Verrucomicrobia	c__Spartobacteria	o__	f__	Other	0.0025575	0.00520526	0.00878947	0.0024582	0.00934173	0.00181341	0.00208226	0.00111528	0.00259121	0.00163403	0.000645033	0.00244921	0.00014658	0.00100988	0.00246929
k__Bacteria	p__Verrucomicrobia	c__Spartobacteria	o__	f__	g__Spartobacteria_genera_incertae_sedis	0.0652522	0.0888741	0.152658	0.0818887	0.138334	0.191267	0.115062	0.144378	0.138482	0.0804882	0.0468145	0.0853601	0.0180001	0.125323	0.0550529
k__Bacteria	p__Verrucomicrobia	c__Spartobacteria	o__	f__	g__Xiphinematobacter	0.00100859	0.00233339	0.00181579	0.0032776	0.00296888	0.00107373	0.000335848	0.000253473	0.00126616	0.001535	0.0047137	0.00694297	0.00257981	0.000591148	0.00546481
k__Bacteria	p__Verrucomicrobia	c__Subdivision3	o__	f__	g__Subdivision3_genera_incertae_sedis	0.0268717	0.0198979	0.0215789	0.0140834	0.0157658	0.0112622	0.0109487	0.0154618	0.0120432	0.00685796	0.0234941	0.0136091	0.00987951	0.0122909	0.0119214
k__Bacteria	p__Verrucomicrobia	c__Subdivision5	o__	f__	g__Subdivision5_genera_incertae_sedis	0	7.6925e-05	0	0	0.000102375	2.38607e-05	8.95596e-05	0	2.94455e-05	2.4758e-05	7.44269e-05	0.000149082	5.86321e-05	2.46311e-05	0.000323841
k__Bacteria	p__Verrucomicrobia	c__Verrucomicrobiae	o__Verrucomicrobiales	f__Verrucomicrobiaceae	Other	1.80106e-05	0.0003077	5.26316e-05	0.000102425	0.000332719	0.000119303	6.71697e-05	0.000253473	0.000176673	0.00037137	4.96179e-05	0.000255569	0.000117264	0.000147787	0.00016192
k__Bacteria	p__Verrucomicrobia	c__Verrucomicrobiae	o__Verrucomicrobiales	f__Verrucomicrobiaceae	g__Akkermansia	0	0	0	0	0	0	0	0	0	0	0	0	0	0	0
k__Bacteria	p__Verrucomicrobia	c__Verrucomicrobiae	o__Verrucomicrobiales	f__Verrucomicrobiaceae	g__Luteolibacter	0.000504296	0.00253853	0.00178947	0.00227895	0.00153563	0.000954426	0.000358238	0.00055764	0.000412238	0.0024758	0.0016622	0.00285386	0.00196418	0.000295574	0.00119416
k__Bacteria	p__Verrucomicrobia	c__Verrucomicrobiae	o__Verrucomicrobiales	f__Verrucomicrobiaceae	g__Prosthecobacter	0	0	5.26316e-05	0.000153637	0.000127969	9.54426e-05	8.95596e-05	0.000101389	2.94455e-05	0.000346612	0.000297708	0.000383354	0.000557005	4.92623e-05	0.0001012
k__Bacteria	p__Verrucomicrobia	c__Verrucomicrobiae	o__Verrucomicrobiales	f__Verrucomicrobiaceae	g__Roseibacillus	0	0	0	0	0	0	0	0	0	0	0	0	0	0	4.04801e-05
k__Bacteria	p__Verrucomicrobia	c__Verrucomicrobiae	o__Verrucomicrobiales	f__Verrucomicrobiaceae	g__Roseimicrobium	0.000864507	0.00238468	0.000789474	0.00261184	0.00189394	0.000882844	0.00105233	0.00116597	0.00108948	0.00113887	0.00215838	0.00155471	0.00149512	0.000960615	0.00234785
k__Bacteria	p__Verrucomicrobia	c__Verrucomicrobiae	o__Verrucomicrobiales	f__Verrucomicrobiaceae	g__Verrucomicrobium	0.00109864	0.00207698	0.00239474	0.00353366	0.00225225	0.00143164	0.000806036	0.000659029	0.00117782	0.00250056	0.00119083	0.00149082	0.00304887	0.00103451	0.0016192
k__Bacteria	p__candidate division WPS-1	c__	o__	f__	g__WPS-1_genera_incertae_sedis	0.0128415	0.0105644	0.0184474	0.0137762	0.00844595	0.0114531	0.010277	0.00947987	0.015135	0.00787304	0.00295227	0.00389743	0.00231597	0.00706914	0.00250977
k__Bacteria	p__candidate division WPS-2	c__	o__	f__	g__WPS-2_genera_incertae_sedis	0.0259892	0.031129	0.0365263	0.0254782	0.0209613	0.0200907	0.0153819	0.0174896	0.0227614	0.0176029	0.0121812	0.0142693	0.00753423	0.0156408	0.0122857
k__Bacteria	p__candidate division ZB3	c__	o__	f__	g__ZB3_genera_incertae_sedis	1.80106e-05	0	0	0	0	0	0	0	0	0	0	0	2.93161e-05	0	0
