# Supplementary material for: Diversity and Co-Occurrence Patterns of Soil Bacterial and Fungal Communities of Chinese Cordyceps Habitats at Shergyla Mountain, Tibet: Implications for the Occurrence
Source: Microorganisms. 2019 Aug 22;7(9):284. doi: 10.3390/microorganisms7090284 (PMC6780579; doi:10.3390/microorganisms7090284)
Supplement: Supplementary file 1 [file microorganisms-07-00284-s001.zip › Table S4-The relative compositions of soil fungal community at phylum, class, order, family and general levels.xls]

## Sheet: Phylum
# Constructed from biom file
Kingdom	Phylum	S2-A-1	S2-A-2	S2-A-3	S2-A-4	S2-A-5	S2-B-1	S2-B-2	S2-B-3	S2-B-4	S2-B-5	S2-C-1	S2-C-2	S2-C-3	S2-C-4	S2-C-5
Unclassified	Other	0.00561993	0.0249186	0.00748052	0.0153384	0.0304118	0.0231382	0.0256095	0.0200114	0.0905725	0.0243575	0.0135776	0.0221274	0.00557512	0.0615546	0.0476503
k__Fungi	Other	0.303985	0.345328	0.477868	0.231506	0.365306	0.119062	0.198639	0.147576	0.264407	0.0762916	0.213592	0.0916706	0.20534	0.0326838	0.16653
k__Fungi	p__Ascomycota	0.494046	0.359089	0.308251	0.64612	0.511344	0.768567	0.666037	0.748555	0.587867	0.705939	0.725819	0.575154	0.673533	0.40771	0.657739
k__Fungi	p__Basidiomycota	0.180908	0.255509	0.175505	0.0833611	0.0776109	0.0370824	0.0584011	0.0317642	0.0375012	0.179945	0.038105	0.29224	0.0351526	0.477017	0.113539
k__Fungi	p__Chytridiomycota	0.00942008	0.00892608	0.0187234	0.0132425	0.00504835	0.00148125	0.0021735	0.000571755	9.49397e-05	5.36509e-05	0.00138696	0.000474158	0.000117371	0.00410643	0.00106802
k__Fungi	p__Glomeromycota	0.00112399	0.00176662	0.00137217	0.00547802	0.00212882	0.0104199	0.010017	0.00692459	0.0124371	0.00686732	0.00554785	0.00474158	0.0633803	0.0139116	0.00287545
k__Fungi	p__Zygomycota	0.00489737	0.00446304	0.0108003	0.00495403	0.00815036	0.0402493	0.039123	0.0445969	0.00712048	0.00654542	0.00197095	0.0135925	0.0169014	0.00301697	0.0105981

## Sheet: Class
# Constructed from biom file
Kingdom	Phylum	Class	S2-A-1	S2-A-2	S2-A-3	S2-A-4	S2-A-5	S2-B-1	S2-B-2	S2-B-3	S2-B-4	S2-B-5	S2-C-1	S2-C-2	S2-C-3	S2-C-4	S2-C-5
Unclassified	Other	Other	0.00561993	0.0249186	0.00748052	0.0153384	0.0304118	0.0231382	0.0256095	0.0200114	0.0905725	0.0243575	0.0135776	0.0221274	0.00557512	0.0615546	0.0476503
k__Fungi	Other	Other	0.303985	0.345328	0.477868	0.231506	0.365306	0.119062	0.198639	0.147576	0.264407	0.0762916	0.213592	0.0916706	0.20534	0.0326838	0.16653
k__Fungi	p__Ascomycota	Other	0.0450665	0.0293817	0.0416076	0.0236269	0.0565051	0.0336092	0.116802	0.0736929	0.0521219	0.0384141	0.0240164	0.0306622	0.0245892	0.0382569	0.0177456
k__Fungi	p__Ascomycota	c__Archaeorhizomycetes	0.278294	0.00864714	0.00836579	0.000381079	0.000364941	0.00117479	0	0.00038117	0.000379759	0.000214604	0.000583984	0.000632211	0.00809859	0.00071234	0.000246467
k__Fungi	p__Ascomycota	c__Dothideomycetes	0.0101159	0.0289168	0.0445733	0.0811223	0.178456	0.294157	0.0800416	0.371323	0.0483243	0.106497	0.182422	0.0635372	0.126585	0.150304	0.0796911
k__Fungi	p__Ascomycota	c__Eurotiomycetes	0.0145315	0.0142259	0.0214678	0.0144334	0.0211058	0.0134845	0.0155925	0.012388	0.0160448	0.0310102	0.0110957	0.0191244	0.00915493	0.00951184	0.0349984
k__Fungi	p__Ascomycota	c__Geoglossomycetes	0.000107046	0.00065086	0.0702018	0.00100033	6.08236e-05	0.000357544	0.000189	0.000190585	0.000189879	0.000214604	0.000218994	0.000316106	0.000117371	0.000167609	0.000164312
k__Fungi	p__Ascomycota	c__Incertae sedis	0.00275644	0.0142259	0.00818874	0.00714524	0.0113132	0.00909184	0.0148365	0.0183597	0.0210766	0.0373411	0.00802978	0.0440967	0.0134977	0.0018018	0.0389418
k__Fungi	p__Ascomycota	c__Lecanoromycetes	0.000776086	0.181962	0.00562146	0.00185776	0.00608236	0.00337113	0.004536	0.00127057	0.00218361	0.0131445	0.00175195	0.00237079	0.00158451	0.00117327	0.00180743
k__Fungi	p__Ascomycota	c__Leotiomycetes	0.12214	0.0358903	0.0649345	0.152098	0.19202	0.208295	0.172368	0.139254	0.302098	0.205322	0.424484	0.285601	0.162852	0.129939	0.242935
k__Fungi	p__Ascomycota	c__Lichinomycetes	0	0	0	0	0	0	0	0	0.000189879	0	0	0	0	0	0
k__Fungi	p__Ascomycota	c__Orbiliomycetes	5.35232e-05	0	0.000398371	0.000523984	0.000121647	0.000153233	0	0.000127057	0.000569638	0.000804764	0.000218994	0	0.000997653	4.19024e-05	0.000821558
k__Fungi	p__Ascomycota	c__Pezizomycetes	0.000802847	0.00167364	0.00101806	0.0010956	0.00322365	0.0336092	0.0335475	0.0141668	0.00237349	0.0770428	0.00503686	0.0504188	0.0379108	0.0117746	0.0133914
k__Fungi	p__Ascomycota	c__Saccharomycetes	0.000535232	0.0013947	0.00123938	0.00128614	0.000912353	0.00286035	0.00897751	0.00127057	0.000474699	0.00107302	0.000875976	0.00110637	0.000880282	0.000963754	0.00164312
k__Fungi	p__Ascomycota	c__Sordariomycetes	0.0185993	0.041655	0.0403683	0.361168	0.0405085	0.168148	0.215838	0.115431	0.140985	0.194538	0.0663552	0.0768137	0.286678	0.0625183	0.224942
k__Fungi	p__Ascomycota	c__Taphrinomycetes	0.000267616	0.0004649	0.000265581	0.000381079	0.000669059	0.000255389	0.0033075	0.000698812	0.000854457	0.000321906	0.00072998	0.000474158	0.000586854	0.000544731	0.000410779
k__Fungi	p__Basidiomycota	Other	0.00393395	0.00167364	0.000973796	0.00119087	0.003102	0.00163449	0.012096	0.00393876	0.00132916	0.00241429	0.00868677	0.0145409	0.00434272	0.00796145	0.0138022
k__Fungi	p__Basidiomycota	c__Agaricomycetes	0.168839	0.248443	0.164483	0.0617349	0.0655678	0.0268158	0.0343035	0.0214726	0.0297161	0.171898	0.0254763	0.271851	0.0271127	0.46256	0.0888925
k__Fungi	p__Basidiomycota	c__Agaricostilbomycetes	0	0	4.42635e-05	4.76349e-05	0	0	0	0.000127057	9.49397e-05	5.36509e-05	0	0.000158053	0	4.19024e-05	8.21558e-05
k__Fungi	p__Basidiomycota	c__Cystobasidiomycetes	2.67616e-05	0	4.42635e-05	0	0.000121647	0	9.45001e-05	0	0	0.000107302	0	0	0	4.19024e-05	0
k__Fungi	p__Basidiomycota	c__Exobasidiomycetes	0.000347901	0.00074384	0.000265581	0.000571619	0.00085153	0.0004597	0.000661501	0.000571755	0.000474699	0.000160953	0	0.000316106	0.000293427	0.000628536	0.000410779
k__Fungi	p__Basidiomycota	c__Microbotryomycetes	0.00190007	0.00083682	0.00101806	0.000714524	0.00085153	0.000612933	0.002268	0.000825869	0.00104434	0.00112667	0.00124097	0.000790264	0.000469484	0.00297507	0.00057509
k__Fungi	p__Basidiomycota	c__Pucciniomycetes	0.000133808	0.00027894	0.00013279	0.0142428	0.00145977	5.10777e-05	0	6.35284e-05	0.000379759	0.000160953	0.000218994	0	0	4.19024e-05	0.00262898
k__Fungi	p__Basidiomycota	c__Tremellomycetes	0.00572698	0.00344026	0.00854285	0.00485876	0.00565659	0.00740627	0.00878851	0.0047011	0.00427229	0.00397017	0.00248193	0.00442548	0.00293427	0.00268175	0.00698324
k__Fungi	p__Basidiomycota	c__Wallemiomycetes	0	9.298e-05	0	0	0	0.000102155	0.000189	6.35284e-05	0.000189879	5.36509e-05	0	0.000158053	0	8.38047e-05	0.000164312
k__Fungi	p__Chytridiomycota	c__Blastocladiomycetes	0	0	0	0	0	0.000153233	0.0004725	0	0	0	0	0	0	0	0
k__Fungi	p__Chytridiomycota	c__Chytridiomycetes	0.00942008	0.00892608	0.0187234	0.0132425	0.00504835	0.00132802	0.001701	0.000571755	9.49397e-05	5.36509e-05	0.00138696	0.000474158	0.000117371	0.00410643	0.00106802
k__Fungi	p__Glomeromycota	c__Glomeromycetes	0.00112399	0.00176662	0.00137217	0.00547802	0.00212882	0.0104199	0.010017	0.00692459	0.0124371	0.00686732	0.00554785	0.00474158	0.0633803	0.0139116	0.00287545
k__Fungi	p__Zygomycota	c__Incertae sedis	0.00489737	0.00446304	0.0108003	0.00495403	0.00815036	0.0402493	0.039123	0.0445969	0.00712048	0.00654542	0.00197095	0.0135925	0.0169014	0.00301697	0.0105981

## Sheet: Order
# Constructed from biom file
Kingdom	Phylum	Class	Order	S2-A-1	S2-A-2	S2-A-3	S2-A-4	S2-A-5	S2-B-1	S2-B-2	S2-B-3	S2-B-4	S2-B-5	S2-C-1	S2-C-2	S2-C-3	S2-C-4	S2-C-5
Unclassified	Other	Other	Other	0.00561993	0.0249186	0.00748052	0.0153384	0.0304118	0.0231382	0.0256095	0.0200114	0.0905725	0.0243575	0.0135776	0.0221274	0.00557512	0.0615546	0.0476503
k__Fungi	Other	Other	Other	0.303985	0.345328	0.477868	0.231506	0.365306	0.119062	0.198639	0.147576	0.264407	0.0762916	0.213592	0.0916706	0.20534	0.0326838	0.16653
k__Fungi	p__Ascomycota	Other	Other	0.0450665	0.0293817	0.0416076	0.0236269	0.0565051	0.0336092	0.116802	0.0736929	0.0521219	0.0384141	0.0240164	0.0306622	0.0245892	0.0382569	0.0177456
k__Fungi	p__Ascomycota	c__Archaeorhizomycetes	o__Archaeorhizomycetales	0.278294	0.00864714	0.00836579	0.000381079	0.000364941	0.00117479	0	0.00038117	0.000379759	0.000214604	0.000583984	0.000632211	0.00809859	0.00071234	0.000246467
k__Fungi	p__Ascomycota	c__Dothideomycetes	Other	0	0.00065086	0.00270007	0.000571619	0.000182471	0.000306466	0.000945001	0	0.000189879	0.000107302	0	0.000158053	0.000176056	0	0
k__Fungi	p__Ascomycota	c__Dothideomycetes	o__Botryosphaeriales	0	0.00027894	0.000309844	9.52699e-05	0.000182471	0.000408622	0	0.000317642	9.49397e-05	0.00107302	0.000145996	0.000948317	0.00105634	8.38047e-05	0.00156096
k__Fungi	p__Ascomycota	c__Dothideomycetes	o__Capnodiales	0.00190007	0.00595072	0.00331976	0.0100986	0.0534639	0.0120033	0.00784351	0.00603519	0.00579132	0.00751113	0.00430688	0.00379327	0.00299296	0.00289126	0.0050115
k__Fungi	p__Ascomycota	c__Dothideomycetes	o__Dothideales	0.000321139	0.00074384	0.000398371	0.000333444	0.00200718	0.000970477	0.00774901	0.00038117	0.000474699	0.000536509	0.000437988	0.000474158	0.000352113	0.000628536	0.000328623
k__Fungi	p__Ascomycota	c__Dothideomycetes	o__Hysteriales	0.000187331	0.00027894	0.000177054	0.00028581	0.000547412	0.000306466	0.000189	0.000190585	0.000569638	0.000321906	0.00036499	0.000790264	0.000469484	0.121224	0.00057509
k__Fungi	p__Ascomycota	c__Dothideomycetes	o__Incertae sedis	0	0	0	0	0	0	0	0	0	0.000107302	0	0	0	0	0
k__Fungi	p__Ascomycota	c__Dothideomycetes	o__Jahnulales	0	0	0	4.76349e-05	0	0	0	0	9.49397e-05	0	0	0	5.86854e-05	4.19024e-05	0.000164312
k__Fungi	p__Ascomycota	c__Dothideomycetes	o__Microascales	2.67616e-05	0	4.42635e-05	0	0.000121647	5.10777e-05	0	0	9.49397e-05	0.00187778	7.2998e-05	0.000158053	0	8.38047e-05	8.21558e-05
k__Fungi	p__Ascomycota	c__Dothideomycetes	o__Microthyriales	0	0	0.000575425	0	0	0	0	0	0	0	0	0	0	0	0
k__Fungi	p__Ascomycota	c__Dothideomycetes	o__Minutisphaerales	0.000615516	0.00055788	0.000575425	0.000571619	0.00182471	0.20712	0.0148365	0.30932	0.000664578	0.000965717	0.00131396	0.00110637	0.000352113	0.00142468	0.000985869
k__Fungi	p__Ascomycota	c__Dothideomycetes	o__Myriangiales	0	0	0	0	0	5.10777e-05	0	0	0	0	7.2998e-05	0	0	0	0
k__Fungi	p__Ascomycota	c__Dothideomycetes	o__Patellariales	0	0	0	0	0	0	0	0	0	0	0	0	5.86854e-05	0	8.21558e-05
k__Fungi	p__Ascomycota	c__Dothideomycetes	o__Pleosporales	0.00693125	0.0193398	0.035278	0.0633068	0.038258	0.0717131	0.048195	0.0507592	0.0401595	0.0938892	0.174465	0.0556346	0.120892	0.0238424	0.0703253
k__Fungi	p__Ascomycota	c__Dothideomycetes	o__Tubeufiales	2.67616e-05	0	0	4.76349e-05	0.00498753	0	0	0	0	0	0	0	0	0	0
k__Fungi	p__Ascomycota	c__Dothideomycetes	o__Venturiales	0.000107046	0.00111576	0.00119511	0.00576383	0.076881	0.00122587	0.0002835	0.00431993	0.000189879	0.000107302	0.00124097	0.000474158	0.000176056	8.38047e-05	0.00057509
k__Fungi	p__Ascomycota	c__Eurotiomycetes	Other	0.000856371	0.00065086	0.000221317	0.00100033	0.000547412	0.0004597	0.0004725	0.000317642	0.000379759	0.000429208	0.000437988	0.000158053	0.000117371	0.000293317	8.21558e-05
k__Fungi	p__Ascomycota	c__Eurotiomycetes	o__Chaetothyriales	0.0107582	0.00344026	0.0117298	0.00747868	0.01034	0.00582286	0.00680401	0.00203291	0.00712048	0.0127689	0.00255493	0.0105895	0.00399061	0.00314268	0.0271936
k__Fungi	p__Ascomycota	c__Eurotiomycetes	o__Eurotiales	0.00291701	0.00957694	0.00951664	0.00557329	0.00845447	0.00699765	0.00831601	0.0080681	0.00759518	0.00708192	0.00810278	0.0083768	0.00504695	0.00607584	0.00764049
k__Fungi	p__Ascomycota	c__Eurotiomycetes	o__Verrucariales	0	0.00055788	0	0.000381079	0.00176388	0.000204311	0	0.00196938	0.000949397	0.0107302	0	0	0	0	8.21558e-05
k__Fungi	p__Ascomycota	c__Geoglossomycetes	o__Geoglossales	0.000107046	0.00065086	0.0702018	0.00100033	6.08236e-05	0.000357544	0.000189	0.000190585	0.000189879	0.000214604	0.000218994	0.000316106	0.000117371	0.000167609	0.000164312
k__Fungi	p__Ascomycota	c__Incertae sedis	o__Incertae sedis	0.00275644	0.0142259	0.00818874	0.00714524	0.0113132	0.00909184	0.0148365	0.0183597	0.0210766	0.0373411	0.00802978	0.0440967	0.0134977	0.0018018	0.0389418
k__Fungi	p__Ascomycota	c__Lecanoromycetes	Other	0	9.298e-05	0	0.000142905	0.000486588	5.10777e-05	0	6.35284e-05	0	5.36509e-05	0	0.000316106	5.86854e-05	4.19024e-05	0
k__Fungi	p__Ascomycota	c__Lecanoromycetes	o__Lecanorales	0.000615516	0.0013947	0.000841006	0.00142905	0.00231129	0.00250281	0.0044415	0.00101645	0.00180385	0.0028435	0.00153296	0.00205469	0.00146714	0.00104756	0.00172527
k__Fungi	p__Ascomycota	c__Lecanoromycetes	o__Ostropales	0	0	4.42635e-05	0	0.00273706	0.000204311	0	0	0	0	7.2998e-05	0	0	0	0
k__Fungi	p__Ascomycota	c__Lecanoromycetes	o__Peltigerales	5.35232e-05	0.180474	4.42635e-05	0.00019054	0.000182471	0	9.45001e-05	0.000190585	9.49397e-05	0.0102473	0.000145996	0	0	8.38047e-05	8.21558e-05
k__Fungi	p__Ascomycota	c__Lecanoromycetes	o__Pertusariales	0.000107046	0	0.00469193	9.52699e-05	0.000121647	0.000612933	0	0	0.000284819	0	0	0	5.86854e-05	0	0
k__Fungi	p__Ascomycota	c__Lecanoromycetes	o__Teloschistales	0	0	0	0	0.000243294	0	0	0	0	0	0	0	0	0	0
k__Fungi	p__Ascomycota	c__Leotiomycetes	Other	0.00315787	0.0018596	0.00110659	0.00419187	0.00407518	0.045306	0.0431865	0.0138492	0.205544	0.134878	0.00489087	0.00711238	0.0088615	0.00590823	0.0217713
k__Fungi	p__Ascomycota	c__Leotiomycetes	o__Helotiales	0.113817	0.0260344	0.0498849	0.138427	0.0832674	0.116355	0.0945001	0.113589	0.0840216	0.0352487	0.416965	0.266003	0.145599	0.11938	0.154042
k__Fungi	p__Ascomycota	c__Leotiomycetes	o__Incertae sedis	0.00500442	0.00595072	0.012438	0.00828848	0.0513959	0.0429053	0.0282555	0.0103551	0.00958891	0.0327807	0.00204394	0.0083768	0.00821596	0.00364551	0.0667926
k__Fungi	p__Ascomycota	c__Leotiomycetes	o__Leotiales	0.000160569	0.00204556	0.00146069	0.00114324	0.0484155	0.00372868	0.00633151	0.00146115	0.00284819	0.00236064	0.000583984	0.00395132	0.000176056	0.00100566	0.000328623
k__Fungi	p__Ascomycota	c__Leotiomycetes	o__Rhytismatales	0	0	4.42635e-05	4.76349e-05	0.00486588	0	9.45001e-05	0	9.49397e-05	5.36509e-05	0	0.000158053	0	0	0
k__Fungi	p__Ascomycota	c__Lichinomycetes	o__Lichinales	0	0	0	0	0	0	0	0	0.000189879	0	0	0	0	0	0
k__Fungi	p__Ascomycota	c__Orbiliomycetes	o__Orbiliales	5.35232e-05	0	0.000398371	0.000523984	0.000121647	0.000153233	0	0.000127057	0.000569638	0.000804764	0.000218994	0	0.000997653	4.19024e-05	0.000821558
k__Fungi	p__Ascomycota	c__Pezizomycetes	o__Pezizales	0.000802847	0.00167364	0.00101806	0.0010956	0.00322365	0.0336092	0.0335475	0.0141668	0.00237349	0.0770428	0.00503686	0.0504188	0.0379108	0.0117746	0.0133914
k__Fungi	p__Ascomycota	c__Saccharomycetes	o__Saccharomycetales	0.000535232	0.0013947	0.00123938	0.00128614	0.000912353	0.00286035	0.00897751	0.00127057	0.000474699	0.00107302	0.000875976	0.00110637	0.000880282	0.000963754	0.00164312
k__Fungi	p__Ascomycota	c__Sordariomycetes	Other	0.00254235	0.0218503	0.0108003	0.275235	0.0124688	0.00740627	0.004158	0.00654342	0.00284819	0.0452277	0.00175195	0.00331911	0.0475352	0.00456736	0.0206211
k__Fungi	p__Ascomycota	c__Sordariomycetes	o__Chaetosphaeriales	0.000481708	0.00018596	0.000796742	0.000905064	0.000912353	0	0	0	9.49397e-05	0	0	0.000158053	0.000117371	4.19024e-05	8.21558e-05
k__Fungi	p__Ascomycota	c__Sordariomycetes	o__Coniochaetales	0.00235502	0.00251046	0.00199186	0.00423951	0.00133812	0.0268669	0.0569836	0.0322724	0.044147	0.00246794	0.00985473	0.00395132	0.00434272	0.00624345	0.0394348
k__Fungi	p__Ascomycota	c__Sordariomycetes	o__Diaporthales	0	0	0	9.52699e-05	0.000182471	5.10777e-05	0	0.000190585	0	0.000107302	0.000291992	0	5.86854e-05	4.19024e-05	0
k__Fungi	p__Ascomycota	c__Sordariomycetes	o__Glomerellales	5.35232e-05	9.298e-05	4.42635e-05	0.000523984	0.000425765	0	0.0036855	0.000889397	0	5.36509e-05	0.000291992	0.0026869	0.00328638	4.19024e-05	0.0014788
k__Fungi	p__Ascomycota	c__Sordariomycetes	o__Hypocreales	0.00725239	0.0060437	0.0129692	0.0145287	0.0135637	0.0540402	0.0274995	0.0187409	0.0150954	0.00354096	0.0186875	0.0466256	0.0200117	0.0204065	0.0382024
k__Fungi	p__Ascomycota	c__Sordariomycetes	o__Lulworthiales	5.35232e-05	9.298e-05	0.00013279	0.000476349	0.000364941	0.000102155	0	6.35284e-05	0	0.000321906	0.000218994	0.000316106	0	4.19024e-05	0.000246467
k__Fungi	p__Ascomycota	c__Sordariomycetes	o__Magnaporthales	0.00286349	0	4.42635e-05	0.000714524	0.000608236	0.00745735	0.04347	0.00184232	0.00560144	0.000536509	0.000145996	0.000158053	0.014554	0.000754243	0.000821558
k__Fungi	p__Ascomycota	c__Sordariomycetes	o__Microascales	2.67616e-05	0.00018596	8.85269e-05	0.000142905	0.000547412	0.00107263	0.000850501	0.000508227	0.000474699	0.000107302	0.000583984	0.000632211	0.000352113	8.38047e-05	0.000821558
k__Fungi	p__Ascomycota	c__Sordariomycetes	o__Myrmecridiales	0.000107046	0	0	0.0050493	0.000243294	0.000357544	0.003591	0.00038117	0	0.000107302	0	0	0.000293427	8.38047e-05	0
k__Fungi	p__Ascomycota	c__Sordariomycetes	o__Pleurotheciales	0	9.298e-05	0	0.00604964	6.08236e-05	0	0	0	0	0	7.2998e-05	0	0	0.000167609	0
k__Fungi	p__Ascomycota	c__Sordariomycetes	o__Sordariales	0.00256911	0.00957694	0.0126151	0.0372029	0.00711636	0.067678	0.0725761	0.0527285	0.0704453	0.140941	0.0271553	0.0173858	0.195775	0.0287031	0.120523
k__Fungi	p__Ascomycota	c__Sordariomycetes	o__Xylariales	0.000294377	0.00102278	0.000885269	0.0160053	0.00267624	0.00311574	0.003024	0.00127057	0.00227855	0.00112667	0.0072998	0.00158053	0.000293427	0.00134088	0.00254683
k__Fungi	p__Ascomycota	c__Sordariomycetes	o__Xylariomycetidae	0	0	0	0	0	0	0	0	0	0	0	0	5.86854e-05	0	0.000164312
k__Fungi	p__Ascomycota	c__Taphrinomycetes	o__Taphrinales	0.000267616	0.0004649	0.000265581	0.000381079	0.000669059	0.000255389	0.0033075	0.000698812	0.000854457	0.000321906	0.00072998	0.000474158	0.000586854	0.000544731	0.000410779
k__Fungi	p__Basidiomycota	Other	Other	0.00393395	0.00167364	0.000973796	0.00119087	0.003102	0.00163449	0.012096	0.00393876	0.00132916	0.00241429	0.00868677	0.0145409	0.00434272	0.00796145	0.0138022
k__Fungi	p__Basidiomycota	c__Agaricomycetes	Other	0.00816228	0.00251046	0.00115085	0.00652598	0.00504835	0.00950046	0.00822151	0.00952925	0.0127219	0.00364826	0.00233594	0.00948317	0.00176056	0.0153363	0.0301512
k__Fungi	p__Basidiomycota	c__Agaricomycetes	o__Agaricales	0.157679	0.236727	0.161252	0.0136712	0.0487805	0.0093983	0.023814	0.00622578	0.00655084	0.155588	0.0122637	0.238818	0.020892	0.223382	0.0398455
k__Fungi	p__Basidiomycota	c__Agaricomycetes	o__Atheliales	0.000107046	9.298e-05	0	9.52699e-05	0.000912353	0	9.45001e-05	0	0.00512674	5.36509e-05	0	0	5.86854e-05	0.000125707	8.21558e-05
k__Fungi	p__Basidiomycota	c__Agaricomycetes	o__Auriculariales	0.000160569	0.00120874	0	0.000238175	0.00237212	0.000204311	9.45001e-05	0.000317642	0.000474699	0.000751113	0.00708081	0.00916706	0.00146714	0.00150849	0.00213605
k__Fungi	p__Basidiomycota	c__Agaricomycetes	o__Boletales	2.67616e-05	9.298e-05	4.42635e-05	0	0	0.000408622	0	6.35284e-05	9.49397e-05	0	0	0	5.86854e-05	0	0
k__Fungi	p__Basidiomycota	c__Agaricomycetes	o__Cantharellales	0.000990178	0.0009298	8.85269e-05	0.00147668	0.000729883	0.00158341	0.0002835	0.00107998	0.000949397	0.000321906	0.000875976	0.00964122	0.000293427	0.000251414	0.000821558
k__Fungi	p__Basidiomycota	c__Agaricomycetes	o__Corticiales	0	0	0	0	6.08236e-05	0	0	0	0	0	0	0	0	0	0.000821558
k__Fungi	p__Basidiomycota	c__Agaricomycetes	o__Geastrales	0.000481708	0	0.000309844	0.00019054	0.000243294	0	0.000189	6.35284e-05	0	0	0	0	0	0.000125707	0
k__Fungi	p__Basidiomycota	c__Agaricomycetes	o__Gloeophyllales	0	0	0	0	6.08236e-05	0	0	0	0	0	0	0	0	0	0
k__Fungi	p__Basidiomycota	c__Agaricomycetes	o__Hymenochaetales	0.000294377	0.00111576	0.00013279	0.000619254	0.000486588	0.000510777	0.000661501	0.000444699	0.000664578	0.000536509	0.000291992	0.000790264	0.000117371	0.000377121	0.00057509
k__Fungi	p__Basidiomycota	c__Agaricomycetes	o__Polyporales	8.02847e-05	0.0004649	0.00013279	0.000476349	0.000425765	0.000510777	0.0004725	0.000444699	0.000854457	0.000429208	7.2998e-05	0.000632211	0.000410798	0.000251414	0.000328623
k__Fungi	p__Basidiomycota	c__Agaricomycetes	o__Russulales	0.000107046	0.0004649	0.000221317	0.0340113	0.000243294	0.000612933	0	0.000444699	0.000569638	0.000107302	0.000218994	0.000158053	0.000293427	0.000670438	0.000246467
k__Fungi	p__Basidiomycota	c__Agaricomycetes	o__Sebacinales	0.000321139	0.004649	0.000929533	0.0040966	0.00444012	0.00362652	0.000378	0.00260466	0.00161398	0.010301	0.00211694	0.00252884	0.00164319	0.121098	0.0132271
k__Fungi	p__Basidiomycota	c__Agaricomycetes	o__Thelephorales	0.000401424	0.00018596	0.000221317	0.00028581	0.000182471	0.000408622	9.45001e-05	0.000190585	9.49397e-05	0.000107302	0.000145996	0.000632211	0.000117371	0.0994343	0.00057509
k__Fungi	p__Basidiomycota	c__Agaricomycetes	o__Trechisporales	2.67616e-05	0	0	4.76349e-05	0.00158141	5.10777e-05	0	6.35284e-05	0	5.36509e-05	7.2998e-05	0	0	0	8.21558e-05
k__Fungi	p__Basidiomycota	c__Agaricostilbomycetes	o__Agaricostilbales	0	0	4.42635e-05	4.76349e-05	0	0	0	0.000127057	9.49397e-05	5.36509e-05	0	0.000158053	0	4.19024e-05	8.21558e-05
k__Fungi	p__Basidiomycota	c__Cystobasidiomycetes	o__Cystobasidiales	2.67616e-05	0	4.42635e-05	0	0.000121647	0	9.45001e-05	0	0	0.000107302	0	0	0	4.19024e-05	0
k__Fungi	p__Basidiomycota	c__Exobasidiomycetes	o__Entylomatales	2.67616e-05	9.298e-05	8.85269e-05	4.76349e-05	0	0	9.45001e-05	6.35284e-05	0	0	0	0	0	0	0
k__Fungi	p__Basidiomycota	c__Exobasidiomycetes	o__Exobasidiales	0.000321139	0.00065086	0.000177054	0.000523984	0.00085153	0.0004597	0.000567001	0.000444699	0.000474699	0.000160953	0	0.000316106	0.000293427	0.000628536	0.000410779
k__Fungi	p__Basidiomycota	c__Exobasidiomycetes	o__Microstromatales	0	0	0	0	0	0	0	6.35284e-05	0	0	0	0	0	0	0
k__Fungi	p__Basidiomycota	c__Microbotryomycetes	Other	0.000883132	0	0	9.52699e-05	0	0	0	0.000127057	0.000189879	0	0.000291992	0	0	0	0
k__Fungi	p__Basidiomycota	c__Microbotryomycetes	o__Kriegeriales	0	0	0	4.76349e-05	6.08236e-05	0	0	0	0	0	0	0	0	4.19024e-05	0
k__Fungi	p__Basidiomycota	c__Microbotryomycetes	o__Leucosporidiales	8.02847e-05	0.00018596	0.000221317	0.00019054	6.08236e-05	0.000153233	0	0	9.49397e-05	0.000107302	0.000145996	0.000790264	0.000234742	8.38047e-05	8.21558e-05
k__Fungi	p__Basidiomycota	c__Microbotryomycetes	o__Microbotryales	2.67616e-05	0	8.85269e-05	9.52699e-05	6.08236e-05	0	9.45001e-05	0.000127057	0	0	0.000145996	0	0	4.19024e-05	0
k__Fungi	p__Basidiomycota	c__Microbotryomycetes	o__Sporidiobolales	0.000909894	0.00065086	0.000708215	0.00028581	0.000669059	0.0004597	0.0021735	0.000571755	0.000759518	0.00101937	0.000656982	0	0.000234742	0.00280746	0.000492935
k__Fungi	p__Basidiomycota	c__Pucciniomycetes	o__Platygloeales	0	0.00027894	0.00013279	0.0139094	0.00139894	0	0	0	0.000379759	0.000160953	0.000218994	0	0	4.19024e-05	0.00262898
k__Fungi	p__Basidiomycota	c__Pucciniomycetes	o__Pucciniales	0.000133808	0	0	0.000333444	6.08236e-05	5.10777e-05	0	6.35284e-05	0	0	0	0	0	0	0
k__Fungi	p__Basidiomycota	c__Tremellomycetes	Other	0	9.298e-05	0.000442635	0	0.000364941	0	9.45001e-05	0	9.49397e-05	5.36509e-05	7.2998e-05	0	5.86854e-05	0	0.00057509
k__Fungi	p__Basidiomycota	c__Tremellomycetes	o__Cystofilobasidiales	5.35232e-05	0.00055788	0.000354108	0.000333444	0.000243294	0.000970477	0	6.35284e-05	9.49397e-05	0.000160953	0.000145996	0.000948317	0.000880282	0.000335219	0.00238252
k__Fungi	p__Basidiomycota	c__Tremellomycetes	o__Filobasidiales	0.00516499	0.00223152	0.00752479	0.00362025	0.00450094	0.00403514	0.00585901	0.00279525	0.00237349	0.00241429	0.00175195	0.00284495	0.00152582	0.001718	0.00172527
k__Fungi	p__Basidiomycota	c__Tremellomycetes	o__Holtermanniales	0.000107046	0	0	0.00019054	0.000182471	0.00199203	0.0016065	0.000317642	0.000949397	0.000482859	0.000291992	0.000158053	0.000176056	0.000419024	0.00180743
k__Fungi	p__Basidiomycota	c__Tremellomycetes	o__Tremellales	0.000294377	0.00037192	0.00013279	0.000571619	0.000182471	0.000357544	0.001134	0.00139762	0.000379759	0.00059016	0.000218994	0.000474158	0.000117371	0.000167609	0.000328623
k__Fungi	p__Basidiomycota	c__Tremellomycetes	o__Trichosporonales	0.000107046	0.00018596	8.85269e-05	0.000142905	0.000182471	5.10777e-05	9.45001e-05	0.000127057	0.000379759	0.000268255	0	0	0.000176056	4.19024e-05	0.000164312
k__Fungi	p__Basidiomycota	c__Wallemiomycetes	o__Geminibasidiales	0	9.298e-05	0	0	0	5.10777e-05	0.000189	6.35284e-05	0.000189879	5.36509e-05	0	0.000158053	0	8.38047e-05	0.000164312
k__Fungi	p__Basidiomycota	c__Wallemiomycetes	o__Wallemiales	0	0	0	0	0	5.10777e-05	0	0	0	0	0	0	0	0	0
k__Fungi	p__Chytridiomycota	c__Blastocladiomycetes	o__Blastocladiales	0	0	0	0	0	0.000153233	0.0004725	0	0	0	0	0	0	0	0
k__Fungi	p__Chytridiomycota	c__Chytridiomycetes	Other	2.67616e-05	9.298e-05	0	9.52699e-05	0	0	0	0.000127057	0	0	0.000437988	0	0	8.38047e-05	0.000164312
k__Fungi	p__Chytridiomycota	c__Chytridiomycetes	o__Chytridiales	0	0	0.00115085	0	0	0	0	0	0	0	0	0	0	0	0
k__Fungi	p__Chytridiomycota	c__Chytridiomycetes	o__Olpidiales	0	0.00018596	0	0	0	0	0	0	0	0	0	0	0	0	0
k__Fungi	p__Chytridiomycota	c__Chytridiomycetes	o__Rhizophydiales	0.00936655	0.00855416	0.00694936	0.00538275	0.00492671	0.000970477	9.45001e-05	0.00038117	9.49397e-05	5.36509e-05	0.000875976	0	0.000117371	8.38047e-05	0.00057509
k__Fungi	p__Chytridiomycota	c__Chytridiomycetes	o__Spizellomycetales	2.67616e-05	9.298e-05	0.0106232	0.00776449	0.000121647	0.000357544	0.0016065	6.35284e-05	0	0	7.2998e-05	0.000474158	0	0.00393882	0.000328623
k__Fungi	p__Glomeromycota	c__Glomeromycetes	o__Archaeosporales	0.000347901	0	0.000531161	0.000952699	0.000182471	5.10777e-05	0	0	0	0	7.2998e-05	0	5.86854e-05	0	0
k__Fungi	p__Glomeromycota	c__Glomeromycetes	o__Diversisporales	0.000374662	0.0009298	0.000221317	0.00347735	0.00158141	0.00612933	0.0038745	0.00127057	0.00607614	0.00509684	0.000145996	0.00158053	0	0.000251414	0.00180743
k__Fungi	p__Glomeromycota	c__Glomeromycetes	o__Glomerales	0.000401424	0.00083682	0.000619688	0.00104797	0.000364941	0.00357544	0.00548101	0.000444699	0.00636096	0.00177048	0.00532886	0.003003	0.0633216	0.0136602	0.00106802
k__Fungi	p__Glomeromycota	c__Glomeromycetes	o__Paraglomerales	0	0	0	0	0	0.000664011	0.000661501	0.00520933	0	0	0	0.000158053	0	0	0
k__Fungi	p__Zygomycota	c__Incertae sedis	Other	0	0	4.42635e-05	0	0	0	0.000378	0	0	0	7.2998e-05	0	0	0.000209512	8.21558e-05
k__Fungi	p__Zygomycota	c__Incertae sedis	o__Endogonales	0	0	0	9.52699e-05	0	0	0.000378	0	0	0	0	0	0	0	0
k__Fungi	p__Zygomycota	c__Incertae sedis	o__Entomophthorales	0	0	0	0	0.000121647	0	0	0	0	0	0	0	0	0	0
k__Fungi	p__Zygomycota	c__Incertae sedis	o__Mortierellales	0.00487061	0.00446304	0.010579	0.00471586	0.00772459	0.0402493	0.038367	0.0445969	0.00702554	0.00616986	0.00189795	0.0135925	0.0169014	0.00280746	0.00977654
k__Fungi	p__Zygomycota	c__Incertae sedis	o__Mucorales	2.67616e-05	0	0.000177054	0.000142905	0.000304118	0	0	0	9.49397e-05	0.000375557	0	0	0	0	0.000739402

## Sheet: Family
# Constructed from biom file
Kingdom	Phylum	Class	Order	Family	S2-A-1	S2-A-2	S2-A-3	S2-A-4	S2-A-5	S2-B-1	S2-B-2	S2-B-3	S2-B-4	S2-B-5	S2-C-1	S2-C-2	S2-C-3	S2-C-4	S2-C-5
Unclassified	Other	Other	Other	Other	0.00561993	0.0249186	0.00748052	0.0153384	0.0304118	0.0231382	0.0256095	0.0200114	0.0905725	0.0243575	0.0135776	0.0221274	0.00557512	0.0615546	0.0476503
k__Fungi	Other	Other	Other	Other	0.303985	0.345328	0.477868	0.231506	0.365306	0.119062	0.198639	0.147576	0.264407	0.0762916	0.213592	0.0916706	0.20534	0.0326838	0.16653
k__Fungi	p__Ascomycota	Other	Other	Other	0.0450665	0.0293817	0.0416076	0.0236269	0.0565051	0.0336092	0.116802	0.0736929	0.0521219	0.0384141	0.0240164	0.0306622	0.0245892	0.0382569	0.0177456
k__Fungi	p__Ascomycota	c__Archaeorhizomycetes	o__Archaeorhizomycetales	f__Archaeorhizomycetaceae	0.278294	0.00864714	0.00836579	0.000381079	0.000364941	0.00117479	0	0.00038117	0.000379759	0.000214604	0.000583984	0.000632211	0.00809859	0.00071234	0.000246467
k__Fungi	p__Ascomycota	c__Dothideomycetes	Other	Other	0	0.00065086	0.00270007	0.000571619	0.000182471	0.000306466	0.000945001	0	0.000189879	0.000107302	0	0.000158053	0.000176056	0	0
k__Fungi	p__Ascomycota	c__Dothideomycetes	o__Botryosphaeriales	f__	0	0.00027894	0.000309844	9.52699e-05	0.000121647	0.000408622	0	0.000317642	9.49397e-05	0.00107302	0.000145996	0.000948317	0.00105634	8.38047e-05	0.00156096
k__Fungi	p__Ascomycota	c__Dothideomycetes	o__Botryosphaeriales	f__Botryosphaeriaceae	0	0	0	0	6.08236e-05	0	0	0	0	0	0	0	0	0	0
k__Fungi	p__Ascomycota	c__Dothideomycetes	o__Capnodiales	Other	2.67616e-05	0	0	0	0.000486588	0	0	0	0	0	0	0	5.86854e-05	4.19024e-05	0
k__Fungi	p__Ascomycota	c__Dothideomycetes	o__Capnodiales	f__Cladosporiaceae	0.00171274	0.00427708	0.00256728	0.00819321	0.0332705	0.00490346	0.004347	0.0055905	0.00446217	0.00643811	0.00350391	0.003003	0.00258216	0.00243034	0.00443641
k__Fungi	p__Ascomycota	c__Dothideomycetes	o__Capnodiales	f__Davidiellaceae	0	0.00027894	0.00013279	0.000476349	0.000425765	0.000664011	0.001134	0.000127057	0.000189879	0.000160953	0.000437988	0.000316106	0.000117371	0.000209512	0.000328623
k__Fungi	p__Ascomycota	c__Dothideomycetes	o__Capnodiales	f__Incertae sedis	0	0	0	0	0.000182471	5.10777e-05	0	0	0	5.36509e-05	0.000145996	0	0	0	0
k__Fungi	p__Ascomycota	c__Dothideomycetes	o__Capnodiales	f__Mycosphaerellaceae	5.35232e-05	0.0009298	8.85269e-05	0.000428714	0.00760294	0.00572071	0.002079	0.000254113	0.000189879	0.000697462	0.000145996	0.000316106	5.86854e-05	8.38047e-05	8.21558e-05
k__Fungi	p__Ascomycota	c__Dothideomycetes	o__Capnodiales	f__Teratosphaeriaceae	0.000107046	0.0004649	0.000531161	0.00100033	0.0114957	0.000664011	0.0002835	6.35284e-05	0.000949397	0.000160953	7.2998e-05	0.000158053	0.000176056	0.000125707	0.000164312
k__Fungi	p__Ascomycota	c__Dothideomycetes	o__Dothideales	f__Dothideaceae	0.000133808	0.00065086	0.000221317	0.00028581	0.00133812	0.000868322	0.0002835	0.000317642	0.000379759	0.000482859	0.00036499	0.000316106	0.000293427	0.000502828	0.000328623
k__Fungi	p__Ascomycota	c__Dothideomycetes	o__Dothideales	f__Dothioraceae	0.000160569	9.298e-05	0.000177054	4.76349e-05	0.000364941	0.000102155	0.00746551	6.35284e-05	9.49397e-05	5.36509e-05	7.2998e-05	0.000158053	5.86854e-05	0.000125707	0
k__Fungi	p__Ascomycota	c__Dothideomycetes	o__Dothideales	f__Incertae sedis	2.67616e-05	0	0	0	0.000304118	0	0	0	0	0	0	0	0	0	0
k__Fungi	p__Ascomycota	c__Dothideomycetes	o__Hysteriales	f__Gloniaceae	0.000187331	0.00027894	0.000177054	0.00028581	0.000547412	0.000306466	0.000189	0.000190585	0.000569638	0.000321906	0.00036499	0.000790264	0.000469484	0.121224	0.00057509
k__Fungi	p__Ascomycota	c__Dothideomycetes	o__Incertae sedis	f__Eremomycetaceae	0	0	0	0	0	0	0	0	0	0.000107302	0	0	0	0	0
k__Fungi	p__Ascomycota	c__Dothideomycetes	o__Jahnulales	f__Aliquandostipitaceae	0	0	0	4.76349e-05	0	0	0	0	9.49397e-05	0	0	0	5.86854e-05	4.19024e-05	0.000164312
k__Fungi	p__Ascomycota	c__Dothideomycetes	o__Microascales	f__Halosphaeriaceae	2.67616e-05	0	4.42635e-05	0	0.000121647	5.10777e-05	0	0	9.49397e-05	0.00187778	7.2998e-05	0.000158053	0	8.38047e-05	8.21558e-05
k__Fungi	p__Ascomycota	c__Dothideomycetes	o__Microthyriales	f__Incertae sedis	0	0	0.000575425	0	0	0	0	0	0	0	0	0	0	0	0
k__Fungi	p__Ascomycota	c__Dothideomycetes	o__Minutisphaerales	f__Minutisphaeraceae	0.000615516	0.00055788	0.000575425	0.000571619	0.00182471	0.20712	0.0148365	0.30932	0.000664578	0.000965717	0.00131396	0.00110637	0.000352113	0.00142468	0.000985869
k__Fungi	p__Ascomycota	c__Dothideomycetes	o__Myriangiales	f__Incertae sedis	0	0	0	0	0	5.10777e-05	0	0	0	0	7.2998e-05	0	0	0	0
k__Fungi	p__Ascomycota	c__Dothideomycetes	o__Patellariales	f__Patellariaceae	0	0	0	0	0	0	0	0	0	0	0	0	5.86854e-05	0	8.21558e-05
k__Fungi	p__Ascomycota	c__Dothideomycetes	o__Pleosporales	Other	0.000936655	0.00213854	0.00761331	0.00662125	0.00565659	0.0107263	0.0034965	0.00508227	0.00237349	0.00316541	0.00437988	0.0116959	0.00580986	0.00100566	0.00287545
k__Fungi	p__Ascomycota	c__Dothideomycetes	o__Pleosporales	f__Cucurbitariaceae	0.000267616	0.0004649	0.000575425	0.00404897	0.000669059	0.00454592	0.0002835	0.00038117	0.00104434	0.000429208	0.0167895	0.000790264	0.0184272	0.00159229	0.00402563
k__Fungi	p__Ascomycota	c__Dothideomycetes	o__Pleosporales	f__Didymellaceae	0.000428185	0.00306834	0.000575425	0.00166722	0.00145977	0.00112371	0.01323	0.00247761	0.00208867	0.0130908	0.000583984	0.00173858	0.000586854	0.000293317	0.00106802
k__Fungi	p__Ascomycota	c__Dothideomycetes	o__Pleosporales	f__Didymosphaeriaceae	2.67616e-05	0.00065086	0.0174841	0.00028581	0.000304118	0.000715088	0.00378	0.0047011	0.000189879	0.0054724	0.000437988	0.00173858	0.000586854	0.00339409	0.000246467
k__Fungi	p__Ascomycota	c__Dothideomycetes	o__Pleosporales	f__Incertae sedis	0.000267616	0.00065086	0.000486898	0.00200067	0.000973177	0.00280928	0.00945001	0.0135315	0.00180385	0.000804764	0.0798598	0.00489964	0.0108568	0.00129897	0.0138022
k__Fungi	p__Ascomycota	c__Dothideomycetes	o__Pleosporales	f__Leptosphaeriaceae	0.000187331	0.00353324	0.00159348	0.0207688	0.0171522	0.00704873	0.0027405	0.00597167	0.00189879	0.00182413	0.0037959	0.0101154	0.0163732	0.00578253	0.0113375
k__Fungi	p__Ascomycota	c__Dothideomycetes	o__Pleosporales	f__Lindgomycetaceae	0	0	0	9.52699e-05	0	0	0	0.00107998	9.49397e-05	0	0.00343091	0.000316106	0.000528169	0	0.000903713
k__Fungi	p__Ascomycota	c__Dothideomycetes	o__Pleosporales	f__Lophiostomataceae	8.02847e-05	0.00018596	0	0.000476349	0.000425765	0.00122587	0	0	0	0.000160953	0	0	0	0	8.21558e-05
k__Fungi	p__Ascomycota	c__Dothideomycetes	o__Pleosporales	f__Montagnulaceae	0	0	0	4.76349e-05	0	0	0	0	0	0	0	0	0	0	0
k__Fungi	p__Ascomycota	c__Dothideomycetes	o__Pleosporales	f__Phaeosphaeriaceae	0.00131132	0.00492794	0.00416076	0.00614491	0.00474424	0.00607825	0.00841051	0.010101	0.0228805	0.00643811	0.0636543	0.0164375	0.0650822	0.00494448	0.0315478
k__Fungi	p__Ascomycota	c__Dothideomycetes	o__Pleosporales	f__Pleomassariaceae	0.000802847	0.00102278	0.0023017	0.000238175	0.00468341	0.00454592	0.003591	0.00349406	0.00123422	0.000965717	0.000291992	0.00173858	0.000410798	0.0035617	0.00123234
k__Fungi	p__Ascomycota	c__Dothideomycetes	o__Pleosporales	f__Pleosporaceae	0.0024353	0.00204556	0.000309844	0.00257229	0.000973177	0.00173664	0.0002835	0.00076234	0.000379759	0.00112667	0.000583984	0.000316106	0.000821596	0.000670438	0.000492935
k__Fungi	p__Ascomycota	c__Dothideomycetes	o__Pleosporales	f__Sporormiaceae	0.000187331	0.00065086	0.000177054	0.0183394	0.00121647	0.0311574	0.0029295	0.00317642	0.00617108	0.060411	0.000656982	0.00584795	0.00140845	0.00129897	0.00271114
k__Fungi	p__Ascomycota	c__Dothideomycetes	o__Tubeufiales	f__Tubeufiaceae	2.67616e-05	0	0	4.76349e-05	0.00498753	0	0	0	0	0	0	0	0	0	0
k__Fungi	p__Ascomycota	c__Dothideomycetes	o__Venturiales	f__Sympoventuriaceae	0	0	0.000177054	4.76349e-05	0.00218965	0	0	0.000127057	0	0	0.00109497	0	0	0	0
k__Fungi	p__Ascomycota	c__Dothideomycetes	o__Venturiales	f__Venturiaceae	0.000107046	0.00111576	0.00101806	0.00571619	0.0746913	0.00122587	0.0002835	0.00419287	0.000189879	0.000107302	0.000145996	0.000474158	0.000176056	8.38047e-05	0.00057509
k__Fungi	p__Ascomycota	c__Eurotiomycetes	Other	Other	0.000856371	0.00065086	0.000221317	0.00100033	0.000547412	0.0004597	0.0004725	0.000317642	0.000379759	0.000429208	0.000437988	0.000158053	0.000117371	0.000293317	8.21558e-05
k__Fungi	p__Ascomycota	c__Eurotiomycetes	o__Chaetothyriales	Other	0	0	0.000265581	0	0	0	9.45001e-05	0	0	5.36509e-05	0	0	0	0	0
k__Fungi	p__Ascomycota	c__Eurotiomycetes	o__Chaetothyriales	f__Chaetothyriaceae	0	9.298e-05	0	0.000238175	0.000547412	0	0	0	0	0.000268255	0	0	0	0	0
k__Fungi	p__Ascomycota	c__Eurotiomycetes	o__Chaetothyriales	f__Herpotrichiellaceae	0.0106779	0.00288238	0.0112429	0.00666889	0.00857612	0.00546532	0.00661501	0.00190585	0.00702554	0.0123934	0.00255493	0.0105895	0.00393192	0.00305887	0.0269471
k__Fungi	p__Ascomycota	c__Eurotiomycetes	o__Chaetothyriales	f__Incertae sedis	8.02847e-05	9.298e-05	0.000221317	9.52699e-05	6.08236e-05	0.000357544	9.45001e-05	6.35284e-05	0	0	0	0	5.86854e-05	8.38047e-05	8.21558e-05
k__Fungi	p__Ascomycota	c__Eurotiomycetes	o__Chaetothyriales	f__Trichomeriaceae	0	0.00037192	0	0.000476349	0.00115565	0	0	6.35284e-05	9.49397e-05	5.36509e-05	0	0	0	0	0.000164312
k__Fungi	p__Ascomycota	c__Eurotiomycetes	o__Eurotiales	f__Elaphomycetaceae	0	0	0	4.76349e-05	0.000121647	0	0	0	0	0	0	0	0	0	0
k__Fungi	p__Ascomycota	c__Eurotiomycetes	o__Eurotiales	f__Trichocomaceae	0.00291701	0.00957694	0.00951664	0.00552565	0.00833283	0.00699765	0.00831601	0.0080681	0.00759518	0.00708192	0.00810278	0.0083768	0.00504695	0.00607584	0.00764049
k__Fungi	p__Ascomycota	c__Eurotiomycetes	o__Verrucariales	f__Verrucariaceae	0	0.00055788	0	0.000381079	0.00176388	0.000204311	0	0.00196938	0.000949397	0.0107302	0	0	0	0	8.21558e-05
k__Fungi	p__Ascomycota	c__Geoglossomycetes	o__Geoglossales	f__Geoglossaceae	0.000107046	0.00065086	0.0702018	0.00100033	6.08236e-05	0.000357544	0.000189	0.000190585	0.000189879	0.000214604	0.000218994	0.000316106	0.000117371	0.000167609	0.000164312
k__Fungi	p__Ascomycota	c__Incertae sedis	o__Incertae sedis	f__Incertae sedis	0.00275644	0.0142259	0.00818874	0.00714524	0.0113132	0.00909184	0.0148365	0.0183597	0.0210766	0.0373411	0.00802978	0.0440967	0.0134977	0.0018018	0.0389418
k__Fungi	p__Ascomycota	c__Lecanoromycetes	Other	Other	0	9.298e-05	0	0.000142905	0.000486588	5.10777e-05	0	6.35284e-05	0	5.36509e-05	0	0.000316106	5.86854e-05	4.19024e-05	0
k__Fungi	p__Ascomycota	c__Lecanoromycetes	o__Lecanorales	f__Lecanoraceae	2.67616e-05	0.00018596	4.42635e-05	0.000142905	0.000243294	0.000204311	0	0	0.000474699	0.000107302	0	0.000158053	5.86854e-05	4.19024e-05	8.21558e-05
k__Fungi	p__Ascomycota	c__Lecanoromycetes	o__Lecanorales	f__Parmeliaceae	0.000588755	0.00120874	0.000796742	0.00123851	0.002068	0.00188988	0.0017955	0.00101645	0.00132916	0.00182413	0.00153296	0.00189663	0.00140845	0.00100566	0.00156096
k__Fungi	p__Ascomycota	c__Lecanoromycetes	o__Lecanorales	f__Ramalinaceae	0	0	0	4.76349e-05	0	0.000408622	0.002646	0	0	0.000912066	0	0	0	0	8.21558e-05
k__Fungi	p__Ascomycota	c__Lecanoromycetes	o__Ostropales	f__Stictidaceae	0	0	4.42635e-05	0	0.00273706	0.000204311	0	0	0	0	7.2998e-05	0	0	0	0
k__Fungi	p__Ascomycota	c__Lecanoromycetes	o__Peltigerales	f__Lobariaceae	0	0	4.42635e-05	0	6.08236e-05	0	0	6.35284e-05	0	5.36509e-05	0	0	0	0	0
k__Fungi	p__Ascomycota	c__Lecanoromycetes	o__Peltigerales	f__Peltigeraceae	5.35232e-05	0.180474	0	0.00019054	0.000121647	0	9.45001e-05	0.000127057	9.49397e-05	0.0101937	0.000145996	0	0	8.38047e-05	8.21558e-05
k__Fungi	p__Ascomycota	c__Lecanoromycetes	o__Pertusariales	f__Megasporaceae	0.000107046	0	0.00469193	9.52699e-05	0.000121647	0.000612933	0	0	0.000284819	0	0	0	5.86854e-05	0	0
k__Fungi	p__Ascomycota	c__Lecanoromycetes	o__Teloschistales	Other	0	0	0	0	0.000121647	0	0	0	0	0	0	0	0	0	0
k__Fungi	p__Ascomycota	c__Lecanoromycetes	o__Teloschistales	f__Physciaceae	0	0	0	0	0.000121647	0	0	0	0	0	0	0	0	0	0
k__Fungi	p__Ascomycota	c__Leotiomycetes	Other	Other	0.00315787	0.0018596	0.00110659	0.00419187	0.00407518	0.045306	0.0431865	0.0138492	0.205544	0.134878	0.00489087	0.00711238	0.0088615	0.00590823	0.0217713
k__Fungi	p__Ascomycota	c__Leotiomycetes	o__Helotiales	Other	0.012123	0.00622966	0.00420503	0.058972	0.0260933	0.0227807	0.033642	0.0183597	0.0117725	0.0161489	0.0484707	0.0336652	0.0290493	0.00670438	0.0483897
k__Fungi	p__Ascomycota	c__Leotiomycetes	o__Helotiales	f__Dermateaceae	0.000347901	0	0.000531161	0.00290573	0.00766377	0.000612933	9.45001e-05	0	0.000474699	0.000160953	0	0.00252884	0	8.38047e-05	0.000246467
k__Fungi	p__Ascomycota	c__Leotiomycetes	o__Helotiales	f__Helotiaceae	0.000642278	0.00027894	0.000929533	0.0109084	0.00231129	0.0154766	0.0044415	0.013468	0.00237349	0.00193143	0.00525586	0.00742848	0.0264085	0.00486067	0.00583306
k__Fungi	p__Ascomycota	c__Leotiomycetes	o__Helotiales	f__Hyaloscyphaceae	0.0404367	0.00353324	0.0119954	0.0147668	0.0140502	0.0337624	0.015498	0.0484721	0.00816482	0.00203874	0.0035769	0.00600601	0.00193662	0.00607584	0.0195531
k__Fungi	p__Ascomycota	c__Leotiomycetes	o__Helotiales	f__Incertae sedis	0.0597318	0.014133	0.0224858	0.0486829	0.0262758	0.035499	0.0261765	0.0193762	0.0584829	0.0121251	0.343164	0.208156	0.0875	0.100105	0.0773086
k__Fungi	p__Ascomycota	c__Leotiomycetes	o__Helotiales	f__Phacidiaceae	0	0	0	0	0.00121647	0	0	6.35284e-05	0	0	0	0	0	0	0
k__Fungi	p__Ascomycota	c__Leotiomycetes	o__Helotiales	f__Sclerotiniaceae	0.000401424	0.0013947	0.00960517	0.00152432	0.0054133	0.00127694	0.000945001	0.0013341	0.00161398	0.000965717	0.000583984	0.000632211	0.00064554	0.000754243	0.000903713
k__Fungi	p__Ascomycota	c__Leotiomycetes	o__Helotiales	f__Vibrisseaceae	0.000133808	0.0004649	0.00013279	0.000666889	0.000243294	0.00694657	0.0137025	0.0125151	0.00113928	0.00187778	0.0159136	0.00758653	5.86854e-05	0.000796145	0.00180743
k__Fungi	p__Ascomycota	c__Leotiomycetes	o__Incertae sedis	Other	0.00133808	0.00204556	0.00115085	0.00638308	0.00322365	0.0101645	0.004536	0.00076234	0.00313301	0.00268255	0.00036499	0.00126442	0.000117371	0.000377121	0.00172527
k__Fungi	p__Ascomycota	c__Leotiomycetes	o__Incertae sedis	f__Incertae sedis	0.000883132	0.00037192	0.000177054	0.000476349	0.0374065	0.000919399	0.0002835	0.000317642	0.000474699	0.000160953	0.000145996	0.00284495	0.000176056	8.38047e-05	0.057509
k__Fungi	p__Ascomycota	c__Leotiomycetes	o__Incertae sedis	f__Myxotrichaceae	0	0	0	0	0.000243294	5.10777e-05	0	6.35284e-05	0	0	0	0	0	0	0
k__Fungi	p__Ascomycota	c__Leotiomycetes	o__Incertae sedis	f__Pseudeurotiaceae	0.0027832	0.00353324	0.0111101	0.00142905	0.0105225	0.0317704	0.023436	0.00921161	0.0059812	0.0299372	0.00153296	0.00426743	0.00792254	0.00318458	0.00755833
k__Fungi	p__Ascomycota	c__Leotiomycetes	o__Leotiales	f__Leotiaceae	0.000160569	0.00204556	0.00146069	0.00114324	0.0484155	0.00372868	0.00633151	0.00146115	0.00284819	0.00236064	0.000583984	0.00395132	0.000176056	0.00100566	0.000328623
k__Fungi	p__Ascomycota	c__Leotiomycetes	o__Rhytismatales	f__Cudoniaceae	0	0	0	4.76349e-05	0	0	0	0	0	0	0	0	0	0	0
k__Fungi	p__Ascomycota	c__Leotiomycetes	o__Rhytismatales	f__Rhytismataceae	0	0	4.42635e-05	0	0.00486588	0	9.45001e-05	0	9.49397e-05	5.36509e-05	0	0.000158053	0	0	0
k__Fungi	p__Ascomycota	c__Lichinomycetes	o__Lichinales	f__Lichinaceae	0	0	0	0	0	0	0	0	0.000189879	0	0	0	0	0	0
k__Fungi	p__Ascomycota	c__Orbiliomycetes	o__Orbiliales	f__Orbiliaceae	5.35232e-05	0	0.000398371	0.000523984	0.000121647	0.000153233	0	0.000127057	0.000569638	0.000804764	0.000218994	0	0.000997653	4.19024e-05	0.000821558
k__Fungi	p__Ascomycota	c__Pezizomycetes	o__Pezizales	Other	2.67616e-05	0	0	0.000142905	6.08236e-05	0.000102155	0	0	0.000569638	0.00182413	0.00138696	0.000474158	0.0036385	0.000377121	0.00172527
k__Fungi	p__Ascomycota	c__Pezizomycetes	o__Pezizales	f__Ascobolaceae	0	0.0009298	0.00013279	0.000428714	0.00182471	0.000153233	0.024381	0.000508227	0.00132916	0.00150223	0.000218994	0.0466256	0.00980047	0.00691389	0.00690108
k__Fungi	p__Ascomycota	c__Pezizomycetes	o__Pezizales	f__Incertae sedis	0	0	0.000531161	4.76349e-05	0	0	0	0	0	0	0	0	0	0	0
k__Fungi	p__Ascomycota	c__Pezizomycetes	o__Pezizales	f__Pezizaceae	0.000321139	0	0.000177054	0	0.000425765	0.000561855	0.004158	6.35284e-05	0	5.36509e-05	0	0	0.000117371	0.00297507	0.00345054
k__Fungi	p__Ascomycota	c__Pezizomycetes	o__Pezizales	f__Pyronemataceae	0.000454947	0.00074384	0.000177054	0.000476349	0.000912353	0.0327919	0.00500851	0.0135951	0.000474699	0.0736628	0.00343091	0.00331911	0.0243545	0.00150849	0.00131449
k__Fungi	p__Ascomycota	c__Saccharomycetes	o__Saccharomycetales	Other	0	0	0	4.76349e-05	0.000121647	0.00102155	0.00576451	0.000190585	0	5.36509e-05	0.00036499	0.000316106	0.000117371	0	8.21558e-05
k__Fungi	p__Ascomycota	c__Saccharomycetes	o__Saccharomycetales	f__Debaryomycetaceae	0.000454947	0.00102278	0.000973796	0.000666889	0.000547412	0.00127694	0.001134	0.000317642	0.000474699	0.000643811	0.00036499	0.000790264	0.000469484	0.000502828	0.000739402
k__Fungi	p__Ascomycota	c__Saccharomycetes	o__Saccharomycetales	f__Dipodascaceae	8.02847e-05	0.00037192	0.000265581	0.00028581	0.000243294	0.000510777	0.0019845	0.00076234	0	0.000375557	0.000145996	0	0.000293427	0.000419024	0.000821558
k__Fungi	p__Ascomycota	c__Saccharomycetes	o__Saccharomycetales	f__Metschnikowiaceae	0	0	0	0.00028581	0	0	0	0	0	0	0	0	0	0	0
k__Fungi	p__Ascomycota	c__Saccharomycetes	o__Saccharomycetales	f__Phaffomycetaceae	0	0	0	0	0	5.10777e-05	9.45001e-05	0	0	0	0	0	0	4.19024e-05	0
k__Fungi	p__Ascomycota	c__Sordariomycetes	Other	Other	0.00254235	0.0218503	0.0108003	0.275235	0.0124688	0.00740627	0.004158	0.00654342	0.00284819	0.0452277	0.00175195	0.00331911	0.0475352	0.00456736	0.0206211
k__Fungi	p__Ascomycota	c__Sordariomycetes	o__Chaetosphaeriales	f__Chaetosphaeriaceae	0.000481708	0.00018596	0.000796742	0.000905064	0.000912353	0	0	0	9.49397e-05	0	0	0.000158053	0.000117371	4.19024e-05	8.21558e-05
k__Fungi	p__Ascomycota	c__Sordariomycetes	o__Coniochaetales	f__Coniochaetaceae	0.00235502	0.00251046	0.00199186	0.00423951	0.00133812	0.0268669	0.0569836	0.0322724	0.044147	0.00246794	0.00985473	0.00395132	0.00434272	0.00624345	0.0394348
k__Fungi	p__Ascomycota	c__Sordariomycetes	o__Diaporthales	Other	0	0	0	9.52699e-05	0	0	0	0	0	0	0	0	0	0	0
k__Fungi	p__Ascomycota	c__Sordariomycetes	o__Diaporthales	f__Diaporthaceae	0	0	0	0	6.08236e-05	0	0	6.35284e-05	0	0	0	0	0	0	0
k__Fungi	p__Ascomycota	c__Sordariomycetes	o__Diaporthales	f__Gnomoniaceae	0	0	0	0	6.08236e-05	5.10777e-05	0	6.35284e-05	0	5.36509e-05	7.2998e-05	0	0	0	0
k__Fungi	p__Ascomycota	c__Sordariomycetes	o__Diaporthales	f__Schizoparmaceae	0	0	0	0	6.08236e-05	0	0	0	0	5.36509e-05	0	0	5.86854e-05	4.19024e-05	0
k__Fungi	p__Ascomycota	c__Sordariomycetes	o__Diaporthales	f__Togniniaceae	0	0	0	0	0	0	0	0	0	0	0.000218994	0	0	0	0
k__Fungi	p__Ascomycota	c__Sordariomycetes	o__Diaporthales	f__Valsaceae	0	0	0	0	0	0	0	6.35284e-05	0	0	0	0	0	0	0
k__Fungi	p__Ascomycota	c__Sordariomycetes	o__Glomerellales	f__Annulatascaceae	0	0	0	0.000333444	0.000364941	0	0	0	0	0	0	0.000158053	0	0	0
k__Fungi	p__Ascomycota	c__Sordariomycetes	o__Glomerellales	f__Glomerellaceae	0	0	0	4.76349e-05	6.08236e-05	0	0	0.000127057	0	0	0	0	0	0	0
k__Fungi	p__Ascomycota	c__Sordariomycetes	o__Glomerellales	f__Plectosphaerellaceae	5.35232e-05	9.298e-05	4.42635e-05	0.000142905	0	0	0.0036855	0.00076234	0	5.36509e-05	0.000291992	0.00252884	0.00328638	4.19024e-05	0.0014788
k__Fungi	p__Ascomycota	c__Sordariomycetes	o__Hypocreales	Other	5.35232e-05	9.298e-05	4.42635e-05	0.00019054	0.000304118	0.000561855	0	6.35284e-05	9.49397e-05	5.36509e-05	0.0118987	0.0221274	0.0096831	0.000586633	0.00336839
k__Fungi	p__Ascomycota	c__Sordariomycetes	o__Hypocreales	f__Bionectriaceae	0	0	0	0	0.000182471	0	0	0	0	0	0	0	0	8.38047e-05	0
k__Fungi	p__Ascomycota	c__Sordariomycetes	o__Hypocreales	f__Clavicipitaceae	8.02847e-05	0.00018596	0.00163775	0.00019054	0.000182471	0.000612933	9.45001e-05	0.000254113	9.49397e-05	0.000107302	0	0	5.86854e-05	4.19024e-05	0.000164312
k__Fungi	p__Ascomycota	c__Sordariomycetes	o__Hypocreales	f__Cordycipitaceae	0.000133808	0.00027894	0.000177054	0.000428714	0.000486588	0.000357544	0.0002835	0.00241408	0.000474699	0.000482859	0.00036499	0.000316106	5.86854e-05	0.000167609	0.000246467
k__Fungi	p__Ascomycota	c__Sordariomycetes	o__Hypocreales	f__Hypocreaceae	0.000240854	9.298e-05	0.000619688	0.00176249	0.00243294	0.000306466	9.45001e-05	6.35284e-05	9.49397e-05	5.36509e-05	7.2998e-05	0	0.000117371	8.38047e-05	8.21558e-05
k__Fungi	p__Ascomycota	c__Sordariomycetes	o__Hypocreales	f__Incertae sedis	0	0	0	0	0	0	0	0.000825869	0	0	0	0.000158053	0	0	0
k__Fungi	p__Ascomycota	c__Sordariomycetes	o__Hypocreales	f__Nectriaceae	0.00671716	0.00483496	0.0100478	0.0118611	0.00979259	0.0517928	0.026838	0.0146115	0.014146	0.00209239	0.00635083	0.024024	0.0100939	0.0194427	0.0341768
k__Fungi	p__Ascomycota	c__Sordariomycetes	o__Hypocreales	f__Ophiocordycipitaceae	2.67616e-05	0	0.000442635	9.52699e-05	0.000121647	0.000357544	0.000189	0.000444699	9.49397e-05	0.000107302	0	0	0	0	0.000164312
k__Fungi	p__Ascomycota	c__Sordariomycetes	o__Hypocreales	f__Stachybotriaceae	0	0.00055788	0	0	6.08236e-05	5.10777e-05	0	6.35284e-05	9.49397e-05	0.000643811	0	0	0	0	0
k__Fungi	p__Ascomycota	c__Sordariomycetes	o__Lulworthiales	f__Lulworthiaceae	5.35232e-05	9.298e-05	0.00013279	0.000476349	0.000364941	0.000102155	0	6.35284e-05	0	0.000321906	0.000218994	0.000316106	0	4.19024e-05	0.000246467
k__Fungi	p__Ascomycota	c__Sordariomycetes	o__Magnaporthales	f__Magnaporthaceae	0.00286349	0	4.42635e-05	0.000714524	0.000608236	0.00745735	0.04347	0.00184232	0.00560144	0.000536509	0.000145996	0.000158053	0.014554	0.000754243	0.000821558
k__Fungi	p__Ascomycota	c__Sordariomycetes	o__Microascales	f__Ceratocystidaceae	2.67616e-05	0	0	0	0	0	9.45001e-05	0	0	0	7.2998e-05	0.000158053	0	0	0
k__Fungi	p__Ascomycota	c__Sordariomycetes	o__Microascales	f__Halosphaeriaceae	0	0	0	0	0	0.00107263	0	0.000444699	0.000379759	0.000107302	0.000510986	0.000316106	0.000352113	0	0.000492935
k__Fungi	p__Ascomycota	c__Sordariomycetes	o__Microascales	f__Microascaceae	0	0.00018596	8.85269e-05	0.000142905	0.000547412	0	0.000756001	6.35284e-05	9.49397e-05	0	0	0.000158053	0	8.38047e-05	0.000328623
k__Fungi	p__Ascomycota	c__Sordariomycetes	o__Myrmecridiales	f__Myrmecridiaceae	0.000107046	0	0	0.0050493	0.000243294	0.000357544	0.003591	0.00038117	0	0.000107302	0	0	0.000293427	8.38047e-05	0
k__Fungi	p__Ascomycota	c__Sordariomycetes	o__Pleurotheciales	f__Pleurotheciaceae	0	9.298e-05	0	0.00604964	6.08236e-05	0	0	0	0	0	7.2998e-05	0	0	0.000167609	0
k__Fungi	p__Ascomycota	c__Sordariomycetes	o__Sordariales	Other	0.0010437	0.00520688	4.42635e-05	0.00219121	0.000182471	0.00224742	0.0046305	0.00107998	0.00104434	0.000429208	0.00255493	0	0	8.38047e-05	0.000739402
k__Fungi	p__Ascomycota	c__Sordariomycetes	o__Sordariales	f__Cephalothecaceae	5.35232e-05	0	0.00314271	0.00214357	0.000364941	0	0	0	0	0	0	0	0	0	8.21558e-05
k__Fungi	p__Ascomycota	c__Sordariomycetes	o__Sordariales	f__Chaetomiaceae	0.000909894	0.00223152	0.00854285	0.00333444	0.00474424	0.0421391	0.0565111	0.0433899	0.00664578	0.0739847	0.000656982	0.00142248	0.00129108	0.0116489	0.0102695
k__Fungi	p__Ascomycota	c__Sordariomycetes	o__Sordariales	f__Incertae sedis	8.02847e-05	9.298e-05	0	0.00485876	0.000121647	0.00148125	0.00519751	0.0013341	0.000854457	0.0026289	0.000291992	0.00553185	0.000704225	0.00519589	0.00632599
k__Fungi	p__Ascomycota	c__Sordariomycetes	o__Sordariales	f__Lasiosphaeriaceae	0.000481708	0.00204556	0.000885269	0.0245796	0.00158141	0.0218102	0.00623701	0.00692459	0.0617108	0.0637373	0.0233594	0.0104315	0.193662	0.0114393	0.10253
k__Fungi	p__Ascomycota	c__Sordariomycetes	o__Sordariales	f__Sordariaceae	0	0	0	9.52699e-05	0.000121647	0	0	0	0.000189879	0.000160953	0.000291992	0	0.000117371	0.000335219	0.00057509
k__Fungi	p__Ascomycota	c__Sordariomycetes	o__Xylariales	Other	2.67616e-05	0	8.85269e-05	0.000333444	0.000304118	0.000204311	0.0016065	0	9.49397e-05	5.36509e-05	0.000145996	0.000316106	0	0	0.00164312
k__Fungi	p__Ascomycota	c__Sordariomycetes	o__Xylariales	f__Amphisphaeriaceae	0.000107046	0.00037192	0.000442635	0.00800267	0.00139894	0.00270712	9.45001e-05	0.000127057	0.000474699	0	0.00700781	0.000316106	5.86854e-05	0.000754243	0.000246467
k__Fungi	p__Ascomycota	c__Sordariomycetes	o__Xylariales	f__Diatrypaceae	0	0	0	0	0	0	0	0	0.000284819	0	0	0	0	4.19024e-05	0
k__Fungi	p__Ascomycota	c__Sordariomycetes	o__Xylariales	f__Hyponectriaceae	5.35232e-05	0.0004649	0.00013279	0.000381079	0.000425765	0.000102155	0.0010395	0.00038117	0.000284819	0.000697462	7.2998e-05	0.000316106	5.86854e-05	0.000251414	0.000246467
k__Fungi	p__Ascomycota	c__Sordariomycetes	o__Xylariales	f__Microdochiaceae	0.000107046	0.00018596	0.000221317	0.000523984	0.000425765	0.000102155	0.0002835	0.00076234	0.000854457	0.000375557	7.2998e-05	0.000632211	0.000176056	0.000251414	0.000246467
k__Fungi	p__Ascomycota	c__Sordariomycetes	o__Xylariales	f__Xylariaceae	0	0	0	0.00676416	0.000121647	0	0	0	0.000284819	0	0	0	0	4.19024e-05	0.000164312
k__Fungi	p__Ascomycota	c__Sordariomycetes	o__Xylariomycetidae	f__Incertae sedis	0	0	0	0	0	0	0	0	0	0	0	0	5.86854e-05	0	0.000164312
k__Fungi	p__Ascomycota	c__Taphrinomycetes	o__Taphrinales	f__Protomycetaceae	0.000214093	0.0004649	0.000177054	0.000333444	0.000608236	0.000255389	0.003213	0.000698812	0.000854457	0.000214604	0.000656982	0.000474158	0.000528169	0.000460926	0.000410779
k__Fungi	p__Ascomycota	c__Taphrinomycetes	o__Taphrinales	f__Taphrinaceae	5.35232e-05	0	8.85269e-05	4.76349e-05	6.08236e-05	0	9.45001e-05	0	0	0.000107302	7.2998e-05	0	5.86854e-05	8.38047e-05	0
k__Fungi	p__Basidiomycota	Other	Other	Other	0.00393395	0.00167364	0.000973796	0.00119087	0.003102	0.00163449	0.012096	0.00393876	0.00132916	0.00241429	0.00868677	0.0145409	0.00434272	0.00796145	0.0138022
k__Fungi	p__Basidiomycota	c__Agaricomycetes	Other	Other	0.00816228	0.00251046	0.00115085	0.00652598	0.00504835	0.00950046	0.00822151	0.00952925	0.0127219	0.00364826	0.00233594	0.00948317	0.00176056	0.0153363	0.0301512
k__Fungi	p__Basidiomycota	c__Agaricomycetes	o__Agaricales	Other	0.117992	0.00120874	0.00655099	0.00104797	0.00145977	0.000715088	0.014553	0.00165174	0.000854457	0.000751113	0.00036499	0.000474158	0.000469484	0.000670438	0.00057509
k__Fungi	p__Basidiomycota	c__Agaricomycetes	o__Agaricales	f__Agaricaceae	2.67616e-05	0	0.00013279	4.76349e-05	6.08236e-05	0.000357544	0.0002835	0.000508227	0.000379759	0.000321906	0	0.000158053	0	0.000209512	0.000164312
k__Fungi	p__Basidiomycota	c__Agaricomycetes	o__Agaricales	f__Amanitaceae	2.67616e-05	0	0	0	6.08236e-05	0	0	0	0	0	0	0	0	4.19024e-05	0
k__Fungi	p__Basidiomycota	c__Agaricomycetes	o__Agaricales	f__Bolbitiaceae	0	0	0.000575425	0.000428714	0	0	0	0	0	0.000214604	0	0	5.86854e-05	0	8.21558e-05
k__Fungi	p__Basidiomycota	c__Agaricomycetes	o__Agaricales	f__Clavariaceae	0.0366366	0.231892	0.147796	0.00828848	0.0133204	0.000970477	0.000945001	0.000698812	0.000664578	0.000751113	0.00109497	0.00173858	5.86854e-05	0.0122774	0.000492935
k__Fungi	p__Basidiomycota	c__Agaricomycetes	o__Agaricales	f__Cortinariaceae	8.02847e-05	0	0	9.52699e-05	0	0	0.0002835	0.000127057	9.49397e-05	5.36509e-05	0	0	0	0	0
k__Fungi	p__Basidiomycota	c__Agaricomycetes	o__Agaricales	f__Entolomataceae	0.000240854	0.00055788	0.000309844	0.000476349	0.000364941	0.000510777	0.000378	0.000254113	0.00208867	0.000751113	0.00613183	0.23218	0.00762911	0.000419024	0.0354913
k__Fungi	p__Basidiomycota	c__Agaricomycetes	o__Agaricales	f__Hydnangiaceae	0	0	0	0	0.000243294	0	0	0	0	0	0	0	0	0	0
k__Fungi	p__Basidiomycota	c__Agaricomycetes	o__Agaricales	f__Hygrophoraceae	0.000187331	0.0004649	0.000221317	0.000619254	0.00212882	0.000408622	0.000567001	0.000190585	0.000284819	0.000482859	0.000291992	0.000158053	0.000234742	0.000377121	0.000328623
k__Fungi	p__Basidiomycota	c__Agaricomycetes	o__Agaricales	f__Inocybaceae	5.35232e-05	0.00055788	0.000265581	0.00019054	0.000912353	0.000306466	9.45001e-05	0.000254113	0.000379759	0.000214604	7.2998e-05	0.000632211	0.000176056	0.0996857	8.21558e-05
k__Fungi	p__Basidiomycota	c__Agaricomycetes	o__Agaricales	f__Lyophyllaceae	8.02847e-05	0	0	9.52699e-05	6.08236e-05	5.10777e-05	9.45001e-05	0	0	0.000107302	7.2998e-05	0.000158053	0	8.38047e-05	8.21558e-05
k__Fungi	p__Basidiomycota	c__Agaricomycetes	o__Agaricales	f__Marasmiaceae	0	0	0	0	0	5.10777e-05	9.45001e-05	6.35284e-05	9.49397e-05	0.00531144	0	0	0	0	0
k__Fungi	p__Basidiomycota	c__Agaricomycetes	o__Agaricales	f__Mycenaceae	0.0017395	0.00037192	0.00380666	0.000523984	0.00279788	0.000817244	0.000850501	0.000635284	0.000854457	0.0159343	0.000437988	0.000158053	0.000469484	0.000586633	0.000246467
k__Fungi	p__Basidiomycota	c__Agaricomycetes	o__Agaricales	f__Niaceae	2.67616e-05	0	4.42635e-05	0	6.08236e-05	0	0	0	0	0	0.00255493	0	0	0	0.000985869
k__Fungi	p__Basidiomycota	c__Agaricomycetes	o__Agaricales	f__Pluteaceae	2.67616e-05	0	0	4.76349e-05	6.08236e-05	0	0	0	0	0	0	0	0	4.19024e-05	0
k__Fungi	p__Basidiomycota	c__Agaricomycetes	o__Agaricales	f__Psathyrellaceae	0.000321139	0.00074384	0.000442635	0.000571619	0.000729883	0.0036776	0.000567001	0.00139762	0.000854457	0.129835	0.00102197	0.00173858	0.0116784	0.000796145	0.000985869
k__Fungi	p__Basidiomycota	c__Agaricomycetes	o__Agaricales	f__Strophariaceae	0.000160569	0.0009298	0.00106232	0.000523984	0.0265191	0.00153233	0.00510301	0.000317642	0	0.000858415	0.000145996	0.00142248	0.000117371	0.108192	0.000328623
k__Fungi	p__Basidiomycota	c__Agaricomycetes	o__Agaricales	f__Tricholomataceae	8.02847e-05	0	0	0.000714524	0	0	0	0.000127057	0	0	0	0	0	0	0
k__Fungi	p__Basidiomycota	c__Agaricomycetes	o__Agaricales	f__Typhulaceae	0	0	4.42635e-05	0	0	0	0	0	0	0	7.2998e-05	0	0	0	0
k__Fungi	p__Basidiomycota	c__Agaricomycetes	o__Atheliales	f__Atheliaceae	0.000107046	9.298e-05	0	9.52699e-05	0.000912353	0	9.45001e-05	0	0.00512674	5.36509e-05	0	0	5.86854e-05	0.000125707	8.21558e-05
k__Fungi	p__Basidiomycota	c__Agaricomycetes	o__Auriculariales	Other	0.000160569	0.00102278	0	0.000238175	0.000121647	0.000102155	9.45001e-05	0.000190585	0.000379759	5.36509e-05	0	0	0.000117371	0.000502828	0
k__Fungi	p__Basidiomycota	c__Agaricomycetes	o__Auriculariales	f__Aporpiaceae	0	9.298e-05	0	0	0	0	0	0	0	5.36509e-05	0.00569385	0.00221274	0	0	0
k__Fungi	p__Basidiomycota	c__Agaricomycetes	o__Auriculariales	f__Auriculariaceae	0	0	0	0	0.00225047	0.000102155	0	6.35284e-05	9.49397e-05	0.00059016	0.00138696	0.00695432	0.00134977	0.000921852	0.00213605
k__Fungi	p__Basidiomycota	c__Agaricomycetes	o__Auriculariales	f__Exidiaceae	0	9.298e-05	0	0	0	0	0	6.35284e-05	0	5.36509e-05	0	0	0	8.38047e-05	0
k__Fungi	p__Basidiomycota	c__Agaricomycetes	o__Boletales	f__Rhizopogonaceae	0	0	0	0	0	0	0	0	0	0	0	0	5.86854e-05	0	0
k__Fungi	p__Basidiomycota	c__Agaricomycetes	o__Boletales	f__Sclerodermataceae	2.67616e-05	9.298e-05	4.42635e-05	0	0	0.000408622	0	6.35284e-05	0	0	0	0	0	0	0
k__Fungi	p__Basidiomycota	c__Agaricomycetes	o__Boletales	f__Suillaceae	0	0	0	0	0	0	0	0	9.49397e-05	0	0	0	0	0	0
k__Fungi	p__Basidiomycota	c__Agaricomycetes	o__Cantharellales	Other	0	0	0	0	6.08236e-05	0	0	0	9.49397e-05	5.36509e-05	0	0	0	0	0
k__Fungi	p__Basidiomycota	c__Agaricomycetes	o__Cantharellales	f__Ceratobasidiaceae	0.000990178	0.00065086	8.85269e-05	0.00138141	0.000669059	0.00158341	0.0002835	0.00101645	0.000854457	0.000214604	0.000802978	0.00853485	5.86854e-05	0.000251414	0.000657246
k__Fungi	p__Basidiomycota	c__Agaricomycetes	o__Cantharellales	f__Clavulinaceae	0	0	0	0	0	0	0	6.35284e-05	0	0	7.2998e-05	0.000948317	0.000234742	0	8.21558e-05
k__Fungi	p__Basidiomycota	c__Agaricomycetes	o__Cantharellales	f__Hydnaceae	0	0.00027894	0	9.52699e-05	0	0	0	0	0	5.36509e-05	0	0.000158053	0	0	8.21558e-05
k__Fungi	p__Basidiomycota	c__Agaricomycetes	o__Corticiales	f__Corticiaceae	0	0	0	0	6.08236e-05	0	0	0	0	0	0	0	0	0	0.000821558
k__Fungi	p__Basidiomycota	c__Agaricomycetes	o__Geastrales	f__Geastraceae	0.000481708	0	0.000309844	0.00019054	0.000243294	0	0.000189	6.35284e-05	0	0	0	0	0	0.000125707	0
k__Fungi	p__Basidiomycota	c__Agaricomycetes	o__Gloeophyllales	f__Gloeophyllaceae	0	0	0	0	6.08236e-05	0	0	0	0	0	0	0	0	0	0
k__Fungi	p__Basidiomycota	c__Agaricomycetes	o__Hymenochaetales	f__Hymenochaetaceae	5.35232e-05	0.0004649	8.85269e-05	0.00019054	0.000182471	0.000204311	0.000378	0.000190585	0.000189879	5.36509e-05	0.000218994	0.000316106	0.000117371	0.000209512	0.000246467
k__Fungi	p__Basidiomycota	c__Agaricomycetes	o__Hymenochaetales	f__Schizoporaceae	0.000240854	0.00065086	4.42635e-05	0.000428714	0.000304118	0.000306466	0.0002835	0.000254113	0.000474699	0.000482859	7.2998e-05	0.000474158	0	0.000167609	0.000328623
k__Fungi	p__Basidiomycota	c__Agaricomycetes	o__Polyporales	f__Fomitopsidaceae	0	0	0	0	0	0	0	0	0	5.36509e-05	0	0	0	4.19024e-05	0
k__Fungi	p__Basidiomycota	c__Agaricomycetes	o__Polyporales	f__Ganodermataceae	0	0	4.42635e-05	0	0	0	0	6.35284e-05	0	5.36509e-05	0	0	0.000117371	4.19024e-05	0
k__Fungi	p__Basidiomycota	c__Agaricomycetes	o__Polyporales	f__Meruliaceae	0	0	0	0	0	0.000255389	0	0	0	0	0	0	0	0	0
k__Fungi	p__Basidiomycota	c__Agaricomycetes	o__Polyporales	f__Phanerochaetaceae	0	0	0	4.76349e-05	6.08236e-05	0	0	6.35284e-05	9.49397e-05	0	0	0.000158053	0	0	0
k__Fungi	p__Basidiomycota	c__Agaricomycetes	o__Polyporales	f__Polyporaceae	8.02847e-05	0.0004649	8.85269e-05	0.000428714	0.000364941	0.000255389	0.0004725	0.000317642	0.000759518	0.000321906	7.2998e-05	0.000474158	0.000293427	0.000167609	0.000328623
k__Fungi	p__Basidiomycota	c__Agaricomycetes	o__Russulales	f__Auriscalpiaceae	0	9.298e-05	4.42635e-05	4.76349e-05	6.08236e-05	0	0	0.000127057	0	5.36509e-05	0	0	0	0	0
k__Fungi	p__Basidiomycota	c__Agaricomycetes	o__Russulales	f__Peniophoraceae	2.67616e-05	0	0	0	0	0	0	0	0	0	0	0	0	0	0
k__Fungi	p__Basidiomycota	c__Agaricomycetes	o__Russulales	f__Podoscyphaceae	5.35232e-05	0.00027894	8.85269e-05	0.0277235	0	0.0004597	0	6.35284e-05	0.000379759	5.36509e-05	7.2998e-05	0	0.000176056	8.38047e-05	0.000164312
k__Fungi	p__Basidiomycota	c__Agaricomycetes	o__Russulales	f__Russulaceae	0	9.298e-05	8.85269e-05	9.52699e-05	0.000182471	5.10777e-05	0	0.000127057	0.000189879	0	0.000145996	0.000158053	0	0.000544731	8.21558e-05
k__Fungi	p__Basidiomycota	c__Agaricomycetes	o__Russulales	f__Stephanosporaceae	0	0	0	0.00609727	0	0	0	0	0	0	0	0	5.86854e-05	0	0
k__Fungi	p__Basidiomycota	c__Agaricomycetes	o__Russulales	f__Stereaceae	2.67616e-05	0	0	4.76349e-05	0	0.000102155	0	0.000127057	0	0	0	0	5.86854e-05	4.19024e-05	0
k__Fungi	p__Basidiomycota	c__Agaricomycetes	o__Sebacinales	Other	0	0	0	0	0	0.000102155	0	0	0	0	0	0.000158053	0.000762911	8.38047e-05	0.00673677
k__Fungi	p__Basidiomycota	c__Agaricomycetes	o__Sebacinales	f__Sebacinaceae	0.000214093	0.00427708	0.000486898	0.000476349	0.00298035	0.000510777	0.000378	0.00038117	0.00104434	0.000536509	0.00204394	0.00205469	0.00064554	0.120846	0.00542228
k__Fungi	p__Basidiomycota	c__Agaricomycetes	o__Sebacinales	f__Sebacinales Group B	0.000107046	0.00037192	0.000442635	0.00362025	0.00145977	0.00301359	0	0.00222349	0.000569638	0.00976447	7.2998e-05	0.000316106	0.000234742	0.000167609	0.00106802
k__Fungi	p__Basidiomycota	c__Agaricomycetes	o__Thelephorales	f__Thelephoraceae	0.000401424	0.00018596	0.000221317	0.00028581	0.000182471	0.000408622	9.45001e-05	0.000190585	9.49397e-05	0.000107302	0.000145996	0.000632211	0.000117371	0.0994343	0.00057509
k__Fungi	p__Basidiomycota	c__Agaricomycetes	o__Trechisporales	f__Hydnodontaceae	2.67616e-05	0	0	4.76349e-05	0.00158141	5.10777e-05	0	6.35284e-05	0	5.36509e-05	7.2998e-05	0	0	0	8.21558e-05
k__Fungi	p__Basidiomycota	c__Agaricostilbomycetes	o__Agaricostilbales	f__Agaricostilbaceae	0	0	4.42635e-05	0	0	0	0	0	0	0	0	0	0	0	8.21558e-05
k__Fungi	p__Basidiomycota	c__Agaricostilbomycetes	o__Agaricostilbales	f__Chionosphaeraceae	0	0	0	4.76349e-05	0	0	0	0.000127057	9.49397e-05	5.36509e-05	0	0.000158053	0	4.19024e-05	0
k__Fungi	p__Basidiomycota	c__Cystobasidiomycetes	o__Cystobasidiales	f__Cystobasidiaceae	2.67616e-05	0	4.42635e-05	0	0.000121647	0	9.45001e-05	0	0	0.000107302	0	0	0	4.19024e-05	0
k__Fungi	p__Basidiomycota	c__Exobasidiomycetes	o__Entylomatales	f__Entylomataceae	2.67616e-05	9.298e-05	8.85269e-05	4.76349e-05	0	0	9.45001e-05	6.35284e-05	0	0	0	0	0	0	0
k__Fungi	p__Basidiomycota	c__Exobasidiomycetes	o__Exobasidiales	f__Exobasidiaceae	0.000321139	0.00065086	0.000177054	0.000523984	0.00085153	0.0004597	0.000567001	0.000444699	0.000474699	0.000160953	0	0.000316106	0.000293427	0.000628536	0.000410779
k__Fungi	p__Basidiomycota	c__Exobasidiomycetes	o__Microstromatales	f__Microstromataceae	0	0	0	0	0	0	0	6.35284e-05	0	0	0	0	0	0	0
k__Fungi	p__Basidiomycota	c__Microbotryomycetes	Other	Other	0.000883132	0	0	9.52699e-05	0	0	0	0.000127057	0.000189879	0	0.000291992	0	0	0	0
k__Fungi	p__Basidiomycota	c__Microbotryomycetes	o__Kriegeriales	f__Camptobasidiaceae	0	0	0	4.76349e-05	6.08236e-05	0	0	0	0	0	0	0	0	4.19024e-05	0
k__Fungi	p__Basidiomycota	c__Microbotryomycetes	o__Leucosporidiales	f__Leucosporidiaceae	8.02847e-05	0.00018596	0.000221317	0.00019054	6.08236e-05	0.000153233	0	0	9.49397e-05	0.000107302	0.000145996	0.000790264	0.000234742	8.38047e-05	8.21558e-05
k__Fungi	p__Basidiomycota	c__Microbotryomycetes	o__Microbotryales	f__Microbotryaceae	2.67616e-05	0	8.85269e-05	9.52699e-05	6.08236e-05	0	9.45001e-05	0.000127057	0	0	0.000145996	0	0	4.19024e-05	0
k__Fungi	p__Basidiomycota	c__Microbotryomycetes	o__Sporidiobolales	f__Sporidiobolaceae	0.000909894	0.00065086	0.000708215	0.00028581	0.000669059	0.0004597	0.0021735	0.000571755	0.000759518	0.00101937	0.000656982	0	0.000234742	0.00280746	0.000492935
k__Fungi	p__Basidiomycota	c__Pucciniomycetes	o__Platygloeales	f__Eocronartiaceae	0	0.00027894	0.00013279	0.0139094	0.00139894	0	0	0	0.000379759	0.000160953	0.000218994	0	0	4.19024e-05	0.00262898
k__Fungi	p__Basidiomycota	c__Pucciniomycetes	o__Pucciniales	Other	0.000107046	0	0	0.00028581	6.08236e-05	0	0	6.35284e-05	0	0	0	0	0	0	0
k__Fungi	p__Basidiomycota	c__Pucciniomycetes	o__Pucciniales	f__Pucciniastraceae	2.67616e-05	0	0	4.76349e-05	0	5.10777e-05	0	0	0	0	0	0	0	0	0
k__Fungi	p__Basidiomycota	c__Tremellomycetes	Other	Other	0	9.298e-05	0.000442635	0	0.000364941	0	9.45001e-05	0	9.49397e-05	5.36509e-05	7.2998e-05	0	5.86854e-05	0	0.00057509
k__Fungi	p__Basidiomycota	c__Tremellomycetes	o__Cystofilobasidiales	f__Cystofilobasidiaceae	5.35232e-05	0.00055788	0.000354108	0.000333444	0.000243294	0.000970477	0	6.35284e-05	9.49397e-05	0.000160953	0.000145996	0.000948317	0.000880282	0.000335219	0.00238252
k__Fungi	p__Basidiomycota	c__Tremellomycetes	o__Filobasidiales	f__Filobasidiaceae	0.00516499	0.00223152	0.00752479	0.00362025	0.00450094	0.00403514	0.00585901	0.00279525	0.00237349	0.00241429	0.00175195	0.00284495	0.00152582	0.001718	0.00172527
k__Fungi	p__Basidiomycota	c__Tremellomycetes	o__Holtermanniales	f__Incertae sedis	0.000107046	0	0	0.00019054	0.000182471	0.00199203	0.0016065	0.000317642	0.000949397	0.000482859	0.000291992	0.000158053	0.000176056	0.000419024	0.00180743
k__Fungi	p__Basidiomycota	c__Tremellomycetes	o__Tremellales	Other	0	0	4.42635e-05	0	0	0	0	0	0	5.36509e-05	0	0	0	0	0
k__Fungi	p__Basidiomycota	c__Tremellomycetes	o__Tremellales	f__Incertae sedis	0.000133808	0.00037192	8.85269e-05	0.000571619	0.000182471	0.000357544	0.001134	0.00114351	0.000379759	0.000536509	0.000218994	0.000474158	0.000117371	0.000167609	0.000328623
k__Fungi	p__Basidiomycota	c__Tremellomycetes	o__Tremellales	f__Syzygosporaceae	0.000160569	0	0	0	0	0	0	0	0	0	0	0	0	0	0
k__Fungi	p__Basidiomycota	c__Tremellomycetes	o__Tremellales	f__Tremellaceae	0	0	0	0	0	0	0	0.000254113	0	0	0	0	0	0	0
k__Fungi	p__Basidiomycota	c__Tremellomycetes	o__Trichosporonales	f__Trichosporonaceae	0.000107046	0.00018596	8.85269e-05	0.000142905	0.000182471	5.10777e-05	9.45001e-05	0.000127057	0.000379759	0.000268255	0	0	0.000176056	4.19024e-05	0.000164312
k__Fungi	p__Basidiomycota	c__Wallemiomycetes	o__Geminibasidiales	f__Geminibasidiaceae	0	9.298e-05	0	0	0	5.10777e-05	0.000189	6.35284e-05	0.000189879	5.36509e-05	0	0.000158053	0	8.38047e-05	0.000164312
k__Fungi	p__Basidiomycota	c__Wallemiomycetes	o__Wallemiales	f__Wallemiaceae	0	0	0	0	0	5.10777e-05	0	0	0	0	0	0	0	0	0
k__Fungi	p__Chytridiomycota	c__Blastocladiomycetes	o__Blastocladiales	Other	0	0	0	0	0	0.000153233	0.0004725	0	0	0	0	0	0	0	0
k__Fungi	p__Chytridiomycota	c__Chytridiomycetes	Other	Other	2.67616e-05	9.298e-05	0	9.52699e-05	0	0	0	0.000127057	0	0	0.000437988	0	0	8.38047e-05	0.000164312
k__Fungi	p__Chytridiomycota	c__Chytridiomycetes	o__Chytridiales	f__Synchytriaceae	0	0	0.00115085	0	0	0	0	0	0	0	0	0	0	0	0
k__Fungi	p__Chytridiomycota	c__Chytridiomycetes	o__Olpidiales	f__Olpidiaceae	0	0.00018596	0	0	0	0	0	0	0	0	0	0	0	0	0
k__Fungi	p__Chytridiomycota	c__Chytridiomycetes	o__Rhizophydiales	Other	0.00936655	0.00846118	0.00659525	0.00514457	0.00468341	0.000664011	0	0.000317642	9.49397e-05	5.36509e-05	0.000145996	0	0.000117371	8.38047e-05	0.00057509
k__Fungi	p__Chytridiomycota	c__Chytridiomycetes	o__Rhizophydiales	f__Protrudomycetaceae	0	9.298e-05	0.000354108	4.76349e-05	0.000243294	0	9.45001e-05	6.35284e-05	0	0	0.000145996	0	0	0	0
k__Fungi	p__Chytridiomycota	c__Chytridiomycetes	o__Rhizophydiales	f__Rhizophydiaceae	0	0	0	0.00019054	0	0.000306466	0	0	0	0	0.000583984	0	0	0	0
k__Fungi	p__Chytridiomycota	c__Chytridiomycetes	o__Spizellomycetales	f__Spizellomycetaceae	2.67616e-05	9.298e-05	0.0106232	0.00776449	0.000121647	0.000357544	0.0016065	6.35284e-05	0	0	7.2998e-05	0.000474158	0	0.00393882	0.000328623
k__Fungi	p__Glomeromycota	c__Glomeromycetes	o__Archaeosporales	f__Ambisporaceae	0.000347901	0	0.000531161	0	0.000182471	5.10777e-05	0	0	0	0	0	0	0	0	0
k__Fungi	p__Glomeromycota	c__Glomeromycetes	o__Archaeosporales	f__Archaeosporaceae	0	0	0	0.000952699	0	0	0	0	0	0	7.2998e-05	0	5.86854e-05	0	0
k__Fungi	p__Glomeromycota	c__Glomeromycetes	o__Diversisporales	f__Acaulosporaceae	0.000374662	0.0009298	0.000177054	0.00347735	0.00158141	0.00612933	0.0038745	0.00127057	0.00607614	0.00509684	0.000145996	0.00158053	0	0.000251414	0.00180743
k__Fungi	p__Glomeromycota	c__Glomeromycetes	o__Diversisporales	f__Gigasporaceae	0	0	4.42635e-05	0	0	0	0	0	0	0	0	0	0	0	0
k__Fungi	p__Glomeromycota	c__Glomeromycetes	o__Glomerales	f__Claroideoglomeraceae	2.67616e-05	0	8.85269e-05	0.000381079	0	0.0018388	0.00529201	0.000190585	0.000284819	0.000482859	0.000218994	0	0.00223005	0.000419024	0
k__Fungi	p__Glomeromycota	c__Glomeromycetes	o__Glomerales	f__Glomeraceae	0.000374662	0.00083682	0.000531161	0.000666889	0.000364941	0.00173664	0.000189	0.000254113	0.00607614	0.00128762	0.00510986	0.003003	0.0610915	0.0132411	0.00106802
k__Fungi	p__Glomeromycota	c__Glomeromycetes	o__Paraglomerales	f__Paraglomeraceae	0	0	0	0	0	0.000664011	0.000661501	0.00520933	0	0	0	0.000158053	0	0	0
k__Fungi	p__Zygomycota	c__Incertae sedis	Other	Other	0	0	4.42635e-05	0	0	0	0.000378	0	0	0	7.2998e-05	0	0	0.000209512	8.21558e-05
k__Fungi	p__Zygomycota	c__Incertae sedis	o__Endogonales	f__Endogonaceae	0	0	0	9.52699e-05	0	0	0.000378	0	0	0	0	0	0	0	0
k__Fungi	p__Zygomycota	c__Incertae sedis	o__Entomophthorales	f__Entomophthoraceae	0	0	0	0	0.000121647	0	0	0	0	0	0	0	0	0	0
k__Fungi	p__Zygomycota	c__Incertae sedis	o__Mortierellales	f__Mortierellaceae	0.00487061	0.00446304	0.010579	0.00471586	0.00772459	0.0402493	0.038367	0.0445969	0.00702554	0.00616986	0.00189795	0.0135925	0.0169014	0.00280746	0.00977654
k__Fungi	p__Zygomycota	c__Incertae sedis	o__Mucorales	Other	0	0	0	0	6.08236e-05	0	0	0	0	0	0	0	0	0	0
k__Fungi	p__Zygomycota	c__Incertae sedis	o__Mucorales	f__Mucoraceae	2.67616e-05	0	8.85269e-05	0.000142905	0.000243294	0	0	0	9.49397e-05	0.000375557	0	0	0	0	0.000739402
k__Fungi	p__Zygomycota	c__Incertae sedis	o__Mucorales	f__Umbelopsidaceae	0	0	8.85269e-05	0	0	0	0	0	0	0	0	0	0	0	0

## Sheet: Genus
# Constructed from biom file
Kingdom	Phylum	Class	Order	Family	Genus	S2-A-1	S2-A-2	S2-A-3	S2-A-4	S2-A-5	S2-B-1	S2-B-2	S2-B-3	S2-B-4	S2-B-5	S2-C-1	S2-C-2	S2-C-3	S2-C-4	S2-C-5
Unclassified	Other	Other	Other	Other	Other	0.00561993	0.0249186	0.00748052	0.0153384	0.0304118	0.0231382	0.0256095	0.0200114	0.0905725	0.0243575	0.0135776	0.0221274	0.00557512	0.0615546	0.0476503
k__Fungi	Other	Other	Other	Other	Other	0.303985	0.345328	0.477868	0.231506	0.365306	0.119062	0.198639	0.147576	0.264407	0.0762916	0.213592	0.0916706	0.20534	0.0326838	0.16653
k__Fungi	p__Ascomycota	Other	Other	Other	Other	0.0450665	0.0293817	0.0416076	0.0236269	0.0565051	0.0336092	0.116802	0.0736929	0.0521219	0.0384141	0.0240164	0.0306622	0.0245892	0.0382569	0.0177456
k__Fungi	p__Ascomycota	c__Archaeorhizomycetes	o__Archaeorhizomycetales	f__Archaeorhizomycetaceae	g__Archaeorhizomyces	0.278294	0.00864714	0.00836579	0.000381079	0.000364941	0.00117479	0	0.00038117	0.000379759	0.000214604	0.000583984	0.000632211	0.00809859	0.00071234	0.000246467
k__Fungi	p__Ascomycota	c__Dothideomycetes	Other	Other	Other	0	0.00065086	0.00270007	0.000571619	0.000182471	0.000306466	0.000945001	0	0.000189879	0.000107302	0	0.000158053	0.000176056	0	0
k__Fungi	p__Ascomycota	c__Dothideomycetes	o__Botryosphaeriales	f__	g__Camarosporium	0	0.00027894	0.000309844	9.52699e-05	0.000121647	0.000408622	0	0.000317642	9.49397e-05	0.00107302	0.000145996	0.000948317	0.00105634	8.38047e-05	0.00156096
k__Fungi	p__Ascomycota	c__Dothideomycetes	o__Botryosphaeriales	f__Botryosphaeriaceae	g__Microdiplodia	0	0	0	0	6.08236e-05	0	0	0	0	0	0	0	0	0	0
k__Fungi	p__Ascomycota	c__Dothideomycetes	o__Capnodiales	Other	Other	2.67616e-05	0	0	0	0.000486588	0	0	0	0	0	0	0	5.86854e-05	4.19024e-05	0
k__Fungi	p__Ascomycota	c__Dothideomycetes	o__Capnodiales	f__Cladosporiaceae	g__Cladosporium	0.00165922	0.0041841	0.00247875	0.00766922	0.0228088	0.00454592	0.004347	0.00444699	0.00370265	0.00616986	0.00335791	0.003003	0.00258216	0.00234653	0.0042721
k__Fungi	p__Ascomycota	c__Dothideomycetes	o__Capnodiales	f__Cladosporiaceae	g__Rachicladosporium	5.35232e-05	9.298e-05	8.85269e-05	0.000523984	0.0104617	0.000357544	0	0.00114351	0.000759518	0.000160953	0.000145996	0	0	8.38047e-05	0.000164312
k__Fungi	p__Ascomycota	c__Dothideomycetes	o__Capnodiales	f__Cladosporiaceae	g__Toxicocladosporium	0	0	0	0	0	0	0	0	0	0.000107302	0	0	0	0	0
k__Fungi	p__Ascomycota	c__Dothideomycetes	o__Capnodiales	f__Davidiellaceae	Other	0	9.298e-05	0.00013279	0.000428714	0.000304118	0.000561855	0.001134	6.35284e-05	0.000189879	0.000160953	0.000437988	0.000158053	0.000117371	0.000167609	0.000328623
k__Fungi	p__Ascomycota	c__Dothideomycetes	o__Capnodiales	f__Davidiellaceae	g__Davidiella	0	0.00018596	0	4.76349e-05	0.000121647	0.000102155	0	6.35284e-05	0	0	0	0.000158053	0	4.19024e-05	0
k__Fungi	p__Ascomycota	c__Dothideomycetes	o__Capnodiales	f__Incertae sedis	g__Microcyclospora	0	0	0	0	0.000182471	5.10777e-05	0	0	0	5.36509e-05	0.000145996	0	0	0	0
k__Fungi	p__Ascomycota	c__Dothideomycetes	o__Capnodiales	f__Mycosphaerellaceae	Other	0	0.00027894	0	0.000142905	0.00735965	0.000204311	9.45001e-05	0.000190585	9.49397e-05	0.000160953	0	0.000316106	5.86854e-05	4.19024e-05	8.21558e-05
k__Fungi	p__Ascomycota	c__Dothideomycetes	o__Capnodiales	f__Mycosphaerellaceae	g__Mycocentrospora	0	0.00037192	4.42635e-05	0	6.08236e-05	0.00526101	0	6.35284e-05	0	0	0	0	0	0	0
k__Fungi	p__Ascomycota	c__Dothideomycetes	o__Capnodiales	f__Mycosphaerellaceae	g__Pseudocercosporella	0	0	0	4.76349e-05	0	5.10777e-05	0	0	0	0	7.2998e-05	0	0	0	0
k__Fungi	p__Ascomycota	c__Dothideomycetes	o__Capnodiales	f__Mycosphaerellaceae	g__Ramularia	5.35232e-05	0	0	0	0.000121647	0.000153233	0.0019845	0	0	5.36509e-05	7.2998e-05	0	0	4.19024e-05	0
k__Fungi	p__Ascomycota	c__Dothideomycetes	o__Capnodiales	f__Mycosphaerellaceae	g__Septoria	0	0.00018596	4.42635e-05	0.00019054	0	5.10777e-05	0	0	0	0.000482859	0	0	0	0	0
k__Fungi	p__Ascomycota	c__Dothideomycetes	o__Capnodiales	f__Mycosphaerellaceae	g__Zymoseptoria	0	9.298e-05	0	4.76349e-05	6.08236e-05	0	0	0	9.49397e-05	0	0	0	0	0	0
k__Fungi	p__Ascomycota	c__Dothideomycetes	o__Capnodiales	f__Teratosphaeriaceae	Other	2.67616e-05	0.00037192	0	0.000238175	0.000304118	0.000153233	0.000189	6.35284e-05	0	5.36509e-05	7.2998e-05	0.000158053	5.86854e-05	4.19024e-05	8.21558e-05
k__Fungi	p__Ascomycota	c__Dothideomycetes	o__Capnodiales	f__Teratosphaeriaceae	g__Devriesia	0	0	0	0	0.00121647	0	0	0	0	0	0	0	0	0	0
k__Fungi	p__Ascomycota	c__Dothideomycetes	o__Capnodiales	f__Teratosphaeriaceae	g__Friedmanniomyces	0	0	0	0	0.000364941	0	0	0	0	0	0	0	0	0	0
k__Fungi	p__Ascomycota	c__Dothideomycetes	o__Capnodiales	f__Teratosphaeriaceae	g__Oleoguttula	8.02847e-05	9.298e-05	0.000531161	0.000762159	0.00961012	0.000510777	9.45001e-05	0	0.000949397	0.000107302	0	0	0.000117371	8.38047e-05	8.21558e-05
k__Fungi	p__Ascomycota	c__Dothideomycetes	o__Dothideales	f__Dothideaceae	g__Endoconidioma	0.000133808	0.00065086	0.000221317	0.00028581	0.00127729	0.000868322	0.0002835	0.000317642	0.000379759	0.000482859	0.00036499	0.000316106	0.000293427	0.000502828	0.000328623
k__Fungi	p__Ascomycota	c__Dothideomycetes	o__Dothideales	f__Dothideaceae	g__Scleroconidioma	0	0	0	0	6.08236e-05	0	0	0	0	0	0	0	0	0	0
k__Fungi	p__Ascomycota	c__Dothideomycetes	o__Dothideales	f__Dothioraceae	Other	2.67616e-05	9.298e-05	4.42635e-05	4.76349e-05	0	0	0	6.35284e-05	0	0	0	0.000158053	0	4.19024e-05	0
k__Fungi	p__Ascomycota	c__Dothideomycetes	o__Dothideales	f__Dothioraceae	g__Aureobasidium	0.000133808	0	0.00013279	0	0.000121647	0.000102155	0.00746551	0	9.49397e-05	5.36509e-05	7.2998e-05	0	5.86854e-05	4.19024e-05	0
k__Fungi	p__Ascomycota	c__Dothideomycetes	o__Dothideales	f__Dothioraceae	g__Kabatiella	0	0	0	0	0.000243294	0	0	0	0	0	0	0	0	4.19024e-05	0
k__Fungi	p__Ascomycota	c__Dothideomycetes	o__Dothideales	f__Incertae sedis	g__Celosporium	2.67616e-05	0	0	0	0.000304118	0	0	0	0	0	0	0	0	0	0
k__Fungi	p__Ascomycota	c__Dothideomycetes	o__Hysteriales	f__Gloniaceae	g__Cenococcum	0.000187331	0.00027894	0.000177054	0.00028581	0.000547412	0.000306466	0.000189	0.000190585	0.000569638	0.000321906	0.00036499	0.000790264	0.000469484	0.121224	0.00057509
k__Fungi	p__Ascomycota	c__Dothideomycetes	o__Incertae sedis	f__Eremomycetaceae	g__Arthrographis	0	0	0	0	0	0	0	0	0	0.000107302	0	0	0	0	0
k__Fungi	p__Ascomycota	c__Dothideomycetes	o__Jahnulales	f__Aliquandostipitaceae	g__Jahnula	0	0	0	0	0	0	0	0	0	0	0	0	5.86854e-05	0	0.000164312
k__Fungi	p__Ascomycota	c__Dothideomycetes	o__Jahnulales	f__Aliquandostipitaceae	g__Xylomyces	0	0	0	4.76349e-05	0	0	0	0	9.49397e-05	0	0	0	0	4.19024e-05	0
k__Fungi	p__Ascomycota	c__Dothideomycetes	o__Microascales	f__Halosphaeriaceae	g__Periconia	2.67616e-05	0	4.42635e-05	0	0.000121647	5.10777e-05	0	0	9.49397e-05	0.00187778	7.2998e-05	0.000158053	0	8.38047e-05	8.21558e-05
k__Fungi	p__Ascomycota	c__Dothideomycetes	o__Microthyriales	f__Incertae sedis	g__Spirosphaera	0	0	0.000575425	0	0	0	0	0	0	0	0	0	0	0	0
k__Fungi	p__Ascomycota	c__Dothideomycetes	o__Minutisphaerales	f__Minutisphaeraceae	g__Minutisphaera	0.000615516	0.00055788	0.000575425	0.000571619	0.00182471	0.20712	0.0148365	0.30932	0.000664578	0.000965717	0.00131396	0.00110637	0.000352113	0.00142468	0.000985869
k__Fungi	p__Ascomycota	c__Dothideomycetes	o__Myriangiales	f__Incertae sedis	g__Endosporium	0	0	0	0	0	5.10777e-05	0	0	0	0	7.2998e-05	0	0	0	0
k__Fungi	p__Ascomycota	c__Dothideomycetes	o__Patellariales	f__Patellariaceae	g__Rhytidhysteron	0	0	0	0	0	0	0	0	0	0	0	0	5.86854e-05	0	8.21558e-05
k__Fungi	p__Ascomycota	c__Dothideomycetes	o__Pleosporales	Other	Other	0.000936655	0.00213854	0.00761331	0.00662125	0.00565659	0.0107263	0.0034965	0.00508227	0.00237349	0.00316541	0.00437988	0.0116959	0.00580986	0.00100566	0.00287545
k__Fungi	p__Ascomycota	c__Dothideomycetes	o__Pleosporales	f__Cucurbitariaceae	g__Pyrenochaeta	0.000160569	0.00027894	0.000442635	0.000238175	0.000608236	0.0041373	0.0002835	0.000254113	9.49397e-05	0.000429208	0.000583984	0.000632211	0.0174883	0.00134088	0.00262898
k__Fungi	p__Ascomycota	c__Dothideomycetes	o__Pleosporales	f__Cucurbitariaceae	g__Pyrenochaetopsis	0.000107046	0.00018596	0.00013279	0.00381079	6.08236e-05	0.000408622	0	0.000127057	0.000949397	0	0.0162056	0.000158053	0.000938967	0.000251414	0.00139665
k__Fungi	p__Ascomycota	c__Dothideomycetes	o__Pleosporales	f__Didymellaceae	g__Phoma	0.000428185	0.00306834	0.000575425	0.00166722	0.00145977	0.00112371	0.01323	0.00247761	0.00208867	0.0130908	0.000583984	0.00173858	0.000586854	0.000293317	0.00106802
k__Fungi	p__Ascomycota	c__Dothideomycetes	o__Pleosporales	f__Didymosphaeriaceae	g__Didymosphaeria	0	0.00055788	0.0173955	0.000142905	0.000243294	0.000204311	0.00378	0.00457404	9.49397e-05	0	0.000218994	0	5.86854e-05	0	0
k__Fungi	p__Ascomycota	c__Dothideomycetes	o__Pleosporales	f__Didymosphaeriaceae	g__Letendraea	2.67616e-05	9.298e-05	8.85269e-05	0.000142905	6.08236e-05	0.000510777	0	0.000127057	9.49397e-05	0.0054724	0.000218994	0.00173858	0.000528169	0.00339409	0.000246467
k__Fungi	p__Ascomycota	c__Dothideomycetes	o__Pleosporales	f__Incertae sedis	g__Ascochyta	0.000187331	0.0004649	0.000398371	0.00138141	0.000364941	0.00112371	9.45001e-05	0.000317642	0.000474699	0.000375557	0.000145996	0.000790264	0.000117371	0.000251414	0.000246467
k__Fungi	p__Ascomycota	c__Dothideomycetes	o__Pleosporales	f__Incertae sedis	g__Massariosphaeria	8.02847e-05	9.298e-05	8.85269e-05	0.000381079	0	0.00148125	0.0036855	0.0128327	0.000284819	0.000375557	0.0797138	0.00410937	0.0107394	0.000796145	0.0134735
k__Fungi	p__Ascomycota	c__Dothideomycetes	o__Pleosporales	f__Incertae sedis	g__Phaeomycocentrospora	0	9.298e-05	0	0.000238175	0.000608236	0.000204311	0.00567001	0.00038117	0.00104434	5.36509e-05	0	0	0	0.000251414	8.21558e-05
k__Fungi	p__Ascomycota	c__Dothideomycetes	o__Pleosporales	f__Leptosphaeriaceae	Other	2.67616e-05	0.0009298	0.000309844	0.00419187	0.0127121	0.0004597	0	0.000127057	0.000379759	0	0	0	5.86854e-05	4.19024e-05	0.000246467
k__Fungi	p__Ascomycota	c__Dothideomycetes	o__Pleosporales	f__Leptosphaeriaceae	g__Acicuseptoria	5.35232e-05	0.0018596	0.00119511	0.00662125	0.00133812	0.00102155	0.000945001	0.00076234	0.000664578	0.000375557	0.000510986	0.000316106	0.000117371	0.000670438	0.00172527
k__Fungi	p__Ascomycota	c__Dothideomycetes	o__Pleosporales	f__Leptosphaeriaceae	g__Coniothyrium	2.67616e-05	0	0	0	0.000182471	0.000204311	0	6.35284e-05	0.000189879	5.36509e-05	7.2998e-05	0.000316106	0	0.000125707	0
k__Fungi	p__Ascomycota	c__Dothideomycetes	o__Pleosporales	f__Leptosphaeriaceae	g__Leptosphaeria	5.35232e-05	0.0004649	8.85269e-05	0.000333444	0.00127729	0.00515885	9.45001e-05	0.000889397	0.000284819	0.00118032	0.000437988	0.00932511	0.0161972	0.00473497	0.00879067
k__Fungi	p__Ascomycota	c__Dothideomycetes	o__Pleosporales	f__Leptosphaeriaceae	g__Plenodomus	0	0	0	4.76349e-05	6.08236e-05	0.000153233	0.001512	0.00400229	0.000379759	0.000107302	0.00277393	0.000158053	0	4.19024e-05	0.000328623
k__Fungi	p__Ascomycota	c__Dothideomycetes	o__Pleosporales	f__Leptosphaeriaceae	g__Subplenodomus	2.67616e-05	0.00027894	0	0.00957462	0.00158141	5.10777e-05	0.000189	0.000127057	0	0.000107302	0	0	0	0.000167609	0.000246467
k__Fungi	p__Ascomycota	c__Dothideomycetes	o__Pleosporales	f__Lindgomycetaceae	g__Lindgomyces	0	0	0	9.52699e-05	0	0	0	0.00107998	9.49397e-05	0	0.00343091	0.000316106	0.000528169	0	0.000903713
k__Fungi	p__Ascomycota	c__Dothideomycetes	o__Pleosporales	f__Lophiostomataceae	g__Lophiostoma	8.02847e-05	0.00018596	0	0.000476349	0.000425765	0.00122587	0	0	0	0.000160953	0	0	0	0	8.21558e-05
k__Fungi	p__Ascomycota	c__Dothideomycetes	o__Pleosporales	f__Montagnulaceae	g__Paraconiothyrium	0	0	0	4.76349e-05	0	0	0	0	0	0	0	0	0	0	0
k__Fungi	p__Ascomycota	c__Dothideomycetes	o__Pleosporales	f__Phaeosphaeriaceae	Other	0.000214093	0.00102278	0.000398371	0.00114324	0.00127729	0.00158341	0.000661501	0.00107998	0.000664578	0.000751113	0.0037229	0.00126442	0.0533451	0.000502828	0.029001
k__Fungi	p__Ascomycota	c__Dothideomycetes	o__Pleosporales	f__Phaeosphaeriaceae	g__Ophiosphaerella	0.000802847	0.00316132	0.00354108	0.00166722	0.00237212	0.00265604	0.00765451	0.00203291	0.0206969	0.00230699	0.0037959	0.0112217	0.0107394	0.00255604	0.00205389
k__Fungi	p__Ascomycota	c__Dothideomycetes	o__Pleosporales	f__Phaeosphaeriaceae	g__Phaeosphaeria	0.000214093	0.00037192	0.00013279	0.00100033	0.000364941	5.10777e-05	0	0.00298583	0.000474699	0.00155588	0.00036499	0.000316106	5.86854e-05	0.000125707	0.000246467
k__Fungi	p__Ascomycota	c__Dothideomycetes	o__Pleosporales	f__Phaeosphaeriaceae	g__Sclerostagonospora	5.35232e-05	9.298e-05	0	0.000523984	0.000547412	0.000102155	0	0.00152468	0.000379759	0.000912066	0.00036499	0.000316106	0	4.19024e-05	0
k__Fungi	p__Ascomycota	c__Dothideomycetes	o__Pleosporales	f__Phaeosphaeriaceae	g__Setomelanomma	0	0	0	4.76349e-05	6.08236e-05	0	0	0	0	0	0.000145996	0.000632211	5.86854e-05	0.00159229	0
k__Fungi	p__Ascomycota	c__Dothideomycetes	o__Pleosporales	f__Phaeosphaeriaceae	g__Setophoma	0	0	0	0	0	0	0	0	0	5.36509e-05	0	0	0	0	0
k__Fungi	p__Ascomycota	c__Dothideomycetes	o__Pleosporales	f__Phaeosphaeriaceae	g__Stagonospora	2.67616e-05	0.00027894	8.85269e-05	0.00176249	0.000121647	0.00168557	9.45001e-05	0.00247761	0.000664578	0.000858415	0.0552595	0.0026869	0.000880282	0.000125707	0.000246467
k__Fungi	p__Ascomycota	c__Dothideomycetes	o__Pleosporales	f__Pleomassariaceae	g__Prosthemium	0.000802847	0.00102278	0.0023017	0.000238175	0.00468341	0.00454592	0.003591	0.00349406	0.00123422	0.000965717	0.000291992	0.00173858	0.000410798	0.0035617	0.00123234
k__Fungi	p__Ascomycota	c__Dothideomycetes	o__Pleosporales	f__Pleosporaceae	Other	0.000133808	0	0.000177054	0.00019054	0.000486588	0.000612933	0.000189	0.000190585	0.000189879	0.000858415	0.000291992	0	0.000469484	0.000293317	0
k__Fungi	p__Ascomycota	c__Dothideomycetes	o__Pleosporales	f__Pleosporaceae	g__Alternaria	8.02847e-05	0	8.85269e-05	0.000238175	0.000304118	0.000255389	0	0.000127057	0.000189879	0.000214604	0.000291992	0.000158053	0.000352113	0.000377121	0.000328623
k__Fungi	p__Ascomycota	c__Dothideomycetes	o__Pleosporales	f__Pleosporaceae	g__Chalastospora	0	0	0	0	0	0	0	0	0	0	0	0.000158053	0	0	0.000164312
k__Fungi	p__Ascomycota	c__Dothideomycetes	o__Pleosporales	f__Pleosporaceae	g__Drechslera	0.00222121	0.00204556	4.42635e-05	0.00214357	0.000182471	0.000868322	9.45001e-05	0.000444699	0	5.36509e-05	0	0	0	0	0
k__Fungi	p__Ascomycota	c__Dothideomycetes	o__Pleosporales	f__Sporormiaceae	Other	5.35232e-05	0.00027894	8.85269e-05	0.0111466	0.000729883	0.00469915	0.0002835	0.000571755	0.00218361	0.0180267	0.000218994	0.00126442	0.000352113	0.000502828	0.000328623
k__Fungi	p__Ascomycota	c__Dothideomycetes	o__Pleosporales	f__Sporormiaceae	g__Preussia	0.000133808	0.00037192	8.85269e-05	0.00719287	0.000243294	0.0255389	0.002646	0.00254113	0.00341783	0.0280594	0.00036499	0.00458353	0.000997653	0.000796145	0.00230036
k__Fungi	p__Ascomycota	c__Dothideomycetes	o__Pleosporales	f__Sporormiaceae	g__Sporormiella	0	0	0	0	0.000182471	0.000919399	0	6.35284e-05	0.000569638	0.0143248	7.2998e-05	0	5.86854e-05	0	8.21558e-05
k__Fungi	p__Ascomycota	c__Dothideomycetes	o__Pleosporales	f__Sporormiaceae	g__Westerdykella	0	0	0	0	6.08236e-05	0	0	0	0	0	0	0	0	0	0
k__Fungi	p__Ascomycota	c__Dothideomycetes	o__Tubeufiales	f__Tubeufiaceae	Other	2.67616e-05	0	0	0	0	0	0	0	0	0	0	0	0	0	0
k__Fungi	p__Ascomycota	c__Dothideomycetes	o__Tubeufiales	f__Tubeufiaceae	g__Helicoma	0	0	0	4.76349e-05	0.00498753	0	0	0	0	0	0	0	0	0	0
k__Fungi	p__Ascomycota	c__Dothideomycetes	o__Venturiales	f__Sympoventuriaceae	g__Ochroconis	0	0	0.000177054	4.76349e-05	0.00218965	0	0	0.000127057	0	0	0.00109497	0	0	0	0
k__Fungi	p__Ascomycota	c__Dothideomycetes	o__Venturiales	f__Venturiaceae	Other	0	0	0	0	0.000425765	0	0	0	0	0	0	0	0	0	0
k__Fungi	p__Ascomycota	c__Dothideomycetes	o__Venturiales	f__Venturiaceae	g__Venturia	0.000107046	0.00111576	0.00101806	0.00571619	0.0742656	0.00122587	0.0002835	0.00419287	0.000189879	0.000107302	0.000145996	0.000474158	0.000176056	8.38047e-05	0.00057509
k__Fungi	p__Ascomycota	c__Eurotiomycetes	Other	Other	Other	0.000856371	0.00065086	0.000221317	0.00100033	0.000547412	0.0004597	0.0004725	0.000317642	0.000379759	0.000429208	0.000437988	0.000158053	0.000117371	0.000293317	8.21558e-05
k__Fungi	p__Ascomycota	c__Eurotiomycetes	o__Chaetothyriales	Other	Other	0	0	0.000265581	0	0	0	9.45001e-05	0	0	5.36509e-05	0	0	0	0	0
k__Fungi	p__Ascomycota	c__Eurotiomycetes	o__Chaetothyriales	f__Chaetothyriaceae	g__Cyphellophora	0	9.298e-05	0	0.000238175	0.000547412	0	0	0	0	0.000268255	0	0	0	0	0
k__Fungi	p__Ascomycota	c__Eurotiomycetes	o__Chaetothyriales	f__Herpotrichiellaceae	Other	0.00939331	9.298e-05	0.00885269	0.000428714	0.000486588	0.000357544	9.45001e-05	0.000317642	9.49397e-05	0.000160953	0.000145996	0.000158053	5.86854e-05	0.000167609	0
k__Fungi	p__Ascomycota	c__Eurotiomycetes	o__Chaetothyriales	f__Herpotrichiellaceae	g__Capronia	8.02847e-05	0	0.00013279	0.000142905	0.00115565	0	0	0.000254113	0.000379759	0.000214604	0.000510986	0	0.000176056	0.000754243	0.000246467
k__Fungi	p__Ascomycota	c__Eurotiomycetes	o__Chaetothyriales	f__Herpotrichiellaceae	g__Cladophialophora	0.000561993	0.00037192	0.00146069	0.000952699	0.00298035	0.000357544	0.0004725	0.000444699	9.49397e-05	0.000214604	0.000145996	0.000316106	0.000117371	0.000167609	0.000246467
k__Fungi	p__Ascomycota	c__Eurotiomycetes	o__Chaetothyriales	f__Herpotrichiellaceae	g__Exophiala	0.000615516	0.00241748	0.000575425	0.0050493	0.00328447	0.00454592	0.00576451	0.00076234	0.0064559	0.0117496	0.00175195	0.00995733	0.00346244	0.00192751	0.0264542
k__Fungi	p__Ascomycota	c__Eurotiomycetes	o__Chaetothyriales	f__Herpotrichiellaceae	g__Metulocladosporiella	0	0	0	0	0	0.000204311	0	6.35284e-05	0	0	0	0	0	0	0
k__Fungi	p__Ascomycota	c__Eurotiomycetes	o__Chaetothyriales	f__Herpotrichiellaceae	g__Phaeococcomyces	2.67616e-05	0	0	9.52699e-05	0.000182471	0	0.000189	6.35284e-05	0	0	0	0.000158053	0.000117371	4.19024e-05	0
k__Fungi	p__Ascomycota	c__Eurotiomycetes	o__Chaetothyriales	f__Herpotrichiellaceae	g__Phaeomoniella	0	0	0	0	0.000182471	0	0	0	0	0	0	0	0	0	0
k__Fungi	p__Ascomycota	c__Eurotiomycetes	o__Chaetothyriales	f__Herpotrichiellaceae	g__Veronaea	0	0	0.000221317	0	0.000304118	0	9.45001e-05	0	0	5.36509e-05	0	0	0	0	0
k__Fungi	p__Ascomycota	c__Eurotiomycetes	o__Chaetothyriales	f__Incertae sedis	g__Coniosporium	2.67616e-05	9.298e-05	0	4.76349e-05	0	0.000357544	9.45001e-05	6.35284e-05	0	0	0	0	5.86854e-05	4.19024e-05	8.21558e-05
k__Fungi	p__Ascomycota	c__Eurotiomycetes	o__Chaetothyriales	f__Incertae sedis	g__Sarcinomyces	5.35232e-05	0	0.000221317	4.76349e-05	6.08236e-05	0	0	0	0	0	0	0	0	4.19024e-05	0
k__Fungi	p__Ascomycota	c__Eurotiomycetes	o__Chaetothyriales	f__Trichomeriaceae	g__Knufia	0	0.00037192	0	0.000476349	0.00115565	0	0	6.35284e-05	9.49397e-05	5.36509e-05	0	0	0	0	0.000164312
k__Fungi	p__Ascomycota	c__Eurotiomycetes	o__Eurotiales	f__Elaphomycetaceae	g__Elaphomyces	0	0	0	4.76349e-05	0.000121647	0	0	0	0	0	0	0	0	0	0
k__Fungi	p__Ascomycota	c__Eurotiomycetes	o__Eurotiales	f__Trichocomaceae	Other	0.000214093	0.00055788	0.000265581	0.000333444	0.000729883	0.000408622	0.000378	0.000444699	0.000474699	0.000536509	0.00036499	0.000474158	0.000352113	0.000419024	0.000739402
k__Fungi	p__Ascomycota	c__Eurotiomycetes	o__Eurotiales	f__Trichocomaceae	g__Aspergillus	0.0010437	0.00269642	0.00119511	0.00133378	0.00182471	0.00158341	0.0038745	0.00298583	0.00265831	0.00150223	0.00321191	0.00331911	0.00105634	0.00188561	0.00262898
k__Fungi	p__Ascomycota	c__Eurotiomycetes	o__Eurotiales	f__Trichocomaceae	g__Paecilomyces	0	9.298e-05	0.00486898	9.52699e-05	0	0	0	0	0	0	7.2998e-05	0	0	0	0
k__Fungi	p__Ascomycota	c__Eurotiomycetes	o__Eurotiales	f__Trichocomaceae	g__Penicillium	0.00165922	0.00622966	0.00318697	0.00376316	0.00571741	0.00500562	0.0040635	0.00463757	0.00446217	0.00493589	0.00437988	0.00458353	0.0036385	0.00377121	0.0042721
k__Fungi	p__Ascomycota	c__Eurotiomycetes	o__Eurotiales	f__Trichocomaceae	g__Rasamsonia	0	0	0	0	0	0	0	0	0	0.000107302	7.2998e-05	0	0	0	0
k__Fungi	p__Ascomycota	c__Eurotiomycetes	o__Eurotiales	f__Trichocomaceae	g__Sagenomella	0	0	0	0	6.08236e-05	0	0	0	0	0	0	0	0	0	0
k__Fungi	p__Ascomycota	c__Eurotiomycetes	o__Verrucariales	f__Verrucariaceae	Other	0	0.00027894	0	0.000381079	0.00170306	0.000204311	0	0.00196938	0.000949397	0.0100864	0	0	0	0	8.21558e-05
k__Fungi	p__Ascomycota	c__Eurotiomycetes	o__Verrucariales	f__Verrucariaceae	g__Psoroglaena	0	0.00027894	0	0	6.08236e-05	0	0	0	0	0.000643811	0	0	0	0	0
k__Fungi	p__Ascomycota	c__Geoglossomycetes	o__Geoglossales	f__Geoglossaceae	Other	0	0	0	0	0	0	0	0	0	0	0	0	0	0.000125707	0
k__Fungi	p__Ascomycota	c__Geoglossomycetes	o__Geoglossales	f__Geoglossaceae	g__Geoglossum	0.000107046	0.00065086	0.0702018	0.00100033	6.08236e-05	0.000357544	0.000189	0.000190585	0.000189879	0.000214604	0.000218994	0.000316106	0.000117371	4.19024e-05	0.000164312
k__Fungi	p__Ascomycota	c__Incertae sedis	o__Incertae sedis	f__Incertae sedis	Other	5.35232e-05	9.298e-05	0	9.52699e-05	0.000243294	0.000102155	0.0010395	0.000254113	0.000569638	0.000375557	7.2998e-05	0.000158053	0.00956573	0.000167609	0.00115018
k__Fungi	p__Ascomycota	c__Incertae sedis	o__Incertae sedis	f__Incertae sedis	g__Hymenula	0	0	0	4.76349e-05	0	0	0	0	0	0	0	0.00126442	0	0	0
k__Fungi	p__Ascomycota	c__Incertae sedis	o__Incertae sedis	f__Incertae sedis	g__Slimacomyces	0	0	0	0	0	0	0	6.35284e-05	0	0	0	0	0	0	0.00115018
k__Fungi	p__Ascomycota	c__Incertae sedis	o__Incertae sedis	f__Incertae sedis	g__Staphylotrichum	0	0	0	0	0	0	0	0	0	5.36509e-05	0	0	0	0	0
k__Fungi	p__Ascomycota	c__Incertae sedis	o__Incertae sedis	f__Incertae sedis	g__Triscelophorus	5.35232e-05	0.00018596	0.000265581	0.000428714	0.001034	0.0041373	0.011151	0.0089575	0.00246843	0.0317077	0.000145996	0.00126442	0.000117371	0.000544731	0.00057509
k__Fungi	p__Ascomycota	c__Incertae sedis	o__Incertae sedis	f__Incertae sedis	g__Tumularia	2.67616e-05	0	0	9.52699e-05	0	0.000766166	0	0.000127057	0.000379759	0.00311175	0	0.00331911	0	4.19024e-05	0.000492935
k__Fungi	p__Ascomycota	c__Incertae sedis	o__Incertae sedis	f__Incertae sedis	g__Ypsilina	0.00262263	0.013947	0.00792316	0.00647835	0.0100359	0.00408622	0.002646	0.0089575	0.0176588	0.00209239	0.00781079	0.0380907	0.00381455	0.00104756	0.0355734
k__Fungi	p__Ascomycota	c__Lecanoromycetes	Other	Other	Other	0	9.298e-05	0	0.000142905	0.000486588	5.10777e-05	0	6.35284e-05	0	5.36509e-05	0	0.000316106	5.86854e-05	4.19024e-05	0
k__Fungi	p__Ascomycota	c__Lecanoromycetes	o__Lecanorales	f__Lecanoraceae	Other	2.67616e-05	0.00018596	4.42635e-05	0.000142905	0.000182471	0.000204311	0	0	0.000474699	0.000107302	0	0.000158053	5.86854e-05	4.19024e-05	8.21558e-05
k__Fungi	p__Ascomycota	c__Lecanoromycetes	o__Lecanorales	f__Lecanoraceae	g__Lecidella	0	0	0	0	6.08236e-05	0	0	0	0	0	0	0	0	0	0
k__Fungi	p__Ascomycota	c__Lecanoromycetes	o__Lecanorales	f__Parmeliaceae	g__Bryoria	0.000535232	0.00111576	0.000708215	0.00119087	0.002068	0.00188988	0.001701	0.00101645	0.00123422	0.00182413	0.00145996	0.00189663	0.00140845	0.000963754	0.0014788
k__Fungi	p__Ascomycota	c__Lecanoromycetes	o__Lecanorales	f__Parmeliaceae	g__Hypogymnia	5.35232e-05	9.298e-05	8.85269e-05	4.76349e-05	0	0	9.45001e-05	0	9.49397e-05	0	7.2998e-05	0	0	4.19024e-05	8.21558e-05
k__Fungi	p__Ascomycota	c__Lecanoromycetes	o__Lecanorales	f__Ramalinaceae	g__Bacidina	0	0	0	4.76349e-05	0	0.000408622	0.002646	0	0	0.000912066	0	0	0	0	8.21558e-05
k__Fungi	p__Ascomycota	c__Lecanoromycetes	o__Ostropales	f__Stictidaceae	Other	0	0	4.42635e-05	0	0.00273706	0	0	0	0	0	0	0	0	0	0
k__Fungi	p__Ascomycota	c__Lecanoromycetes	o__Ostropales	f__Stictidaceae	g__Carestiella	0	0	0	0	0	0.000204311	0	0	0	0	7.2998e-05	0	0	0	0
k__Fungi	p__Ascomycota	c__Lecanoromycetes	o__Peltigerales	f__Lobariaceae	Other	0	0	4.42635e-05	0	6.08236e-05	0	0	6.35284e-05	0	5.36509e-05	0	0	0	0	0
k__Fungi	p__Ascomycota	c__Lecanoromycetes	o__Peltigerales	f__Peltigeraceae	g__Peltigera	5.35232e-05	0.180474	0	0.00019054	0.000121647	0	9.45001e-05	0.000127057	9.49397e-05	0.0101937	0.000145996	0	0	8.38047e-05	8.21558e-05
k__Fungi	p__Ascomycota	c__Lecanoromycetes	o__Pertusariales	f__Megasporaceae	g__Aspicilia	0.000107046	0	0.00469193	9.52699e-05	0.000121647	0.000612933	0	0	0.000284819	0	0	0	5.86854e-05	0	0
k__Fungi	p__Ascomycota	c__Lecanoromycetes	o__Teloschistales	Other	Other	0	0	0	0	0.000121647	0	0	0	0	0	0	0	0	0	0
k__Fungi	p__Ascomycota	c__Lecanoromycetes	o__Teloschistales	f__Physciaceae	Other	0	0	0	0	0.000121647	0	0	0	0	0	0	0	0	0	0
k__Fungi	p__Ascomycota	c__Leotiomycetes	Other	Other	Other	0.00315787	0.0018596	0.00110659	0.00419187	0.00407518	0.045306	0.0431865	0.0138492	0.205544	0.134878	0.00489087	0.00711238	0.0088615	0.00590823	0.0217713
k__Fungi	p__Ascomycota	c__Leotiomycetes	o__Helotiales	Other	Other	0.012123	0.00622966	0.00420503	0.058972	0.0260933	0.0227807	0.033642	0.0183597	0.0117725	0.0161489	0.0484707	0.0336652	0.0290493	0.00670438	0.0483897
k__Fungi	p__Ascomycota	c__Leotiomycetes	o__Helotiales	f__Dermateaceae	Other	0	0	0	0	0.000121647	0	0	0	0	0	0	0	0	0	0
k__Fungi	p__Ascomycota	c__Leotiomycetes	o__Helotiales	f__Dermateaceae	g__Cryptosporiopsis	8.02847e-05	0	0.000177054	0	0	0	0	0	0	0	0	0	0	0	0
k__Fungi	p__Ascomycota	c__Leotiomycetes	o__Helotiales	f__Dermateaceae	g__Mollisia	0.000107046	0	8.85269e-05	0.000476349	0.000486588	0	9.45001e-05	0	0	0	0	0	0	0	0
k__Fungi	p__Ascomycota	c__Leotiomycetes	o__Helotiales	f__Dermateaceae	g__Naevala	2.67616e-05	0	0.000265581	0.000571619	0.00699471	0.000357544	0	0	0	0.000160953	0	0.00252884	0	4.19024e-05	0.000246467
k__Fungi	p__Ascomycota	c__Leotiomycetes	o__Helotiales	f__Dermateaceae	g__Pezicula	0	0	0	0.00185776	6.08236e-05	0	0	0	9.49397e-05	0	0	0	0	0	0
k__Fungi	p__Ascomycota	c__Leotiomycetes	o__Helotiales	f__Dermateaceae	g__Phaeomollisia	0.000133808	0	0	0	0	0	0	0	0	0	0	0	0	4.19024e-05	0
k__Fungi	p__Ascomycota	c__Leotiomycetes	o__Helotiales	f__Dermateaceae	g__Scleropezicula	0	0	0	0	0	0.000255389	0	0	0.000379759	0	0	0	0	0	0
k__Fungi	p__Ascomycota	c__Leotiomycetes	o__Helotiales	f__Helotiaceae	Other	2.67616e-05	0	4.42635e-05	9.52699e-05	0	0.000868322	9.45001e-05	0	0	0	0.00036499	0.000948317	0.000997653	0.0036036	0.00221821
k__Fungi	p__Ascomycota	c__Leotiomycetes	o__Helotiales	f__Helotiaceae	g__Articulospora	5.35232e-05	0	0.000398371	0.00319154	0.000973177	0.00127694	0.001701	0.00076234	0.000189879	0.00182413	0.000437988	0.00458353	0	8.38047e-05	0.000164312
k__Fungi	p__Ascomycota	c__Leotiomycetes	o__Helotiales	f__Helotiaceae	g__Bisporella	0.000107046	0	8.85269e-05	0.000428714	0.000243294	0.000153233	9.45001e-05	0.00508227	0.000189879	5.36509e-05	0.00233594	0.000632211	0.0253521	0.000293317	0.00205389
k__Fungi	p__Ascomycota	c__Leotiomycetes	o__Helotiales	f__Helotiaceae	g__Dimorphospora	0	0	0	0	0	0	0	0	0	0	0.00116797	0	0	0.000335219	0
k__Fungi	p__Ascomycota	c__Leotiomycetes	o__Helotiales	f__Helotiaceae	g__Geniculospora	0.000214093	0.00027894	0	0.00028581	0.000547412	0.000715088	0.0025515	0.00755988	0.00189879	5.36509e-05	0.000875976	0.000632211	5.86854e-05	0.000460926	0.00139665
k__Fungi	p__Ascomycota	c__Leotiomycetes	o__Helotiales	f__Helotiaceae	g__Hymenoscyphus	0.000160569	0	0	0.00028581	0.000364941	0	0	0	0	0	0	0	0	0	0
k__Fungi	p__Ascomycota	c__Leotiomycetes	o__Helotiales	f__Helotiaceae	g__Meliniomyces	2.67616e-05	0	0.000354108	0.00657362	0.000121647	0	0	6.35284e-05	0	0	0	0	0	4.19024e-05	0
k__Fungi	p__Ascomycota	c__Leotiomycetes	o__Helotiales	f__Helotiaceae	g__Neobulgaria	5.35232e-05	0	4.42635e-05	4.76349e-05	6.08236e-05	0.012463	0	0	9.49397e-05	0	7.2998e-05	0.000632211	0	4.19024e-05	0
k__Fungi	p__Ascomycota	c__Leotiomycetes	o__Helotiales	f__Hyaloscyphaceae	Other	0.0017395	0.00130172	0.0117298	0.0122422	0.0110699	0.0322811	0.0116235	0.0265549	0.00655084	0.000965717	0.00204394	0.00521574	0.000586854	0.0052378	0.0188137
k__Fungi	p__Ascomycota	c__Leotiomycetes	o__Helotiales	f__Hyaloscyphaceae	g__Cistella	0	0	0	0	0	0	0	0	0	0	0.00072998	0	0.000821596	0	0
k__Fungi	p__Ascomycota	c__Leotiomycetes	o__Helotiales	f__Hyaloscyphaceae	g__Hyalopeziza	0.000240854	0.00018596	0.00013279	0.000381079	0.000486588	0.000561855	0.0002835	0.000571755	0.000569638	0.000536509	0.000583984	0.000316106	0.000293427	0.000377121	0.000164312
k__Fungi	p__Ascomycota	c__Leotiomycetes	o__Helotiales	f__Hyaloscyphaceae	g__Hyphodiscus	0.0381085	9.298e-05	4.42635e-05	9.52699e-05	0.000182471	0.000612933	0.000378	0.000190585	0.000284819	0.000375557	0.000218994	0.000316106	0.000176056	0.000251414	0.000164312
k__Fungi	p__Ascomycota	c__Leotiomycetes	o__Helotiales	f__Hyaloscyphaceae	g__Lachnum	0.000347901	0.00055788	8.85269e-05	0.00157195	0.00188553	0.000306466	0.003213	0.0210914	0.000664578	0.000160953	0	0.000158053	5.86854e-05	8.38047e-05	0.000328623
k__Fungi	p__Ascomycota	c__Leotiomycetes	o__Helotiales	f__Hyaloscyphaceae	g__Mycoarthris	0	0.0013947	0	0.000476349	0.000425765	0	0	6.35284e-05	9.49397e-05	0	0	0	0	0.000125707	8.21558e-05
k__Fungi	p__Ascomycota	c__Leotiomycetes	o__Helotiales	f__Incertae sedis	Other	0.000347901	0.00158066	0.00469193	0.0129091	0.00225047	0.0148125	0.0033075	0.00190585	0.0351277	0.000858415	0.230966	0.0170697	0.000704225	0.0113555	0.0112553
k__Fungi	p__Ascomycota	c__Leotiomycetes	o__Helotiales	f__Incertae sedis	g__Cadophora	0.0522921	0.00167364	0.00163775	0.00181013	0.00450094	0.00377975	0.00774901	0.00158821	0.00465205	0.00461398	0.0100737	0.0142248	0.00751174	0.0852713	0.0085442
k__Fungi	p__Ascomycota	c__Leotiomycetes	o__Helotiales	f__Incertae sedis	g__Chalara	0.000107046	0.00390516	0.000309844	0.0145287	0.00127729	0.00822352	0.0010395	0.00832222	0.00930409	0.000804764	0.0694941	0.00995733	0.000997653	0.00125707	0.0027933
k__Fungi	p__Ascomycota	c__Leotiomycetes	o__Helotiales	f__Incertae sedis	g__Cystodendron	0.000776086	0.0023245	0.00371813	0.00266756	0.00225047	0.00204311	9.45001e-05	0.000127057	0.00132916	0.000160953	0.00313892	0.0181761	0.000938967	0.000125707	0.00106802
k__Fungi	p__Ascomycota	c__Leotiomycetes	o__Helotiales	f__Incertae sedis	g__Mastigosporium	0.00200712	0.00120874	0.00141643	0.0131472	0.00790706	0.000612933	0.001134	0.000127057	0.000189879	0.000268255	0.00131396	0.00995733	0.000117371	0.000251414	0.00246467
k__Fungi	p__Ascomycota	c__Leotiomycetes	o__Helotiales	f__Incertae sedis	g__Scytalidium	0	0	4.42635e-05	0	0	0	0	0	9.49397e-05	0	0	0	0	0	0
k__Fungi	p__Ascomycota	c__Leotiomycetes	o__Helotiales	f__Incertae sedis	g__Tetracladium	0.00420157	0.00344026	0.0106675	0.00362025	0.00808953	0.0059761	0.0127575	0.00724223	0.00778506	0.00541875	0.0275203	0.138612	0.07723	0.0017599	0.051183
k__Fungi	p__Ascomycota	c__Leotiomycetes	o__Helotiales	f__Incertae sedis	g__Xenopolyscytalum	0	0	0	0	0	5.10777e-05	9.45001e-05	6.35284e-05	0	0	0.000656982	0.000158053	0	8.38047e-05	0
k__Fungi	p__Ascomycota	c__Leotiomycetes	o__Helotiales	f__Phacidiaceae	g__Phacidium	0	0	0	0	0.00121647	0	0	6.35284e-05	0	0	0	0	0	0	0
k__Fungi	p__Ascomycota	c__Leotiomycetes	o__Helotiales	f__Sclerotiniaceae	Other	0.000107046	0.00018596	0.0050903	0.00019054	0.00231129	0.000153233	9.45001e-05	0.000190585	9.49397e-05	0.000107302	0.000145996	0.000316106	5.86854e-05	4.19024e-05	0.000246467
k__Fungi	p__Ascomycota	c__Leotiomycetes	o__Helotiales	f__Sclerotiniaceae	g__Botrytis	0.000294377	0.00065086	0.00451487	0.00133378	0.00285871	0.00112371	0.000850501	0.00114351	0.00151904	0.000858415	0.000437988	0.000316106	0.000586854	0.00071234	0.000657246
k__Fungi	p__Ascomycota	c__Leotiomycetes	o__Helotiales	f__Sclerotiniaceae	g__Sclerotinia	0	0	0	0	6.08236e-05	0	0	0	0	0	0	0	0	0	0
k__Fungi	p__Ascomycota	c__Leotiomycetes	o__Helotiales	f__Sclerotiniaceae	g__Zoellneria	0	0.00055788	0	0	0.000182471	0	0	0	0	0	0	0	0	0	0
k__Fungi	p__Ascomycota	c__Leotiomycetes	o__Helotiales	f__Vibrisseaceae	Other	8.02847e-05	9.298e-05	0	9.52699e-05	0.000121647	0.000102155	0.000189	0.00717871	9.49397e-05	0	0.0119717	0	0	0.000167609	0
k__Fungi	p__Ascomycota	c__Leotiomycetes	o__Helotiales	f__Vibrisseaceae	g__Myxocephala	0	0.00018596	0.00013279	0.000476349	0	0	0	0	0	0	0	0	0	0	0
k__Fungi	p__Ascomycota	c__Leotiomycetes	o__Helotiales	f__Vibrisseaceae	g__Phialocephala	5.35232e-05	0.00018596	0	9.52699e-05	0.000121647	0.00684442	0.0135135	0.00533638	0.00104434	0.00187778	0.00394189	0.00758653	5.86854e-05	0.000628536	0.00180743
k__Fungi	p__Ascomycota	c__Leotiomycetes	o__Incertae sedis	Other	Other	0.00133808	0.00204556	0.00115085	0.00638308	0.00322365	0.0101645	0.004536	0.00076234	0.00313301	0.00268255	0.00036499	0.00126442	0.000117371	0.000377121	0.00172527
k__Fungi	p__Ascomycota	c__Leotiomycetes	o__Incertae sedis	f__Incertae sedis	Other	0	0	0	0	0	0	9.45001e-05	0	0	0	0	0	0	0	0
k__Fungi	p__Ascomycota	c__Leotiomycetes	o__Incertae sedis	f__Incertae sedis	g__Collophora	0	0	0	0	0.000243294	0	0	0	0	0	0	0	0	0	0
k__Fungi	p__Ascomycota	c__Leotiomycetes	o__Incertae sedis	f__Incertae sedis	g__Eleutheromyces	0	9.298e-05	4.42635e-05	9.52699e-05	0.0357642	5.10777e-05	0	0	0	5.36509e-05	7.2998e-05	0	0	0	8.21558e-05
k__Fungi	p__Ascomycota	c__Leotiomycetes	o__Incertae sedis	f__Incertae sedis	g__Leohumicola	0.000883132	0.00027894	0.00013279	0.000381079	0.00139894	0.000868322	0.000189	0.000317642	0.000474699	0.000107302	7.2998e-05	0.00284495	0.000176056	8.38047e-05	0.0574269
k__Fungi	p__Ascomycota	c__Leotiomycetes	o__Incertae sedis	f__Myxotrichaceae	g__Oidiodendron	0	0	0	0	0.000243294	5.10777e-05	0	6.35284e-05	0	0	0	0	0	0	0
k__Fungi	p__Ascomycota	c__Leotiomycetes	o__Incertae sedis	f__Pseudeurotiaceae	Other	0.000107046	0.00037192	0.000841006	4.76349e-05	0.00279788	0.000357544	0.003591	0.000571755	0.0014241	0.000160953	0	0	0.000117371	0.00138278	0.000246467
k__Fungi	p__Ascomycota	c__Leotiomycetes	o__Incertae sedis	f__Pseudeurotiaceae	g__Pseudeurotium	0.000401424	0.00083682	8.85269e-05	0.000428714	0.00243294	0.0201246	0.00850501	0.00323995	0.000949397	0.0289715	0.000218994	0.000474158	0.000762911	0.000963754	0.00525797
k__Fungi	p__Ascomycota	c__Leotiomycetes	o__Incertae sedis	f__Pseudeurotiaceae	g__Pseudogymnoascus	0.00227473	0.0023245	0.0101806	0.000952699	0.00529165	0.0112882	0.01134	0.00539991	0.00360771	0.000804764	0.00131396	0.00379327	0.00704225	0.000838047	0.00205389
k__Fungi	p__Ascomycota	c__Leotiomycetes	o__Leotiales	f__Leotiaceae	g__Alatospora	0	0.00167364	0.0013279	0.000762159	0.00145977	0.00301359	0.00595351	0.000635284	0.00265831	0.00177048	0.00036499	0.00395132	0	0	0.000246467
k__Fungi	p__Ascomycota	c__Leotiomycetes	o__Leotiales	f__Leotiaceae	g__Microglossum	2.67616e-05	0.00018596	0	4.76349e-05	0	0.000102155	9.45001e-05	0	9.49397e-05	0	0	0	5.86854e-05	4.19024e-05	0
k__Fungi	p__Ascomycota	c__Leotiomycetes	o__Leotiales	f__Leotiaceae	g__Pezoloma	0.000133808	0.00018596	0.00013279	0.000333444	0.0469558	0.000612933	0.0002835	0.000825869	9.49397e-05	0.00059016	0.000218994	0	0.000117371	0.000963754	8.21558e-05
k__Fungi	p__Ascomycota	c__Leotiomycetes	o__Rhytismatales	f__Cudoniaceae	g__Spathularia	0	0	0	4.76349e-05	0	0	0	0	0	0	0	0	0	0	0
k__Fungi	p__Ascomycota	c__Leotiomycetes	o__Rhytismatales	f__Rhytismataceae	Other	0	0	4.42635e-05	0	0.00486588	0	9.45001e-05	0	9.49397e-05	0	0	0	0	0	0
k__Fungi	p__Ascomycota	c__Leotiomycetes	o__Rhytismatales	f__Rhytismataceae	g__Coccomyces	0	0	0	0	0	0	0	0	0	5.36509e-05	0	0	0	0	0
k__Fungi	p__Ascomycota	c__Leotiomycetes	o__Rhytismatales	f__Rhytismataceae	g__Lophodermium	0	0	0	0	0	0	0	0	0	0	0	0.000158053	0	0	0
k__Fungi	p__Ascomycota	c__Lichinomycetes	o__Lichinales	f__Lichinaceae	g__Phylliscum	0	0	0	0	0	0	0	0	0.000189879	0	0	0	0	0	0
k__Fungi	p__Ascomycota	c__Orbiliomycetes	o__Orbiliales	f__Orbiliaceae	Other	5.35232e-05	0	0.000177054	0	6.08236e-05	0.000153233	0	0.000127057	0.000379759	0.000804764	7.2998e-05	0	0.000352113	4.19024e-05	0.000328623
k__Fungi	p__Ascomycota	c__Orbiliomycetes	o__Orbiliales	f__Orbiliaceae	g__Brachyphoris	0	0	8.85269e-05	4.76349e-05	6.08236e-05	0	0	0	0	0	0	0	0.00064554	0	0
k__Fungi	p__Ascomycota	c__Orbiliomycetes	o__Orbiliales	f__Orbiliaceae	g__Dactylella	0	0	0.00013279	0	0	0	0	0	0	0	0.000145996	0	0	0	0
k__Fungi	p__Ascomycota	c__Orbiliomycetes	o__Orbiliales	f__Orbiliaceae	g__Monacrosporium	0	0	0	0.000476349	0	0	0	0	0.000189879	0	0	0	0	0	0.000492935
k__Fungi	p__Ascomycota	c__Pezizomycetes	o__Pezizales	Other	Other	2.67616e-05	0	0	0.000142905	6.08236e-05	0.000102155	0	0	0.000569638	0.00182413	0.00138696	0.000474158	0.0036385	0.000377121	0.00172527
k__Fungi	p__Ascomycota	c__Pezizomycetes	o__Pezizales	f__Ascobolaceae	g__Ascobolus	0	0.0009298	0.00013279	0.000428714	0.00182471	0.000153233	0.024381	0.000508227	0.00132916	0.00150223	0.000218994	0.0466256	0.00980047	0.00691389	0.00690108
k__Fungi	p__Ascomycota	c__Pezizomycetes	o__Pezizales	f__Incertae sedis	g__Phialea	0	0	0.000531161	4.76349e-05	0	0	0	0	0	0	0	0	0	0	0
k__Fungi	p__Ascomycota	c__Pezizomycetes	o__Pezizales	f__Pezizaceae	Other	0.000294377	0	8.85269e-05	0	0.000304118	0.000561855	0.004158	6.35284e-05	0	0	0	0	0.000117371	8.38047e-05	0.0014788
k__Fungi	p__Ascomycota	c__Pezizomycetes	o__Pezizales	f__Pezizaceae	g__Peziza	0	0	8.85269e-05	0	0.000121647	0	0	0	0	5.36509e-05	0	0	0	0	0.00197174
k__Fungi	p__Ascomycota	c__Pezizomycetes	o__Pezizales	f__Pezizaceae	g__Terfezia	2.67616e-05	0	0	0	0	0	0	0	0	0	0	0	0	0.00289126	0
k__Fungi	p__Ascomycota	c__Pezizomycetes	o__Pezizales	f__Pyronemataceae	Other	0.000267616	0	0	0.000142905	0.000304118	0.0257943	0	0.000698812	0.000189879	0.000107302	7.2998e-05	0	0	0.00087995	0.000164312
k__Fungi	p__Ascomycota	c__Pezizomycetes	o__Pezizales	f__Pyronemataceae	g__Cheilymenia	0	0	0	0	0	0	0	0	0	0.000429208	0	0	0	0	0
k__Fungi	p__Ascomycota	c__Pezizomycetes	o__Pezizales	f__Pyronemataceae	g__Pseudaleuria	0	0	0	0	0	0.00153233	0	0	0	0.000268255	0	0	0	0	0
k__Fungi	p__Ascomycota	c__Pezizomycetes	o__Pezizales	f__Pyronemataceae	g__Pulvinula	5.35232e-05	0	4.42635e-05	0	0.000243294	0.000102155	0	6.35284e-05	0	5.36509e-05	0.000510986	0.000474158	0.0242371	0.000125707	8.21558e-05
k__Fungi	p__Ascomycota	c__Pezizomycetes	o__Pezizales	f__Pyronemataceae	g__Scutellinia	0.000133808	0.00074384	0.00013279	0.000333444	0.000364941	0.00536316	0.00500851	0.0128327	0.000284819	0.0728043	0.00284692	0.00284495	0.000117371	0.000502828	0.00106802
k__Fungi	p__Ascomycota	c__Saccharomycetes	o__Saccharomycetales	Other	Other	0	0	0	4.76349e-05	0.000121647	0.00102155	0.00576451	0.000190585	0	5.36509e-05	0.00036499	0.000316106	0.000117371	0	8.21558e-05
k__Fungi	p__Ascomycota	c__Saccharomycetes	o__Saccharomycetales	f__Debaryomycetaceae	g__Candida	0.000454947	0.00102278	0.000973796	0.000666889	0.000547412	0.00127694	0.001134	0.000317642	0.000474699	0.000643811	0.00036499	0.000790264	0.000469484	0.000502828	0.000739402
k__Fungi	p__Ascomycota	c__Saccharomycetes	o__Saccharomycetales	f__Dipodascaceae	g__Basidioascus	8.02847e-05	0.00027894	0	4.76349e-05	0.000182471	0.000357544	0.00189	0.000635284	0	0.000160953	0.000145996	0	0	0.000335219	0.000492935
k__Fungi	p__Ascomycota	c__Saccharomycetes	o__Saccharomycetales	f__Dipodascaceae	g__Yarrowia	0	9.298e-05	0.000265581	0.000238175	6.08236e-05	0.000153233	9.45001e-05	0.000127057	0	0.000214604	0	0	0.000293427	8.38047e-05	0.000328623
k__Fungi	p__Ascomycota	c__Saccharomycetes	o__Saccharomycetales	f__Metschnikowiaceae	g__Metschnikowia	0	0	0	0.00028581	0	0	0	0	0	0	0	0	0	0	0
k__Fungi	p__Ascomycota	c__Saccharomycetes	o__Saccharomycetales	f__Phaffomycetaceae	g__Wickerhamomyces	0	0	0	0	0	5.10777e-05	9.45001e-05	0	0	0	0	0	0	4.19024e-05	0
k__Fungi	p__Ascomycota	c__Sordariomycetes	Other	Other	Other	0.00254235	0.0218503	0.0108003	0.275235	0.0124688	0.00740627	0.004158	0.00654342	0.00284819	0.0452277	0.00175195	0.00331911	0.0475352	0.00456736	0.0206211
k__Fungi	p__Ascomycota	c__Sordariomycetes	o__Chaetosphaeriales	f__Chaetosphaeriaceae	Other	0	9.298e-05	0.000177054	4.76349e-05	0.000364941	0	0	0	0	0	0	0	0	0	0
k__Fungi	p__Ascomycota	c__Sordariomycetes	o__Chaetosphaeriales	f__Chaetosphaeriaceae	g__Chaetosphaeria	0	0	0	4.76349e-05	0	0	0	0	9.49397e-05	0	0	0.000158053	0	4.19024e-05	0
k__Fungi	p__Ascomycota	c__Sordariomycetes	o__Chaetosphaeriales	f__Chaetosphaeriaceae	g__Chloridium	0.000481708	9.298e-05	0.000619688	0.000809794	0.000547412	0	0	0	0	0	0	0	0.000117371	0	0
k__Fungi	p__Ascomycota	c__Sordariomycetes	o__Chaetosphaeriales	f__Chaetosphaeriaceae	g__Thozetella	0	0	0	0	0	0	0	0	0	0	0	0	0	0	8.21558e-05
k__Fungi	p__Ascomycota	c__Sordariomycetes	o__Coniochaetales	f__Coniochaetaceae	g__Coniochaeta	0.000187331	0	0	0	0	0.00127694	9.45001e-05	6.35284e-05	0.00265831	0.000160953	0	0	0	4.19024e-05	0.000328623
k__Fungi	p__Ascomycota	c__Sordariomycetes	o__Coniochaetales	f__Coniochaetaceae	g__Lecythophora	0.00216769	0.00251046	0.00199186	0.00423951	0.00133812	0.0255899	0.0568891	0.0322089	0.0414887	0.00230699	0.00985473	0.00395132	0.00434272	0.00620155	0.0391061
k__Fungi	p__Ascomycota	c__Sordariomycetes	o__Diaporthales	Other	Other	0	0	0	9.52699e-05	0	0	0	0	0	0	0	0	0	0	0
k__Fungi	p__Ascomycota	c__Sordariomycetes	o__Diaporthales	f__Diaporthaceae	g__Phomopsis	0	0	0	0	6.08236e-05	0	0	6.35284e-05	0	0	0	0	0	0	0
k__Fungi	p__Ascomycota	c__Sordariomycetes	o__Diaporthales	f__Gnomoniaceae	g__Ophiognomonia	0	0	0	0	6.08236e-05	5.10777e-05	0	6.35284e-05	0	5.36509e-05	7.2998e-05	0	0	0	0
k__Fungi	p__Ascomycota	c__Sordariomycetes	o__Diaporthales	f__Schizoparmaceae	g__Pilidiella	0	0	0	0	6.08236e-05	0	0	0	0	5.36509e-05	0	0	5.86854e-05	4.19024e-05	0
k__Fungi	p__Ascomycota	c__Sordariomycetes	o__Diaporthales	f__Togniniaceae	Other	0	0	0	0	0	0	0	0	0	0	0.000218994	0	0	0	0
k__Fungi	p__Ascomycota	c__Sordariomycetes	o__Diaporthales	f__Valsaceae	g__Valsa	0	0	0	0	0	0	0	6.35284e-05	0	0	0	0	0	0	0
k__Fungi	p__Ascomycota	c__Sordariomycetes	o__Glomerellales	f__Annulatascaceae	g__Aquaticola	0	0	0	0.000333444	0.000364941	0	0	0	0	0	0	0	0	0	0
k__Fungi	p__Ascomycota	c__Sordariomycetes	o__Glomerellales	f__Annulatascaceae	g__Conlarium	0	0	0	0	0	0	0	0	0	0	0	0.000158053	0	0	0
k__Fungi	p__Ascomycota	c__Sordariomycetes	o__Glomerellales	f__Glomerellaceae	g__Colletotrichum	0	0	0	4.76349e-05	6.08236e-05	0	0	0.000127057	0	0	0	0	0	0	0
k__Fungi	p__Ascomycota	c__Sordariomycetes	o__Glomerellales	f__Plectosphaerellaceae	g__Acremonium	5.35232e-05	9.298e-05	4.42635e-05	0.000142905	0	0	0.0036855	0.00076234	0	5.36509e-05	0.000291992	0.00252884	0.00328638	4.19024e-05	0.0014788
k__Fungi	p__Ascomycota	c__Sordariomycetes	o__Hypocreales	Other	Other	5.35232e-05	9.298e-05	4.42635e-05	0.00019054	0.000304118	0.000561855	0	6.35284e-05	9.49397e-05	5.36509e-05	0.0118987	0.0221274	0.0096831	0.000586633	0.00336839
k__Fungi	p__Ascomycota	c__Sordariomycetes	o__Hypocreales	f__Bionectriaceae	g__Bionectria	0	0	0	0	0.000182471	0	0	0	0	0	0	0	0	8.38047e-05	0
k__Fungi	p__Ascomycota	c__Sordariomycetes	o__Hypocreales	f__Clavicipitaceae	Other	0	0	0	0	0	0.000612933	0	0.000190585	9.49397e-05	0.000107302	0	0	5.86854e-05	0	0.000164312
k__Fungi	p__Ascomycota	c__Sordariomycetes	o__Hypocreales	f__Clavicipitaceae	g__Metarhizium	0	0	0.000486898	4.76349e-05	0	0	9.45001e-05	0	0	0	0	0	0	0	0
k__Fungi	p__Ascomycota	c__Sordariomycetes	o__Hypocreales	f__Clavicipitaceae	g__Pochonia	8.02847e-05	0.00018596	0.00115085	0.000142905	0.000182471	0	0	6.35284e-05	0	0	0	0	0	4.19024e-05	0
k__Fungi	p__Ascomycota	c__Sordariomycetes	o__Hypocreales	f__Cordycipitaceae	Other	0	0	0	0	0	0	0	0.00215996	0	0	0	0	0	0	8.21558e-05
k__Fungi	p__Ascomycota	c__Sordariomycetes	o__Hypocreales	f__Cordycipitaceae	g__Cordyceps	0	9.298e-05	0	4.76349e-05	0	0	0	0	0	0	0	0	0	0	0
k__Fungi	p__Ascomycota	c__Sordariomycetes	o__Hypocreales	f__Cordycipitaceae	g__Engyodontium	2.67616e-05	0	0	0	0	0	0	0	0	0	0	0	0	0	0
k__Fungi	p__Ascomycota	c__Sordariomycetes	o__Hypocreales	f__Cordycipitaceae	g__Lecanicillium	8.02847e-05	0.00018596	8.85269e-05	0.000381079	0.000425765	0.000255389	0.0002835	0.000254113	0.000474699	0.000482859	0.000218994	0.000316106	5.86854e-05	0.000167609	0.000164312
k__Fungi	p__Ascomycota	c__Sordariomycetes	o__Hypocreales	f__Cordycipitaceae	g__Simplicillium	2.67616e-05	0	8.85269e-05	0	6.08236e-05	0.000102155	0	0	0	0	0.000145996	0	0	0	0
k__Fungi	p__Ascomycota	c__Sordariomycetes	o__Hypocreales	f__Hypocreaceae	g__Hypocrea	0.000160569	0	0.000486898	4.76349e-05	0.000121647	0.000153233	0	6.35284e-05	9.49397e-05	5.36509e-05	7.2998e-05	0	0.000117371	4.19024e-05	8.21558e-05
k__Fungi	p__Ascomycota	c__Sordariomycetes	o__Hypocreales	f__Hypocreaceae	g__Hypomyces	0	0	0	0	0	0	9.45001e-05	0	0	0	0	0	0	0	0
k__Fungi	p__Ascomycota	c__Sordariomycetes	o__Hypocreales	f__Hypocreaceae	g__Sphaerostilbella	0	0	4.42635e-05	0.00166722	0.00158141	0.000102155	0	0	0	0	0	0	0	4.19024e-05	0
k__Fungi	p__Ascomycota	c__Sordariomycetes	o__Hypocreales	f__Hypocreaceae	g__Trichoderma	8.02847e-05	9.298e-05	8.85269e-05	4.76349e-05	0.000729883	5.10777e-05	0	0	0	0	0	0	0	0	0
k__Fungi	p__Ascomycota	c__Sordariomycetes	o__Hypocreales	f__Incertae sedis	g__Eucasphaeria	0	0	0	0	0	0	0	0.000825869	0	0	0	0.000158053	0	0	0
k__Fungi	p__Ascomycota	c__Sordariomycetes	o__Hypocreales	f__Nectriaceae	Other	0	0	0	4.76349e-05	0	0.0004597	0	0.000698812	0	0.000107302	0.000218994	0.000790264	0.000352113	0.000251414	0.00550444
k__Fungi	p__Ascomycota	c__Sordariomycetes	o__Hypocreales	f__Nectriaceae	g__Cosmospora	0	0	0	0	0	0	0	0	0	0	0	0	0.000410798	0	0
k__Fungi	p__Ascomycota	c__Sordariomycetes	o__Hypocreales	f__Nectriaceae	g__Cylindrocladiella	0	9.298e-05	4.42635e-05	0	0.000121647	0	0	0	0	0	0	0	0	0	0
k__Fungi	p__Ascomycota	c__Sordariomycetes	o__Hypocreales	f__Nectriaceae	g__Flagellospora	0.000214093	9.298e-05	0.000619688	0	0.000243294	0	0	0	9.49397e-05	0	0	0	0	0	0
k__Fungi	p__Ascomycota	c__Sordariomycetes	o__Hypocreales	f__Nectriaceae	g__Fusarium	2.67616e-05	0	0.00323123	0.00142905	0.000547412	0.000817244	9.45001e-05	0.000508227	0.000854457	0.00101937	0.00036499	0.000158053	0.000117371	0.00104756	0.00377917
k__Fungi	p__Ascomycota	c__Sordariomycetes	o__Hypocreales	f__Nectriaceae	g__Fusicolla	0.00050847	0.00083682	0.000885269	0.00366789	0.00231129	0.00194095	0.0127575	0.00387523	0.00237349	0.000375557	0.00138696	0.000316106	0.0028169	0.00863189	0.00944791
k__Fungi	p__Ascomycota	c__Sordariomycetes	o__Hypocreales	f__Nectriaceae	g__Gibberella	0	9.298e-05	0	0	0	0	0	6.35284e-05	0	0	0	0	0	0.00113136	0
k__Fungi	p__Ascomycota	c__Sordariomycetes	o__Hypocreales	f__Nectriaceae	g__Gliocephalotrichum	0	0	0	4.76349e-05	0	0	0	0	0	0	0	0	0	0	0
k__Fungi	p__Ascomycota	c__Sordariomycetes	o__Hypocreales	f__Nectriaceae	g__Gliocladiopsis	0	0	0	4.76349e-05	0	0	0	0	0	0	0	0	0	4.19024e-05	0
k__Fungi	p__Ascomycota	c__Sordariomycetes	o__Hypocreales	f__Nectriaceae	g__Ilyonectria	0.00516499	0.00288238	0.00424929	0.00447768	0.00346694	0.0146593	0.0038745	0.00724223	0.00949397	0.000321906	0.00321191	0.0169116	0.00340376	0.0071653	0.00837989
k__Fungi	p__Ascomycota	c__Sordariomycetes	o__Hypocreales	f__Nectriaceae	g__Nectria	0.000776086	0.00065086	0.00101806	0.00152432	0.003102	0.0336602	0.0101115	0.00184232	0.00123422	0.000268255	0.00116797	0.00584795	0.00299296	0.00117327	0.00690108
k__Fungi	p__Ascomycota	c__Sordariomycetes	o__Hypocreales	f__Nectriaceae	g__Volutella	2.67616e-05	0.00018596	0	0.000619254	0	0.000255389	0	0.00038117	9.49397e-05	0	0	0	0	0	0.000164312
k__Fungi	p__Ascomycota	c__Sordariomycetes	o__Hypocreales	f__Ophiocordycipitaceae	g__Chaunopycnis	0	0	0	0	0	0	9.45001e-05	0	0	0	0	0	0	0	0
k__Fungi	p__Ascomycota	c__Sordariomycetes	o__Hypocreales	f__Ophiocordycipitaceae	g__Elaphocordyceps	0	0	0.000442635	4.76349e-05	6.08236e-05	0	0	0	0	0	0	0	0	0	0
k__Fungi	p__Ascomycota	c__Sordariomycetes	o__Hypocreales	f__Ophiocordycipitaceae	g__Haptocillium	0	0	0	0	0	0.000153233	0	6.35284e-05	9.49397e-05	5.36509e-05	0	0	0	0	0.000164312
k__Fungi	p__Ascomycota	c__Sordariomycetes	o__Hypocreales	f__Ophiocordycipitaceae	g__Polycephalomyces	0	0	0	0	6.08236e-05	5.10777e-05	0	0	0	0	0	0	0	0	0
k__Fungi	p__Ascomycota	c__Sordariomycetes	o__Hypocreales	f__Ophiocordycipitaceae	g__Purpureocillium	2.67616e-05	0	0	4.76349e-05	0	0	9.45001e-05	0	0	5.36509e-05	0	0	0	0	0
k__Fungi	p__Ascomycota	c__Sordariomycetes	o__Hypocreales	f__Ophiocordycipitaceae	g__Tolypocladium	0	0	0	0	0	0.000153233	0	0.00038117	0	0	0	0	0	0	0
k__Fungi	p__Ascomycota	c__Sordariomycetes	o__Hypocreales	f__Stachybotriaceae	g__Myrothecium	0	0.00055788	0	0	6.08236e-05	5.10777e-05	0	6.35284e-05	9.49397e-05	0.000643811	0	0	0	0	0
k__Fungi	p__Ascomycota	c__Sordariomycetes	o__Lulworthiales	f__Lulworthiaceae	g__Zalerion	5.35232e-05	9.298e-05	0.00013279	0.000476349	0.000364941	0.000102155	0	6.35284e-05	0	0.000321906	0.000218994	0.000316106	0	4.19024e-05	0.000246467
k__Fungi	p__Ascomycota	c__Sordariomycetes	o__Magnaporthales	f__Magnaporthaceae	Other	0	0	0	0	0	0	0.001323	0	0	0	0	0	0	0	0
k__Fungi	p__Ascomycota	c__Sordariomycetes	o__Magnaporthales	f__Magnaporthaceae	g__Mycoleptodiscus	0	0	0	0.000571619	6.08236e-05	0	0	0	0	0.000268255	0	0	0.000293427	0	0
k__Fungi	p__Ascomycota	c__Sordariomycetes	o__Magnaporthales	f__Magnaporthaceae	g__Pseudophialophora	0.00283673	0	0	9.52699e-05	6.08236e-05	0.00735519	0.042147	0.00165174	0.00560144	0.000160953	7.2998e-05	0.000158053	5.86854e-05	0.000167609	0.000164312
k__Fungi	p__Ascomycota	c__Sordariomycetes	o__Magnaporthales	f__Magnaporthaceae	g__Slopeiomyces	2.67616e-05	0	4.42635e-05	4.76349e-05	0.000486588	0.000102155	0	0.000190585	0	0.000107302	7.2998e-05	0	0.0142019	0.000586633	0.000657246
k__Fungi	p__Ascomycota	c__Sordariomycetes	o__Microascales	f__Ceratocystidaceae	g__Thielaviopsis	2.67616e-05	0	0	0	0	0	9.45001e-05	0	0	0	7.2998e-05	0.000158053	0	0	0
k__Fungi	p__Ascomycota	c__Sordariomycetes	o__Microascales	f__Halosphaeriaceae	g__Clavatospora	0	0	0	0	0	0.00107263	0	0.000444699	0.000379759	0.000107302	0.000510986	0.000316106	0.000352113	0	0.000492935
k__Fungi	p__Ascomycota	c__Sordariomycetes	o__Microascales	f__Microascaceae	Other	0	0	0	0	0	0	0	0	0	0	0	0	0	4.19024e-05	0
k__Fungi	p__Ascomycota	c__Sordariomycetes	o__Microascales	f__Microascaceae	g__Wardomyces	0	0.00018596	8.85269e-05	0.000142905	0.000547412	0	0.000756001	6.35284e-05	9.49397e-05	0	0	0.000158053	0	4.19024e-05	0.000328623
k__Fungi	p__Ascomycota	c__Sordariomycetes	o__Myrmecridiales	f__Myrmecridiaceae	g__Myrmecridium	0.000107046	0	0	0.0050493	0.000243294	0.000357544	0.003591	0.00038117	0	0.000107302	0	0	0.000293427	8.38047e-05	0
k__Fungi	p__Ascomycota	c__Sordariomycetes	o__Pleurotheciales	f__Pleurotheciaceae	g__Carpoligna	0	0	0	0.000142905	0	0	0	0	0	0	0	0	0	0	0
k__Fungi	p__Ascomycota	c__Sordariomycetes	o__Pleurotheciales	f__Pleurotheciaceae	g__Pleurotheciella	0	9.298e-05	0	0.00590673	6.08236e-05	0	0	0	0	0	7.2998e-05	0	0	0.000167609	0
k__Fungi	p__Ascomycota	c__Sordariomycetes	o__Sordariales	Other	Other	0.0010437	0.00520688	4.42635e-05	0.00219121	0.000182471	0.00224742	0.0046305	0.00107998	0.00104434	0.000429208	0.00255493	0	0	8.38047e-05	0.000739402
k__Fungi	p__Ascomycota	c__Sordariomycetes	o__Sordariales	f__Cephalothecaceae	g__Cephalotheca	5.35232e-05	0	0.00314271	0.00214357	0.000364941	0	0	0	0	0	0	0	0	0	8.21558e-05
k__Fungi	p__Ascomycota	c__Sordariomycetes	o__Sordariales	f__Chaetomiaceae	Other	0.000107046	0.00027894	0.000221317	0.000428714	0.000425765	0.00122587	0.000189	0.00857633	0.000284819	0.0598208	0	0.000790264	0.000528169	0.000419024	0.000657246
k__Fungi	p__Ascomycota	c__Sordariomycetes	o__Sordariales	f__Chaetomiaceae	g__Chaetomium	0.000107046	9.298e-05	4.42635e-05	0.000476349	0.000608236	0.0004597	0.00595351	0.0161362	0.0014241	0.0130908	0.000437988	0.000158053	0.000410798	0.0108946	0.00698324
k__Fungi	p__Ascomycota	c__Sordariomycetes	o__Sordariales	f__Chaetomiaceae	g__Humicola	0.000695801	0.0018596	0.00827727	0.00242938	0.00371024	0.0404536	0.0503686	0.0186773	0.00493687	0.00107302	0.000218994	0.000474158	0.000352113	0.000335219	0.00262898
k__Fungi	p__Ascomycota	c__Sordariomycetes	o__Sordariales	f__Incertae sedis	g__Ramophialophora	8.02847e-05	9.298e-05	0	0.00485876	0.000121647	0.00148125	0.00519751	0.0013341	0.000854457	0.0026289	0.000291992	0.00553185	0.000704225	0.00519589	0.00632599
k__Fungi	p__Ascomycota	c__Sordariomycetes	o__Sordariales	f__Lasiosphaeriaceae	Other	0.000214093	0.00037192	0.00013279	0.000476349	0.000243294	0.004597	0.002835	0.00444699	0.0515523	0.000965717	0.00131396	0.00221274	0.072946	0.00921852	0.0842097
k__Fungi	p__Ascomycota	c__Sordariomycetes	o__Sordariales	f__Lasiosphaeriaceae	g__Apodus	5.35232e-05	0.00018596	0.000265581	0.00242938	0.000182471	0.00117479	0.002079	0.00158821	0.00778506	0.0134664	7.2998e-05	0.003003	0.00316901	0.000670438	0.00123234
k__Fungi	p__Ascomycota	c__Sordariomycetes	o__Sordariales	f__Lasiosphaeriaceae	g__Cercophora	8.02847e-05	0.00027894	8.85269e-05	0.000238175	0.000364941	0.000510777	0.0002835	0.000254113	0.000759518	0.000375557	0.000510986	0.00158053	0.0845657	0.000586633	0.0103516
k__Fungi	p__Ascomycota	c__Sordariomycetes	o__Sordariales	f__Lasiosphaeriaceae	g__Podospora	5.35232e-05	0	8.85269e-05	0.0140999	0.000121647	0.00188988	9.45001e-05	6.35284e-05	9.49397e-05	0.000697462	7.2998e-05	0	0.000117371	0.000167609	0.000328623
k__Fungi	p__Ascomycota	c__Sordariomycetes	o__Sordariales	f__Lasiosphaeriaceae	g__Schizothecium	0	0.0009298	0.000309844	0.0070976	0.000669059	0.0135867	0.000945001	0.000508227	0.00132916	0.0480712	0.0213154	0.00363521	0.0327465	0.000754243	0.00632599
k__Fungi	p__Ascomycota	c__Sordariomycetes	o__Sordariales	f__Lasiosphaeriaceae	g__Zopfiella	8.02847e-05	0.00027894	0	0.000238175	0	5.10777e-05	0	6.35284e-05	0.000189879	0.000160953	7.2998e-05	0	0.000117371	4.19024e-05	8.21558e-05
k__Fungi	p__Ascomycota	c__Sordariomycetes	o__Sordariales	f__Sordariaceae	g__Sordaria	0	0	0	9.52699e-05	0.000121647	0	0	0	0.000189879	0.000160953	0.000291992	0	0.000117371	0.000335219	0.00057509
k__Fungi	p__Ascomycota	c__Sordariomycetes	o__Xylariales	Other	Other	2.67616e-05	0	8.85269e-05	0.000333444	0.000304118	0.000204311	0.0016065	0	9.49397e-05	5.36509e-05	0.000145996	0.000316106	0	0	0.00164312
k__Fungi	p__Ascomycota	c__Sordariomycetes	o__Xylariales	f__Amphisphaeriaceae	Other	0	9.298e-05	0.000221317	0.00733578	0.001034	5.10777e-05	9.45001e-05	6.35284e-05	9.49397e-05	0	0	0	0	0	0
k__Fungi	p__Ascomycota	c__Sordariomycetes	o__Xylariales	f__Amphisphaeriaceae	g__Bartalinia	0.000107046	0.00027894	0.000221317	0.000666889	0.000364941	0.00265604	0	6.35284e-05	0.000379759	0	0.00700781	0.000316106	5.86854e-05	0.000754243	0.000246467
k__Fungi	p__Ascomycota	c__Sordariomycetes	o__Xylariales	f__Diatrypaceae	Other	0	0	0	0	0	0	0	0	0.000284819	0	0	0	0	4.19024e-05	0
k__Fungi	p__Ascomycota	c__Sordariomycetes	o__Xylariales	f__Hyponectriaceae	g__Monographella	5.35232e-05	0.0004649	0.00013279	0.000381079	0.000425765	0.000102155	0.0010395	0.00038117	0.000284819	0.000697462	7.2998e-05	0.000316106	5.86854e-05	0.000251414	0.000246467
k__Fungi	p__Ascomycota	c__Sordariomycetes	o__Xylariales	f__Microdochiaceae	g__Microdochium	0.000107046	0.00018596	0.000221317	0.000523984	0.000425765	0.000102155	0.0002835	0.00076234	0.000854457	0.000375557	7.2998e-05	0.000632211	0.000176056	0.000251414	0.000246467
k__Fungi	p__Ascomycota	c__Sordariomycetes	o__Xylariales	f__Xylariaceae	Other	0	0	0	0	0	0	0	0	0	0	0	0	0	0	8.21558e-05
k__Fungi	p__Ascomycota	c__Sordariomycetes	o__Xylariales	f__Xylariaceae	g__Coniolariella	0	0	0	0.00676416	0.000121647	0	0	0	0.000284819	0	0	0	0	4.19024e-05	8.21558e-05
k__Fungi	p__Ascomycota	c__Sordariomycetes	o__Xylariomycetidae	f__Incertae sedis	g__Hansfordia	0	0	0	0	0	0	0	0	0	0	0	0	5.86854e-05	0	0.000164312
k__Fungi	p__Ascomycota	c__Taphrinomycetes	o__Taphrinales	f__Protomycetaceae	g__Protomyces	0.000214093	0.0004649	0.000177054	0.000333444	0.000608236	0.000255389	0.003213	0.000698812	0.000854457	0.000214604	0.000656982	0.000474158	0.000528169	0.000460926	0.000410779
k__Fungi	p__Ascomycota	c__Taphrinomycetes	o__Taphrinales	f__Taphrinaceae	g__Taphrina	5.35232e-05	0	8.85269e-05	4.76349e-05	6.08236e-05	0	9.45001e-05	0	0	0.000107302	7.2998e-05	0	5.86854e-05	8.38047e-05	0
k__Fungi	p__Basidiomycota	Other	Other	Other	Other	0.00393395	0.00167364	0.000973796	0.00119087	0.003102	0.00163449	0.012096	0.00393876	0.00132916	0.00241429	0.00868677	0.0145409	0.00434272	0.00796145	0.0138022
k__Fungi	p__Basidiomycota	c__Agaricomycetes	Other	Other	Other	0.00816228	0.00251046	0.00115085	0.00652598	0.00504835	0.00950046	0.00822151	0.00952925	0.0127219	0.00364826	0.00233594	0.00948317	0.00176056	0.0153363	0.0301512
k__Fungi	p__Basidiomycota	c__Agaricomycetes	o__Agaricales	Other	Other	0.117992	0.00120874	0.00655099	0.00104797	0.00145977	0.000715088	0.014553	0.00165174	0.000854457	0.000751113	0.00036499	0.000474158	0.000469484	0.000670438	0.00057509
k__Fungi	p__Basidiomycota	c__Agaricomycetes	o__Agaricales	f__Agaricaceae	g__Agaricus	0	0	0	0	0	0	9.45001e-05	0	0	0.000107302	0	0.000158053	0	0	0
k__Fungi	p__Basidiomycota	c__Agaricomycetes	o__Agaricales	f__Agaricaceae	g__Bovista	0	0	4.42635e-05	0	0	0.000153233	0.000189	0.000317642	0.000379759	0.000107302	0	0	0	8.38047e-05	8.21558e-05
k__Fungi	p__Basidiomycota	c__Agaricomycetes	o__Agaricales	f__Agaricaceae	g__Calvatia	0	0	0	0	0	0	0	0.000190585	0	0	0	0	0	0	0
k__Fungi	p__Basidiomycota	c__Agaricomycetes	o__Agaricales	f__Agaricaceae	g__Leucocoprinus	0	0	4.42635e-05	0	0	0.000204311	0	0	0	0	0	0	0	0	0
k__Fungi	p__Basidiomycota	c__Agaricomycetes	o__Agaricales	f__Agaricaceae	g__Lycoperdon	2.67616e-05	0	0	4.76349e-05	6.08236e-05	0	0	0	0	0.000107302	0	0	0	8.38047e-05	8.21558e-05
k__Fungi	p__Basidiomycota	c__Agaricomycetes	o__Agaricales	f__Agaricaceae	g__Micropsalliota	0	0	4.42635e-05	0	0	0	0	0	0	0	0	0	0	4.19024e-05	0
k__Fungi	p__Basidiomycota	c__Agaricomycetes	o__Agaricales	f__Amanitaceae	g__Amanita	2.67616e-05	0	0	0	6.08236e-05	0	0	0	0	0	0	0	0	4.19024e-05	0
k__Fungi	p__Basidiomycota	c__Agaricomycetes	o__Agaricales	f__Bolbitiaceae	g__Conocybe	0	0	0.000575425	0.000428714	0	0	0	0	0	0.000214604	0	0	5.86854e-05	0	8.21558e-05
k__Fungi	p__Basidiomycota	c__Agaricomycetes	o__Agaricales	f__Clavariaceae	g__Clavaria	0.0224262	0.0304045	0.0103134	0.0039537	0.0104008	5.10777e-05	0.0002835	0.000127057	9.49397e-05	0.000268255	0.00036499	0.000474158	0	0.0115651	8.21558e-05
k__Fungi	p__Basidiomycota	c__Agaricomycetes	o__Agaricales	f__Clavariaceae	g__Clavulinopsis	0.000802847	0.00111576	0.127789	0.000428714	0.00164224	0.000561855	0.000378	0.000317642	0.000284819	0.000268255	0.000291992	0.000948317	5.86854e-05	0.000460926	0.000164312
k__Fungi	p__Basidiomycota	c__Agaricomycetes	o__Agaricales	f__Clavariaceae	g__Ramariopsis	0.0134076	0.200372	0.0096937	0.00390606	0.00127729	0.000357544	0.0002835	0.000254113	0.000284819	0.000214604	0.000437988	0.000316106	0	0.000251414	0.000246467
k__Fungi	p__Basidiomycota	c__Agaricomycetes	o__Agaricales	f__Cortinariaceae	g__Cortinarius	8.02847e-05	0	0	9.52699e-05	0	0	0.0002835	0.000127057	9.49397e-05	5.36509e-05	0	0	0	0	0
k__Fungi	p__Basidiomycota	c__Agaricomycetes	o__Agaricales	f__Entolomataceae	g__Clitopilus	0	0	0	0	0	5.10777e-05	0.000189	0	0.000854457	0.000375557	0	0	5.86854e-05	4.19024e-05	0
k__Fungi	p__Basidiomycota	c__Agaricomycetes	o__Agaricales	f__Entolomataceae	g__Entoloma	0.000240854	0.00055788	0.000309844	0.000476349	0.000364941	0.0004597	0.000189	0.000254113	0.00123422	0.000375557	0.00613183	0.23218	0.00757042	0.000377121	0.0354913
k__Fungi	p__Basidiomycota	c__Agaricomycetes	o__Agaricales	f__Hydnangiaceae	g__Laccaria	0	0	0	0	0.000243294	0	0	0	0	0	0	0	0	0	0
k__Fungi	p__Basidiomycota	c__Agaricomycetes	o__Agaricales	f__Hygrophoraceae	g__Cuphophyllus	8.02847e-05	0	4.42635e-05	4.76349e-05	0.000121647	5.10777e-05	9.45001e-05	0.000127057	9.49397e-05	0.000160953	7.2998e-05	0	0	0.000125707	0
k__Fungi	p__Basidiomycota	c__Agaricomycetes	o__Agaricales	f__Hygrophoraceae	g__Gliophorus	8.02847e-05	0.00018596	0.00013279	0	0.000304118	0.000204311	0.000189	6.35284e-05	0	0.000160953	7.2998e-05	0	0	0.000125707	8.21558e-05
k__Fungi	p__Basidiomycota	c__Agaricomycetes	o__Agaricales	f__Hygrophoraceae	g__Hygrocybe	2.67616e-05	0.00027894	4.42635e-05	0.000571619	0.00170306	0.000153233	0.0002835	0	0.000189879	0.000160953	0.000145996	0.000158053	0.000234742	0.000125707	0.000246467
k__Fungi	p__Basidiomycota	c__Agaricomycetes	o__Agaricales	f__Inocybaceae	Other	0	0	0	0	0.000364941	0	0	0	0	0	0	0	0	0	0
k__Fungi	p__Basidiomycota	c__Agaricomycetes	o__Agaricales	f__Inocybaceae	g__Inocybe	5.35232e-05	0.00055788	0.000265581	0.00019054	0.000547412	0.000306466	9.45001e-05	0.000254113	0.000379759	0.000214604	7.2998e-05	0.000632211	0.000176056	0.0996857	8.21558e-05
k__Fungi	p__Basidiomycota	c__Agaricomycetes	o__Agaricales	f__Lyophyllaceae	g__Lyophyllum	2.67616e-05	0	0	4.76349e-05	6.08236e-05	0	0	0	0	0	0	0.000158053	0	0	0
k__Fungi	p__Basidiomycota	c__Agaricomycetes	o__Agaricales	f__Lyophyllaceae	g__Termitomyces	5.35232e-05	0	0	4.76349e-05	0	5.10777e-05	9.45001e-05	0	0	0.000107302	7.2998e-05	0	0	8.38047e-05	8.21558e-05
k__Fungi	p__Basidiomycota	c__Agaricomycetes	o__Agaricales	f__Marasmiaceae	g__Calyptella	0	0	0	0	0	5.10777e-05	9.45001e-05	6.35284e-05	9.49397e-05	0.00531144	0	0	0	0	0
k__Fungi	p__Basidiomycota	c__Agaricomycetes	o__Agaricales	f__Mycenaceae	Other	0	0	0	0	0	0	0	0.000127057	9.49397e-05	0	0	0	0	4.19024e-05	0
k__Fungi	p__Basidiomycota	c__Agaricomycetes	o__Agaricales	f__Mycenaceae	g__Mycena	0.00168598	0.00037192	0.00376239	0.000428714	0.00273706	0.000817244	0.000756001	0.00038117	0.000759518	0.0159343	0.000437988	0.000158053	0.000410798	0.000460926	0.000246467
k__Fungi	p__Basidiomycota	c__Agaricomycetes	o__Agaricales	f__Mycenaceae	g__Xeromphalina	5.35232e-05	0	4.42635e-05	9.52699e-05	6.08236e-05	0	9.45001e-05	0.000127057	0	0	0	0	5.86854e-05	8.38047e-05	0
k__Fungi	p__Basidiomycota	c__Agaricomycetes	o__Agaricales	f__Niaceae	Other	2.67616e-05	0	4.42635e-05	0	6.08236e-05	0	0	0	0	0	0.00255493	0	0	0	0.000985869
k__Fungi	p__Basidiomycota	c__Agaricomycetes	o__Agaricales	f__Pluteaceae	g__Pluteus	2.67616e-05	0	0	4.76349e-05	6.08236e-05	0	0	0	0	0	0	0	0	4.19024e-05	0
k__Fungi	p__Basidiomycota	c__Agaricomycetes	o__Agaricales	f__Psathyrellaceae	Other	0	9.298e-05	4.42635e-05	0	0	0.000204311	0	0	0	5.36509e-05	0.000437988	0.000948317	0.0108568	4.19024e-05	0.000246467
k__Fungi	p__Basidiomycota	c__Agaricomycetes	o__Agaricales	f__Psathyrellaceae	g__Coprinellus	0	0	0	0	0	0	0	0.000127057	0	0.000214604	0	0	0	0	0.000164312
k__Fungi	p__Basidiomycota	c__Agaricomycetes	o__Agaricales	f__Psathyrellaceae	g__Coprinopsis	0.000294377	0.00065086	0.000398371	0.000571619	0.000669059	0.00342221	0.000567001	0.00120704	0.000759518	0.129513	0.000583984	0.000474158	0.000762911	0.000670438	0.000492935
k__Fungi	p__Basidiomycota	c__Agaricomycetes	o__Agaricales	f__Psathyrellaceae	g__Lacrymaria	2.67616e-05	0	0	0	0	0	0	0	0	0	0	0	0	0	0
k__Fungi	p__Basidiomycota	c__Agaricomycetes	o__Agaricales	f__Psathyrellaceae	g__Psathyrella	0	0	0	0	6.08236e-05	5.10777e-05	0	6.35284e-05	9.49397e-05	5.36509e-05	0	0.000316106	5.86854e-05	8.38047e-05	8.21558e-05
k__Fungi	p__Basidiomycota	c__Agaricomycetes	o__Agaricales	f__Strophariaceae	Other	0	0.00027894	0.000265581	9.52699e-05	0.0260933	0	9.45001e-05	0.000127057	0	0	0	0.000158053	0	8.38047e-05	0
k__Fungi	p__Basidiomycota	c__Agaricomycetes	o__Agaricales	f__Strophariaceae	g__Alnicola	0	9.298e-05	0	0	0	0	0	0	0	0	0	0	0	0.00071234	0
k__Fungi	p__Basidiomycota	c__Agaricomycetes	o__Agaricales	f__Strophariaceae	g__Galerina	0	0	0.000619688	0	0	5.10777e-05	0	0	0	0	0	0.00110637	0	0	0
k__Fungi	p__Basidiomycota	c__Agaricomycetes	o__Agaricales	f__Strophariaceae	g__Gymnopilus	0	0	0	0	0	0.000153233	0	0	0	0	0	0	0	0	0
k__Fungi	p__Basidiomycota	c__Agaricomycetes	o__Agaricales	f__Strophariaceae	g__Hebeloma	0.000160569	0.00027894	0.000177054	0.000428714	0.000364941	0.000408622	0.000567001	0.000190585	0	0.000858415	0.000145996	0.000158053	0.000117371	0.107354	0.000328623
k__Fungi	p__Basidiomycota	c__Agaricomycetes	o__Agaricales	f__Strophariaceae	g__Hypholoma	0	0.00018596	0	0	0	0.000919399	0.0044415	0	0	0	0	0	0	4.19024e-05	0
k__Fungi	p__Basidiomycota	c__Agaricomycetes	o__Agaricales	f__Strophariaceae	g__Pholiota	0	9.298e-05	0	0	6.08236e-05	0	0	0	0	0	0	0	0	0	0
k__Fungi	p__Basidiomycota	c__Agaricomycetes	o__Agaricales	f__Tricholomataceae	g__Arrhenia	2.67616e-05	0	0	0	0	0	0	0.000127057	0	0	0	0	0	0	0
k__Fungi	p__Basidiomycota	c__Agaricomycetes	o__Agaricales	f__Tricholomataceae	g__Fayodia	0	0	0	0.000714524	0	0	0	0	0	0	0	0	0	0	0
k__Fungi	p__Basidiomycota	c__Agaricomycetes	o__Agaricales	f__Tricholomataceae	g__Omphalina	5.35232e-05	0	0	0	0	0	0	0	0	0	0	0	0	0	0
k__Fungi	p__Basidiomycota	c__Agaricomycetes	o__Agaricales	f__Typhulaceae	g__Typhula	0	0	4.42635e-05	0	0	0	0	0	0	0	7.2998e-05	0	0	0	0
k__Fungi	p__Basidiomycota	c__Agaricomycetes	o__Atheliales	f__Atheliaceae	g__Athelia	2.67616e-05	0	0	0	0	0	0	0	0.00493687	0	0	0	0	0	0
k__Fungi	p__Basidiomycota	c__Agaricomycetes	o__Atheliales	f__Atheliaceae	g__Athelopsis	0	0	0	0	0.00085153	0	0	0	0	0	0	0	0	0	0
k__Fungi	p__Basidiomycota	c__Agaricomycetes	o__Atheliales	f__Atheliaceae	g__Byssocorticium	2.67616e-05	0	0	0	0	0	0	0	0	0	0	0	0	0	0
k__Fungi	p__Basidiomycota	c__Agaricomycetes	o__Atheliales	f__Atheliaceae	g__Hypochniciellum	2.67616e-05	9.298e-05	0	9.52699e-05	6.08236e-05	0	9.45001e-05	0	0.000189879	5.36509e-05	0	0	5.86854e-05	0.000125707	8.21558e-05
k__Fungi	p__Basidiomycota	c__Agaricomycetes	o__Atheliales	f__Atheliaceae	g__Piloderma	2.67616e-05	0	0	0	0	0	0	0	0	0	0	0	0	0	0
k__Fungi	p__Basidiomycota	c__Agaricomycetes	o__Auriculariales	Other	Other	0.000160569	0.00102278	0	0.000238175	0.000121647	0.000102155	9.45001e-05	0.000190585	0.000379759	5.36509e-05	0	0	0.000117371	0.000502828	0
k__Fungi	p__Basidiomycota	c__Agaricomycetes	o__Auriculariales	f__Aporpiaceae	g__Elmerina	0	9.298e-05	0	0	0	0	0	0	0	5.36509e-05	0.00569385	0.00221274	0	0	0
k__Fungi	p__Basidiomycota	c__Agaricomycetes	o__Auriculariales	f__Auriculariaceae	g__Auricularia	0	0	0	0	0.00225047	0.000102155	0	6.35284e-05	9.49397e-05	0.00059016	0.00138696	0.00695432	0.00134977	0.000921852	0.00213605
k__Fungi	p__Basidiomycota	c__Agaricomycetes	o__Auriculariales	f__Exidiaceae	g__Basidiodendron	0	0	0	0	0	0	0	0	0	5.36509e-05	0	0	0	4.19024e-05	0
k__Fungi	p__Basidiomycota	c__Agaricomycetes	o__Auriculariales	f__Exidiaceae	g__Exidia	0	9.298e-05	0	0	0	0	0	6.35284e-05	0	0	0	0	0	4.19024e-05	0
k__Fungi	p__Basidiomycota	c__Agaricomycetes	o__Boletales	f__Rhizopogonaceae	g__Rhizopogon	0	0	0	0	0	0	0	0	0	0	0	0	5.86854e-05	0	0
k__Fungi	p__Basidiomycota	c__Agaricomycetes	o__Boletales	f__Sclerodermataceae	g__Scleroderma	2.67616e-05	9.298e-05	4.42635e-05	0	0	0.000408622	0	6.35284e-05	0	0	0	0	0	0	0
k__Fungi	p__Basidiomycota	c__Agaricomycetes	o__Boletales	f__Suillaceae	g__Suillus	0	0	0	0	0	0	0	0	9.49397e-05	0	0	0	0	0	0
k__Fungi	p__Basidiomycota	c__Agaricomycetes	o__Cantharellales	Other	Other	0	0	0	0	6.08236e-05	0	0	0	9.49397e-05	5.36509e-05	0	0	0	0	0
k__Fungi	p__Basidiomycota	c__Agaricomycetes	o__Cantharellales	f__Ceratobasidiaceae	Other	0	0	0	0	0	0	9.45001e-05	0	0	0	0	0	0	0	0
k__Fungi	p__Basidiomycota	c__Agaricomycetes	o__Cantharellales	f__Ceratobasidiaceae	g__Ceratobasidium	0.000990178	0.00037192	8.85269e-05	0.00138141	0.000669059	0.00153233	0.000189	0.000952925	0.000854457	0.000214604	0.000802978	0.00853485	5.86854e-05	0.000251414	0.000657246
k__Fungi	p__Basidiomycota	c__Agaricomycetes	o__Cantharellales	f__Ceratobasidiaceae	g__Thanatephorus	0	0.00027894	0	0	0	5.10777e-05	0	6.35284e-05	0	0	0	0	0	0	0
k__Fungi	p__Basidiomycota	c__Agaricomycetes	o__Cantharellales	f__Clavulinaceae	g__Clavulina	0	0	0	0	0	0	0	6.35284e-05	0	0	7.2998e-05	0.000948317	0.000234742	0	8.21558e-05
k__Fungi	p__Basidiomycota	c__Agaricomycetes	o__Cantharellales	f__Hydnaceae	g__Sistotrema	0	0.00027894	0	9.52699e-05	0	0	0	0	0	5.36509e-05	0	0.000158053	0	0	8.21558e-05
k__Fungi	p__Basidiomycota	c__Agaricomycetes	o__Corticiales	f__Corticiaceae	g__Erythricium	0	0	0	0	0	0	0	0	0	0	0	0	0	0	0.000821558
k__Fungi	p__Basidiomycota	c__Agaricomycetes	o__Corticiales	f__Corticiaceae	g__Laetisaria	0	0	0	0	6.08236e-05	0	0	0	0	0	0	0	0	0	0
k__Fungi	p__Basidiomycota	c__Agaricomycetes	o__Geastrales	f__Geastraceae	g__Nidulariopsis	0.000481708	0	0.000309844	0.00019054	0.000243294	0	0.000189	6.35284e-05	0	0	0	0	0	0.000125707	0
k__Fungi	p__Basidiomycota	c__Agaricomycetes	o__Gloeophyllales	f__Gloeophyllaceae	g__Gloeophyllum	0	0	0	0	6.08236e-05	0	0	0	0	0	0	0	0	0	0
k__Fungi	p__Basidiomycota	c__Agaricomycetes	o__Hymenochaetales	f__Hymenochaetaceae	g__Hymenochaete	5.35232e-05	0.00037192	0	9.52699e-05	6.08236e-05	0.000204311	0.000189	0.000127057	9.49397e-05	0	7.2998e-05	0.000316106	0.000117371	0.000125707	8.21558e-05
k__Fungi	p__Basidiomycota	c__Agaricomycetes	o__Hymenochaetales	f__Hymenochaetaceae	g__Pseudochaete	0	9.298e-05	4.42635e-05	0	0	0	0	6.35284e-05	0	0	0	0	0	0	0
k__Fungi	p__Basidiomycota	c__Agaricomycetes	o__Hymenochaetales	f__Hymenochaetaceae	g__Tubulicrinis	0	0	4.42635e-05	9.52699e-05	0.000121647	0	0.000189	0	9.49397e-05	5.36509e-05	0.000145996	0	0	8.38047e-05	0.000164312
k__Fungi	p__Basidiomycota	c__Agaricomycetes	o__Hymenochaetales	f__Schizoporaceae	g__Hyphodontia	8.02847e-05	0	0	9.52699e-05	0.000121647	0	9.45001e-05	0.000127057	0	0.000160953	0	0	0	0	0.000164312
k__Fungi	p__Basidiomycota	c__Agaricomycetes	o__Hymenochaetales	f__Schizoporaceae	g__Schizopora	0.000107046	0.00055788	4.42635e-05	0.000333444	0.000182471	0.000306466	0.000189	6.35284e-05	0.000474699	0.000160953	7.2998e-05	0.000474158	0	0.000167609	8.21558e-05
k__Fungi	p__Basidiomycota	c__Agaricomycetes	o__Hymenochaetales	f__Schizoporaceae	g__Xylodon	5.35232e-05	9.298e-05	0	0	0	0	0	6.35284e-05	0	0.000160953	0	0	0	0	8.21558e-05
k__Fungi	p__Basidiomycota	c__Agaricomycetes	o__Polyporales	f__Fomitopsidaceae	g__Fomitopsis	0	0	0	0	0	0	0	0	0	5.36509e-05	0	0	0	4.19024e-05	0
k__Fungi	p__Basidiomycota	c__Agaricomycetes	o__Polyporales	f__Ganodermataceae	g__Ganoderma	0	0	4.42635e-05	0	0	0	0	6.35284e-05	0	5.36509e-05	0	0	0.000117371	4.19024e-05	0
k__Fungi	p__Basidiomycota	c__Agaricomycetes	o__Polyporales	f__Meruliaceae	g__Hypochnicium	0	0	0	0	0	0.000255389	0	0	0	0	0	0	0	0	0
k__Fungi	p__Basidiomycota	c__Agaricomycetes	o__Polyporales	f__Phanerochaetaceae	g__Phanerochaete	0	0	0	0	0	0	0	0	9.49397e-05	0	0	0	0	0	0
k__Fungi	p__Basidiomycota	c__Agaricomycetes	o__Polyporales	f__Phanerochaetaceae	g__Pseudolagarobasidium	0	0	0	4.76349e-05	6.08236e-05	0	0	6.35284e-05	0	0	0	0.000158053	0	0	0
k__Fungi	p__Basidiomycota	c__Agaricomycetes	o__Polyporales	f__Polyporaceae	Other	0	0	0	0	6.08236e-05	0	0	0	0	0	0	0	5.86854e-05	0	8.21558e-05
k__Fungi	p__Basidiomycota	c__Agaricomycetes	o__Polyporales	f__Polyporaceae	g__Polyporus	0	0	0	0	6.08236e-05	0.000102155	0	0	0	5.36509e-05	0	0	0	0	0
k__Fungi	p__Basidiomycota	c__Agaricomycetes	o__Polyporales	f__Polyporaceae	g__Rhodonia	0	0	0	4.76349e-05	0	0	0	0	0	0	7.2998e-05	0	0	0	0
k__Fungi	p__Basidiomycota	c__Agaricomycetes	o__Polyporales	f__Polyporaceae	g__Trametes	0	0	0	4.76349e-05	0.000121647	0	0.000189	6.35284e-05	0	0.000107302	0	0.000158053	0	0	8.21558e-05
k__Fungi	p__Basidiomycota	c__Agaricomycetes	o__Polyporales	f__Polyporaceae	g__Trichaptum	8.02847e-05	0.0004649	8.85269e-05	0.000333444	0.000121647	0.000153233	0.0002835	0.000254113	0.000759518	0.000160953	0	0.000316106	0.000234742	0.000167609	0.000164312
k__Fungi	p__Basidiomycota	c__Agaricomycetes	o__Russulales	f__Auriscalpiaceae	g__Lentinellus	0	9.298e-05	4.42635e-05	4.76349e-05	6.08236e-05	0	0	0.000127057	0	5.36509e-05	0	0	0	0	0
k__Fungi	p__Basidiomycota	c__Agaricomycetes	o__Russulales	f__Peniophoraceae	g__Peniophora	2.67616e-05	0	0	0	0	0	0	0	0	0	0	0	0	0	0
k__Fungi	p__Basidiomycota	c__Agaricomycetes	o__Russulales	f__Podoscyphaceae	g__Cotylidia	5.35232e-05	0.00027894	8.85269e-05	0.0277235	0	0.0004597	0	6.35284e-05	0.000379759	5.36509e-05	7.2998e-05	0	0.000176056	8.38047e-05	0.000164312
k__Fungi	p__Basidiomycota	c__Agaricomycetes	o__Russulales	f__Russulaceae	Other	0	0	0	0	0	0	0	0	0	0	7.2998e-05	0	0	0	0
k__Fungi	p__Basidiomycota	c__Agaricomycetes	o__Russulales	f__Russulaceae	g__Lactarius	0	0	0	0	0	0	0	0	0	0	0	0	0	0.000377121	0
k__Fungi	p__Basidiomycota	c__Agaricomycetes	o__Russulales	f__Russulaceae	g__Lactifluus	0	9.298e-05	0	0	0	0	0	0.000127057	0	0	0	0	0	0	8.21558e-05
k__Fungi	p__Basidiomycota	c__Agaricomycetes	o__Russulales	f__Russulaceae	g__Russula	0	0	8.85269e-05	9.52699e-05	0.000182471	5.10777e-05	0	0	0.000189879	0	7.2998e-05	0.000158053	0	0.000167609	0
k__Fungi	p__Basidiomycota	c__Agaricomycetes	o__Russulales	f__Stephanosporaceae	g__Cristinia	0	0	0	0.00609727	0	0	0	0	0	0	0	0	5.86854e-05	0	0
k__Fungi	p__Basidiomycota	c__Agaricomycetes	o__Russulales	f__Stereaceae	Other	2.67616e-05	0	0	4.76349e-05	0	0	0	0	0	0	0	0	5.86854e-05	0	0
k__Fungi	p__Basidiomycota	c__Agaricomycetes	o__Russulales	f__Stereaceae	g__Stereum	0	0	0	0	0	0.000102155	0	0.000127057	0	0	0	0	0	4.19024e-05	0
k__Fungi	p__Basidiomycota	c__Agaricomycetes	o__Sebacinales	Other	Other	0	0	0	0	0	0.000102155	0	0	0	0	0	0.000158053	0.000762911	8.38047e-05	0.00673677
k__Fungi	p__Basidiomycota	c__Agaricomycetes	o__Sebacinales	f__Sebacinaceae	g__Craterocolla	0	0	0.000221317	0	0	0	0	0	0	0	0	0	0	0	0
k__Fungi	p__Basidiomycota	c__Agaricomycetes	o__Sebacinales	f__Sebacinaceae	g__Sebacina	0.000214093	0.00427708	0.000265581	0.000476349	0.00298035	0.000510777	0.000378	0.00038117	0.00104434	0.000536509	0.00204394	0.00205469	0.00064554	0.120846	0.00542228
k__Fungi	p__Basidiomycota	c__Agaricomycetes	o__Sebacinales	f__Sebacinales Group B	g__Piriformospora	0	9.298e-05	0	0.000428714	0.000425765	0.000255389	0	0.00203291	0.000569638	0.00976447	7.2998e-05	0	0.000176056	8.38047e-05	0.000821558
k__Fungi	p__Basidiomycota	c__Agaricomycetes	o__Sebacinales	f__Sebacinales Group B	g__Serendipita	0.000107046	0.00027894	0.000442635	0.00319154	0.001034	0.0027582	0	0.000190585	0	0	0	0.000316106	5.86854e-05	8.38047e-05	0.000246467
k__Fungi	p__Basidiomycota	c__Agaricomycetes	o__Thelephorales	f__Thelephoraceae	g__Tomentella	0.000401424	0.00018596	0.000221317	0.00028581	0.000182471	0.000408622	9.45001e-05	0.000190585	9.49397e-05	0.000107302	0.000145996	0.000632211	0.000117371	0.0994343	0.00057509
k__Fungi	p__Basidiomycota	c__Agaricomycetes	o__Trechisporales	f__Hydnodontaceae	Other	0	0	0	0	0.00152059	5.10777e-05	0	0	0	0	0	0	0	0	0
k__Fungi	p__Basidiomycota	c__Agaricomycetes	o__Trechisporales	f__Hydnodontaceae	g__Luellia	0	0	0	0	0	0	0	0	0	0	0	0	0	0	8.21558e-05
k__Fungi	p__Basidiomycota	c__Agaricomycetes	o__Trechisporales	f__Hydnodontaceae	g__Sistotremastrum	0	0	0	4.76349e-05	6.08236e-05	0	0	6.35284e-05	0	5.36509e-05	0	0	0	0	0
k__Fungi	p__Basidiomycota	c__Agaricomycetes	o__Trechisporales	f__Hydnodontaceae	g__Trechispora	2.67616e-05	0	0	0	0	0	0	0	0	0	7.2998e-05	0	0	0	0
k__Fungi	p__Basidiomycota	c__Agaricostilbomycetes	o__Agaricostilbales	f__Agaricostilbaceae	g__Bensingtonia	0	0	4.42635e-05	0	0	0	0	0	0	0	0	0	0	0	8.21558e-05
k__Fungi	p__Basidiomycota	c__Agaricostilbomycetes	o__Agaricostilbales	f__Chionosphaeraceae	g__Kurtzmanomyces	0	0	0	4.76349e-05	0	0	0	0.000127057	9.49397e-05	5.36509e-05	0	0.000158053	0	4.19024e-05	0
k__Fungi	p__Basidiomycota	c__Cystobasidiomycetes	o__Cystobasidiales	f__Cystobasidiaceae	g__Cystobasidium	2.67616e-05	0	4.42635e-05	0	0.000121647	0	9.45001e-05	0	0	0.000107302	0	0	0	4.19024e-05	0
k__Fungi	p__Basidiomycota	c__Exobasidiomycetes	o__Entylomatales	f__Entylomataceae	g__Entyloma	2.67616e-05	9.298e-05	8.85269e-05	4.76349e-05	0	0	9.45001e-05	6.35284e-05	0	0	0	0	0	0	0
k__Fungi	p__Basidiomycota	c__Exobasidiomycetes	o__Exobasidiales	f__Exobasidiaceae	g__Exobasidium	0.000321139	0.00065086	0.000177054	0.000523984	0.00085153	0.0004597	0.000567001	0.000444699	0.000474699	0.000160953	0	0.000316106	0.000293427	0.000628536	0.000410779
k__Fungi	p__Basidiomycota	c__Exobasidiomycetes	o__Microstromatales	f__Microstromataceae	g__Sympodiomycopsis	0	0	0	0	0	0	0	6.35284e-05	0	0	0	0	0	0	0
k__Fungi	p__Basidiomycota	c__Microbotryomycetes	Other	Other	Other	0.000883132	0	0	9.52699e-05	0	0	0	0.000127057	0.000189879	0	0.000291992	0	0	0	0
k__Fungi	p__Basidiomycota	c__Microbotryomycetes	o__Kriegeriales	f__Camptobasidiaceae	g__Glaciozyma	0	0	0	4.76349e-05	6.08236e-05	0	0	0	0	0	0	0	0	4.19024e-05	0
k__Fungi	p__Basidiomycota	c__Microbotryomycetes	o__Leucosporidiales	f__Leucosporidiaceae	Other	8.02847e-05	0	0.000221317	0.000142905	6.08236e-05	0	0	0	0	0	0	0	5.86854e-05	0	0
k__Fungi	p__Basidiomycota	c__Microbotryomycetes	o__Leucosporidiales	f__Leucosporidiaceae	g__Leucosporidium	0	9.298e-05	0	4.76349e-05	0	0.000153233	0	0	0	5.36509e-05	0	0	0.000176056	0	0
k__Fungi	p__Basidiomycota	c__Microbotryomycetes	o__Leucosporidiales	f__Leucosporidiaceae	g__Mastigobasidium	0	9.298e-05	0	0	0	0	0	0	9.49397e-05	5.36509e-05	0.000145996	0.000790264	0	8.38047e-05	8.21558e-05
k__Fungi	p__Basidiomycota	c__Microbotryomycetes	o__Microbotryales	f__Microbotryaceae	g__Microbotryum	2.67616e-05	0	8.85269e-05	9.52699e-05	6.08236e-05	0	9.45001e-05	0.000127057	0	0	0.000145996	0	0	4.19024e-05	0
k__Fungi	p__Basidiomycota	c__Microbotryomycetes	o__Sporidiobolales	f__Sporidiobolaceae	Other	0	0.00027894	0	4.76349e-05	0.000364941	0	0	0	9.49397e-05	0	7.2998e-05	0	0	4.19024e-05	8.21558e-05
k__Fungi	p__Basidiomycota	c__Microbotryomycetes	o__Sporidiobolales	f__Sporidiobolaceae	g__Rhodosporidium	0	0	0	0	0	0	0	0	9.49397e-05	0	0	0	0	0	0
k__Fungi	p__Basidiomycota	c__Microbotryomycetes	o__Sporidiobolales	f__Sporidiobolaceae	g__Rhodotorula	0.000883132	0.00027894	0.000354108	0.00019054	0.000243294	0.000408622	0.0021735	0.000571755	0.000569638	0.000965717	0.000583984	0	5.86854e-05	0.00268175	0.000410779
k__Fungi	p__Basidiomycota	c__Microbotryomycetes	o__Sporidiobolales	f__Sporidiobolaceae	g__Sporobolomyces	2.67616e-05	9.298e-05	0.000354108	4.76349e-05	6.08236e-05	5.10777e-05	0	0	0	5.36509e-05	0	0	0.000176056	8.38047e-05	0
k__Fungi	p__Basidiomycota	c__Pucciniomycetes	o__Platygloeales	f__Eocronartiaceae	g__Eocronartium	0	0.00027894	0.00013279	0.0139094	0.00139894	0	0	0	0.000379759	0.000160953	0.000218994	0	0	4.19024e-05	0.00262898
k__Fungi	p__Basidiomycota	c__Pucciniomycetes	o__Pucciniales	Other	Other	0.000107046	0	0	0.00028581	6.08236e-05	0	0	6.35284e-05	0	0	0	0	0	0	0
k__Fungi	p__Basidiomycota	c__Pucciniomycetes	o__Pucciniales	f__Pucciniastraceae	Other	2.67616e-05	0	0	4.76349e-05	0	5.10777e-05	0	0	0	0	0	0	0	0	0
k__Fungi	p__Basidiomycota	c__Tremellomycetes	Other	Other	Other	0	9.298e-05	0.000442635	0	0.000364941	0	9.45001e-05	0	9.49397e-05	5.36509e-05	7.2998e-05	0	5.86854e-05	0	0.00057509
k__Fungi	p__Basidiomycota	c__Tremellomycetes	o__Cystofilobasidiales	f__Cystofilobasidiaceae	g__Cystofilobasidium	0	0	0	0	0	0	0	0	9.49397e-05	5.36509e-05	0	0	5.86854e-05	0.000167609	0.000164312
k__Fungi	p__Basidiomycota	c__Tremellomycetes	o__Cystofilobasidiales	f__Cystofilobasidiaceae	g__Guehomyces	5.35232e-05	0.0004649	0.000354108	0.00028581	0.000243294	0.000970477	0	6.35284e-05	0	5.36509e-05	0	0.000158053	0	0.000167609	8.21558e-05
k__Fungi	p__Basidiomycota	c__Tremellomycetes	o__Cystofilobasidiales	f__Cystofilobasidiaceae	g__Mrakia	0	0	0	0	0	0	0	0	0	0	7.2998e-05	0.000632211	5.86854e-05	0	0.0014788
k__Fungi	p__Basidiomycota	c__Tremellomycetes	o__Cystofilobasidiales	f__Cystofilobasidiaceae	g__Mrakiella	0	9.298e-05	0	4.76349e-05	0	0	0	0	0	5.36509e-05	7.2998e-05	0.000158053	0.000762911	0	0.000657246
k__Fungi	p__Basidiomycota	c__Tremellomycetes	o__Filobasidiales	f__Filobasidiaceae	g__Cryptococcus	0.00516499	0.00223152	0.00752479	0.00362025	0.00450094	0.00403514	0.00585901	0.00279525	0.00237349	0.00241429	0.00175195	0.00284495	0.00152582	0.001718	0.00172527
k__Fungi	p__Basidiomycota	c__Tremellomycetes	o__Holtermanniales	f__Incertae sedis	g__Holtermannia	0.000107046	0	0	0.00019054	0.000182471	0.00199203	0.0016065	0.000317642	0.000949397	0.000482859	0.000291992	0.000158053	0.000176056	0.000419024	0.00180743
k__Fungi	p__Basidiomycota	c__Tremellomycetes	o__Tremellales	Other	Other	0	0	4.42635e-05	0	0	0	0	0	0	5.36509e-05	0	0	0	0	0
k__Fungi	p__Basidiomycota	c__Tremellomycetes	o__Tremellales	f__Incertae sedis	g__Bullera	5.35232e-05	9.298e-05	0	0.000238175	0.000121647	0.000255389	9.45001e-05	0.000190585	9.49397e-05	0.000321906	7.2998e-05	0	5.86854e-05	0.000125707	8.21558e-05
k__Fungi	p__Basidiomycota	c__Tremellomycetes	o__Tremellales	f__Incertae sedis	g__Dioszegia	8.02847e-05	0.00027894	8.85269e-05	0.000333444	6.08236e-05	0.000102155	0.0010395	0.000952925	0.000284819	0.000214604	0.000145996	0.000474158	5.86854e-05	4.19024e-05	0.000246467
k__Fungi	p__Basidiomycota	c__Tremellomycetes	o__Tremellales	f__Syzygosporaceae	g__Syzygospora	0.000160569	0	0	0	0	0	0	0	0	0	0	0	0	0	0
k__Fungi	p__Basidiomycota	c__Tremellomycetes	o__Tremellales	f__Tremellaceae	g__Papiliotrema	0	0	0	0	0	0	0	0.000254113	0	0	0	0	0	0	0
k__Fungi	p__Basidiomycota	c__Tremellomycetes	o__Trichosporonales	f__Trichosporonaceae	g__Trichosporon	0.000107046	0.00018596	8.85269e-05	0.000142905	0.000182471	5.10777e-05	9.45001e-05	0.000127057	0.000284819	0.000268255	0	0	0.000176056	4.19024e-05	0.000164312
k__Fungi	p__Basidiomycota	c__Tremellomycetes	o__Trichosporonales	f__Trichosporonaceae	g__Vanrija	0	0	0	0	0	0	0	0	9.49397e-05	0	0	0	0	0	0
k__Fungi	p__Basidiomycota	c__Wallemiomycetes	o__Geminibasidiales	f__Geminibasidiaceae	g__Geminibasidium	0	9.298e-05	0	0	0	5.10777e-05	0.000189	6.35284e-05	0.000189879	5.36509e-05	0	0.000158053	0	8.38047e-05	0.000164312
k__Fungi	p__Basidiomycota	c__Wallemiomycetes	o__Wallemiales	f__Wallemiaceae	g__Wallemia	0	0	0	0	0	5.10777e-05	0	0	0	0	0	0	0	0	0
k__Fungi	p__Chytridiomycota	c__Blastocladiomycetes	o__Blastocladiales	Other	Other	0	0	0	0	0	0.000153233	0.0004725	0	0	0	0	0	0	0	0
k__Fungi	p__Chytridiomycota	c__Chytridiomycetes	Other	Other	Other	2.67616e-05	9.298e-05	0	9.52699e-05	0	0	0	0.000127057	0	0	0.000437988	0	0	8.38047e-05	0.000164312
k__Fungi	p__Chytridiomycota	c__Chytridiomycetes	o__Chytridiales	f__Synchytriaceae	g__Synchytrium	0	0	0.00115085	0	0	0	0	0	0	0	0	0	0	0	0
k__Fungi	p__Chytridiomycota	c__Chytridiomycetes	o__Olpidiales	f__Olpidiaceae	g__Olpidium	0	0.00018596	0	0	0	0	0	0	0	0	0	0	0	0	0
k__Fungi	p__Chytridiomycota	c__Chytridiomycetes	o__Rhizophydiales	Other	Other	0.00936655	0.00846118	0.00659525	0.00514457	0.00468341	0.000664011	0	0.000317642	9.49397e-05	5.36509e-05	0.000145996	0	0.000117371	8.38047e-05	0.00057509
k__Fungi	p__Chytridiomycota	c__Chytridiomycetes	o__Rhizophydiales	f__Protrudomycetaceae	g__Protrudomyces	0	9.298e-05	0.000354108	4.76349e-05	0.000243294	0	9.45001e-05	6.35284e-05	0	0	0.000145996	0	0	0	0
k__Fungi	p__Chytridiomycota	c__Chytridiomycetes	o__Rhizophydiales	f__Rhizophydiaceae	g__Rhizophydium	0	0	0	0.00019054	0	0.000306466	0	0	0	0	0.000583984	0	0	0	0
k__Fungi	p__Chytridiomycota	c__Chytridiomycetes	o__Spizellomycetales	f__Spizellomycetaceae	Other	2.67616e-05	0	0.010579	0.00771686	6.08236e-05	5.10777e-05	0	6.35284e-05	0	0	0	0.000158053	0	0	8.21558e-05
k__Fungi	p__Chytridiomycota	c__Chytridiomycetes	o__Spizellomycetales	f__Spizellomycetaceae	g__Powellomyces	0	0	0	0	0	5.10777e-05	0	0	0	0	0	0	0	0	0
k__Fungi	p__Chytridiomycota	c__Chytridiomycetes	o__Spizellomycetales	f__Spizellomycetaceae	g__Spizellomyces	0	9.298e-05	4.42635e-05	4.76349e-05	6.08236e-05	0.000255389	0.0016065	0	0	0	7.2998e-05	0.000316106	0	0.00393882	0.000246467
k__Fungi	p__Glomeromycota	c__Glomeromycetes	o__Archaeosporales	f__Ambisporaceae	g__Ambispora	0.000347901	0	0.000531161	0	0.000182471	5.10777e-05	0	0	0	0	0	0	0	0	0
k__Fungi	p__Glomeromycota	c__Glomeromycetes	o__Archaeosporales	f__Archaeosporaceae	g__Archaeospora	0	0	0	0.000952699	0	0	0	0	0	0	7.2998e-05	0	5.86854e-05	0	0
k__Fungi	p__Glomeromycota	c__Glomeromycetes	o__Diversisporales	f__Acaulosporaceae	g__Acaulospora	0.000267616	0	0.000177054	0.000381079	0	0.00148125	0.002079	0.00101645	0	0.000107302	0	0.000948317	0	0	0
k__Fungi	p__Glomeromycota	c__Glomeromycetes	o__Diversisporales	f__Acaulosporaceae	g__Entrophospora	0.000107046	0.0009298	0	0.00309627	0.00158141	0.00464807	0.0017955	0.000254113	0.00607614	0.00498954	0.000145996	0.000632211	0	0.000251414	0.00180743
k__Fungi	p__Glomeromycota	c__Glomeromycetes	o__Diversisporales	f__Gigasporaceae	g__Scutellospora	0	0	4.42635e-05	0	0	0	0	0	0	0	0	0	0	0	0
k__Fungi	p__Glomeromycota	c__Glomeromycetes	o__Glomerales	f__Claroideoglomeraceae	g__Claroideoglomus	2.67616e-05	0	8.85269e-05	0.000381079	0	0.0018388	0.00529201	0.000190585	0.000284819	0.000482859	0.000218994	0	0.00223005	0.000419024	0
k__Fungi	p__Glomeromycota	c__Glomeromycetes	o__Glomerales	f__Glomeraceae	g__Funneliformis	0	0	0	0	0	0	0	0	0	0	0.00036499	0	0	8.38047e-05	0
k__Fungi	p__Glomeromycota	c__Glomeromycetes	o__Glomerales	f__Glomeraceae	g__Glomus	0.000321139	0.00027894	0.00013279	0.00028581	0.000121647	0.00173664	0.000189	0.000254113	0.00607614	0.00128762	0.00153296	0.003003	0.0606808	0.0126964	0.00106802
k__Fungi	p__Glomeromycota	c__Glomeromycetes	o__Glomerales	f__Glomeraceae	g__Rhizophagus	5.35232e-05	0	0	9.52699e-05	6.08236e-05	0	0	0	0	0	0.00321191	0	0.000410798	0.000460926	0
k__Fungi	p__Glomeromycota	c__Glomeromycetes	o__Glomerales	f__Glomeraceae	g__Sclerocystis	0	0.00055788	0.000398371	0.00028581	0.000182471	0	0	0	0	0	0	0	0	0	0
k__Fungi	p__Glomeromycota	c__Glomeromycetes	o__Paraglomerales	f__Paraglomeraceae	g__Paraglomus	0	0	0	0	0	0.000664011	0.000661501	0.00520933	0	0	0	0.000158053	0	0	0
k__Fungi	p__Zygomycota	c__Incertae sedis	Other	Other	Other	0	0	4.42635e-05	0	0	0	0.000378	0	0	0	7.2998e-05	0	0	0.000209512	8.21558e-05
k__Fungi	p__Zygomycota	c__Incertae sedis	o__Endogonales	f__Endogonaceae	g__Endogone	0	0	0	9.52699e-05	0	0	0.000378	0	0	0	0	0	0	0	0
k__Fungi	p__Zygomycota	c__Incertae sedis	o__Entomophthorales	f__Entomophthoraceae	g__Pandora	0	0	0	0	0.000121647	0	0	0	0	0	0	0	0	0	0
k__Fungi	p__Zygomycota	c__Incertae sedis	o__Mortierellales	f__Mortierellaceae	g__Mortierella	0.00487061	0.00446304	0.010579	0.00471586	0.00772459	0.0402493	0.038367	0.0445969	0.00702554	0.00616986	0.00189795	0.0135925	0.0169014	0.00280746	0.00977654
k__Fungi	p__Zygomycota	c__Incertae sedis	o__Mucorales	Other	Other	0	0	0	0	6.08236e-05	0	0	0	0	0	0	0	0	0	0
k__Fungi	p__Zygomycota	c__Incertae sedis	o__Mucorales	f__Mucoraceae	g__Mucor	2.67616e-05	0	8.85269e-05	0.000142905	0.000243294	0	0	0	9.49397e-05	0.000375557	0	0	0	0	0.000739402
k__Fungi	p__Zygomycota	c__Incertae sedis	o__Mucorales	f__Umbelopsidaceae	g__Umbelopsis	0	0	8.85269e-05	0	0	0	0	0	0	0	0	0	0	0	0
